# Supplementary material for: Alpha-1 Antitrypsin Reduces Disease Progression in a Mouse Model of Charcot-Marie-Tooth Type 1A: A Role for Decreased Inflammation and ADAM-17 Inhibition
Source: Int J Mol Sci. 2022 Jul 3;23(13):7405. doi: 10.3390/ijms23137405 (PMC9266995; doi:10.3390/ijms23137405)
Supplement: Supplementary file 1 [file ijms-23-07405-s001.zip]

Archive with 6 entries (6 files):
- fgsea_qlf1_ctrl_vs_gamma_pool2_pool3_leading Edge.xlsx
- fgsea_qlf2_ctrl_vs_AAT_pool2_pool3_leading Edge.xlsx
- fgsea_qlf3_gamma_vs_gammaAAT_pool2_pool3_Leading Edge.xlsx
- pool2_Inflammation.xlsx
- pool3_Inflammation.xlsx
- Supplementary figures plus legend_Revised 27.6.2022.pdf
