# Supplementary material for: Alpha-1 Antitrypsin Reduces Disease Progression in a Mouse Model of Charcot-Marie-Tooth Type 1A: A Role for Decreased Inflammation and ADAM-17 Inhibition
Source: Int J Mol Sci. 2022 Jul 3;23(13):7405. doi: 10.3390/ijms23137405 (PMC9266995; doi:10.3390/ijms23137405)
Supplement: Supplementary file 1 [file ijms-23-07405-s001.zip › fgsea_qlf1_ctrl_vs_gamma_pool2_pool3_leading Edge.xlsx]

## Sheet: fgseaResTidy_qlf1
pathway	pval	padj	log2err	ES	NES	size	leadingEdge	adjPvalue
HALLMARK_INTERFERON_ALPHA_RESPONSE	3.41758e-28	8.54394e-27	1.38026	-0.81885	-3.07851	89	CD74 IFI27 IFI44L TMEM140 MX1 RSAD2 IFITM1 BST2 SAMD9L GBP4 IFIT3 IFI44 IRF1 CMPK2 HERC6 LAMP3 IFIT2 RTP4 BATF2 DDX60 SAMD9 IFI35 TAP1 PSMB9 PLSCR1 EPSTI1 PARP9 CSF1 OAS1 SP110 GBP2 ISG15 PARP14 HLA-C USP18 IFIH1 NMI PSMB8 OASL B2M C1S UBE2L6 NCOA7 PARP12 TRIM25 LAP3 PNPT1 CASP8 IRF7 CASP1 ISG20 STAT2 IRF9 TRIM14 TRIM26 TRIM21 RIPK2 DHX58 EIF2AK2	significant
HALLMARK_INTERFERON_GAMMA_RESPONSE	1.00848e-31	5.04242e-30	1.46045	-0.720285	-2.98383	169	XAF1 IDO1 CD74 IFI27 IFI44L MX2 CIITA HLA-DRB1 MX1 RSAD2 IL6 OAS2 APOL6 BST2 SAMD9L GBP4 TNFSF10 IFIT3 IFI44 IRF1 CMPK2 HERC6 CCL5 DDX58 IFIT2 RTP4 BATF2 IFIT1 UPP1 HLA-A DDX60 IFI35 NLRC5 HLA-B TAP1 PSMB9 PLSCR1 EPSTI1 HLA-G SP110 ISG15 PARP14 OAS3 USP18 IFIH1 NMI PSMB8 STAT1 OASL B2M C1S SOCS1 UBE2L6 IL15RA ITGB7 CFB PARP12 TRIM25 SAMHD1 LAP3 PNPT1 CASP8 IRF7 CASP1 ISG20 MTHFD2 STAT2 IRF9 SERPI…	significant
HALLMARK_ALLOGRAFT_REJECTION	3.24788e-06	2.70657e-05	0.627257	-0.503677	-1.97378	116	CD74 IL6 CCND2 CCL5 HLA-A TAP1 CSF1 HLA-G GBP2 HLA-DRA TLR3 HLA-DOB STAT1 B2M SOCS1 INHBA CTSS TAP2 WAS IRF7 CD8A FAS HDAC9 TLR1 RIPK2 BRCA1 HLA-E STAT4 IL1B PSMB10 MAP4K1 ETS1 EIF3J ITGB2 LYN	significant
HALLMARK_TNFA_SIGNALING_VIA_NFKB	3.35288e-05	0.000167644	0.557332	-0.425891	-1.77242	178	IL6 SERPINB2 SLC16A6 PTX3 VEGFA IRF1 TRAF1 CCL5 DDX58 ATF3 IFIT2 PPP1R15A TAP1 CEBPB SERPINB8 GADD45A CSF1 IFIH1 IL23A IER3 INHBA IL15RA G0S2 KLF4 CXCL2 DUSP4 CXCL1 NFIL3 KLF10 ABCA1 TRIB1 NFKB1 TNFRSF9 NFE2L2 RCAN1 RIPK2 PLAU FOSL1	significant
HALLMARK_INFLAMMATORY_RESPONSE	0.00132345	0.00394735	0.45506	-0.405317	-1.62499	134	C5AR1 IFITM1 IL6 BEST1 BST2 TNFSF10 GNA15 IRF1 LAMP3 CCL5 RTP4 CSF1 TLR3 NMI INHBA IL15RA IRF7 ABCA1 KCNJ2 SLC7A1 CXCL8 NFKB1 TNFRSF9 TLR1 RIPK2 EIF2AK2 PVR IL1B SERPINE1 CALCRL LYN MYC AHR IL7R TLR2 PTAFR CD55 HAS2	significant
HALLMARK_KRAS_SIGNALING_UP	0.00550632	0.0144903	0.407018	-0.387826	-1.55896	135	CCND2 TRAF1 PPP1R15A HKDC1 ANGPTL4 TPH1 GYPC SERPINA3 PSMB8 INHBA CTSS G0S2 KLF4 CFB PDCD1LG2 LY96 PTCD2 TRIB1 NGF ETV5 HDAC9 FBXO4 DUSP6 ACE IGFBP3 PLAU IL1B ST6GAL1 RBP4 MAP4K1 ETS1 ITGB2 ADGRA2	significant
HALLMARK_IL6_JAK_STAT3_SIGNALING	0.0321593	0.0535988	0.315325	-0.422885	-1.48138	61	INHBE IL6 IRF1 CSF1 STAT1 SOCS1 IL15RA CXCL1 STAT2 IRF9 TNFRSF12A FAS	non-significant
HALLMARK_UNFOLDED_PROTEIN_RESPONSE	0.0213371	0.0367881	0.376039	-0.380817	-1.47828	106	CHAC1 VEGFA STC2 DDIT4 ATF3 IFIT1 PSAT1 CEBPB SLC7A5 ASNS SLC1A4 ATF4 CEBPG MTHFD2 HSPA9 EIF4EBP1 NOP56 ERN1 SDAD1 DKC1 HERPUD1	significant
HALLMARK_APOPTOSIS	0.0151521	0.0291387	0.38073	-0.364808	-1.47102	142	IL6 CCND2 TNFSF10 GNA15 IRF1 DDIT3 ATF3 TAP1 GADD45A PMAIP1 IER3 LEF1 CTH CASP8 CASP1 ISG20 TNFRSF12A FAS CASP4 BRCA1 CREBBP PSEN2 IGF2R IL1B SMAD7 TXNIP BCL2L11	significant
HALLMARK_MYC_TARGETS_V2	0.0383436	0.0599118	0.287857	-0.414989	-1.43859	58	PRMT3 NOP56 UTP20 WDR74 NOP16 NOP2 RCL1 MRTO4 NDUFAF4 MYC TCOF1 MYBBP1A BYSL RRP12 EXOSC5 DDX18 SRM PES1 PA2G4 SUPV3L1 WDR43 NIP7 NOLC1 RABEPK PUS1	non-significant
HALLMARK_P53_PATHWAY	0.0383091	0.0599118	0.266351	-0.329489	-1.37344	179	SLC7A11 NUPR1 CCND2 DDIT4 DDIT3 ATF3 PPP1R15A UPP1 TAP1 TRIB3 GADD45A SLC3A2 VDR CEBPA IER3 SOCS1 KLF4 CASP1 NOL8 MDM2 FAS CGRRF1 TP53 RRAD RCHY1 XPC TXNIP RAD51C BTG1 PVT1 TCN2 CSRNP2 CDKN2AIP	non-significant
HALLMARK_IL2_STAT5_SIGNALING	0.126685	0.180978	0.142057	-0.297032	-1.22187	160	CCND2 GBP4 TNFSF10 TRAF1 DHRS3 MAP6 PLSCR1 CSF1 CAPN3 ODC1 SOCS1 BCL2 NT5E NFIL3 CDCP1 BATF3 TNFRSF9 SOCS2 NOP2 SLC1A5 IGF2R PRNP WLS NFKBIZ PLAGL1 TNFRSF8 MYC CDC6 AHR SPRY4 PHLDA1 IFITM3 ETV4 ITGAE CDC42SE2 IL4R PNP TNFRSF1B TGM2 HIPK2 PLIN2	non-significant
HALLMARK_WNT_BETA_CATENIN_SIGNALING	0.238019	0.313183	0.10925	-0.373225	-1.16639	35	CCND2 LEF1 HEY1 TP53 FRAT1 PSEN2 MYC DLL1	non-significant
HALLMARK_COMPLEMENT	0.189632	0.263377	0.113787	-0.285634	-1.16628	154	IL6 SERPINB2 IRF1 CCL5 PSMB9 CEBPB PLSCR1 C1S GATA3 CTSS CFB CXCL1 LAP3 WAS IRF7 CASP1 SERPING1 APOBEC3G CASP4 C1R CASP10 C3 PCLO DUSP6	non-significant
HALLMARK_HEDGEHOG_SIGNALING	0.288925	0.361156	0.0975449	-0.375901	-1.13253	29	VEGFA NRCAM HEY1 VLDLR ETS2 SCG2 GLI1 NRP2 TLE3	non-significant
HALLMARK_UV_RESPONSE_UP	0.606849	0.72244	0.0512184	-0.228894	-0.922972	142	IL6 IRF1 HLA-F ATF3 TAP1 EIF5 ASNS CYP1A1 CXCL2 CEBPG E2F5	non-significant
HALLMARK_ANGIOGENESIS	0.633058	0.736114	0.0579755	-0.302647	-0.885133	26	CCND2 VEGFA THBD SLCO2A1 MSX1	non-significant
HALLMARK_PI3K_AKT_MTOR_SIGNALING	0.925656	1	0.034641	-0.195505	-0.739329	90	DDIT3 TRIB3 PLCB1 THEM4 NGF STAT2 NFKBIB PRKAA2	non-significant
HALLMARK_HEME_METABOLISM	0.979784	1	0.0280107	-0.174812	-0.719104	160	SLC7A11 SLC6A9 GYPC ASNS XK SMOX SLC22A4 C3 SLC30A1 UROS RANBP10 ADD2 TFDP2 RCL1 TCEA1 FBXO9 ISCA1 MOSPD1 MOCOS RBM38 KDM7A BTRC	non-significant
HALLMARK_G2M_CHECKPOINT	0.998668	1	0.0263947	-0.155763	-0.650399	188	ATF5 SLC7A5 SLC38A1 ORC5 ODC1 TRA2B SLC7A1 WRN DKC1 POLQ BRCA2 NUP50 SAP30 RBL1 STAG1 MYC SRSF10 CDC6 TRAIP NDC80 SRSF1 RPA2 YTHDC1 NCL ORC6 E2F2 E2F4 NOLC1 CUL1 EZH2 TLE3 HNRNPU CCNT1 DMD BARD1 CDC25A ARID4A E2F3 ESPL1 SYNCRIP CDK4 HIRA SMC2 TOP1 KATNA1 SS18 CASP8AP2	non-significant
HALLMARK_DNA_REPAIR	1	1	0.0277292	-0.135442	-0.548262	145	CMPK2 POLR3C NT5C3A UPF3B TK2 TP53 AGO4 GTF2H3 GTF2H1 XPC RPA2 ITPA EDF1 PNP POLB SRSF6 TAF9 RFC3 NFX1 RFC5 POLD3 VPS37B POLR1C MRPL40 UMPS	non-significant
HALLMARK_MYC_TARGETS_V1	1	1	0.0826646	0.102385	0.478049	192	LDHA CDC20 PGK1 LSM7 HSPE1 HNRNPA1 SNRPD2 RPS3 RPL34 RPL14 KPNA2 MRPL9 EIF3D CBX3 LSM2 CCT3 SNRPG PSMB3 MRPL23 PTGES3 PRDX3 MAD2L1 RPL22 CCNA2 HSP90AB1 EXOSC7 RPL18 RRP9 YWHAE PPIA ILF2 SLC25A3 NAP1L1 PRDX4 PRPS2 HNRNPA3 RPS2 SF3A1 YWHAQ HNRNPA2B1 SNRPD3 VDAC3 VDAC1 RAN FBL TUFM NDUFAB1 VBP1 PABPC1 PCBP1 EIF3B EIF4E MCM5 HDGF RPLP0 PSMA2 AP3S1 RUVBL2 BUB3 DUT	non-significant
HALLMARK_E2F_TARGETS	1	1	0.0822055	0.151101	0.709361	195	MXD3 CDC20 PTTG1 CDKN2C CKS2 PLK1 AURKA TUBB SUV39H1 POLD1 NAA38 DLGAP5 CDCA3 SHMT1 PRPS1 TK1 KPNA2 TOP2A NCAPD2 LIG1 UBE2S CDKN2A RAD21 TBRG4 CCNE1 CDK1 SPAG5 SPC24 RPA1 STMN1 CDKN1B RBBP7 TRIP13 AURKB MAD2L1 CBX5 RPA3 KIF2C CHEK2 CDC25B DONSON ANP32E TACC3 SLBP PDS5B WEE1 UBE2T CDKN3 GINS1 RNASEH2A NAP1L1 PAICS	non-significant
HALLMARK_TGF_BETA_SIGNALING	0.809392	0.919764	0.0709609	0.212268	0.820897	53	NOG CDH1 CDKN1C SMAD6 LTBP2 RHOA JUNB FKBP1A BMP2 IFNGR2 BCAR3	non-significant
HALLMARK_SPERMATOGENESIS	0.529595	0.645848	0.100991	0.230905	0.965898	81	HSPA2 GSG1 CNIH2 ELOVL3 TCP11 GSTM3 YBX2 TEKT2 AURKA CLPB ARL4A PCSK1N PARP2 CDK1 TALDO1 NEK2 TTK NPHP1 GMCL1 KIF2C PEBP1 BUB1 CAMK4 CDKN3	non-significant
HALLMARK_PANCREAS_BETA_CELLS	0.258454	0.331351	0.132147	0.401443	1.167	16	SYT13 GCK DPP4 STXBP1 PAK3 SRP14 AKT3 ELP4	non-significant
HALLMARK_NOTCH_SIGNALING	0.208995	0.282425	0.156312	0.347298	1.18905	32	WNT2 NOTCH3 ST3GAL6 RBX1	non-significant
HALLMARK_KRAS_SIGNALING_DN	0.0838926	0.12711	0.287857	0.287332	1.24971	104	CDH16 EPHA5 ACTC1 LYPD3 UPK3B KCNN1 EGF TENM2 SLC25A23 KCND1 ITIH3 ENTPD7 SNN NTF3 CLDN16 MAGIX KRT15 PTGFR SNCB FGFR3 YBX2 CLSTN3 SLC16A7 NR4A2 SLC5A5 EDN1 IGFBP2 MAST3 TGFB2 CHST2 GPR3 GAMT PDK2 CNTFR EFHD1 MYO15A CELSR2	non-significant
HALLMARK_REACTIVE_OXYGEN_SPECIES_PATHWAY	0.116667	0.171569	0.21925	0.344933	1.27846	44	GLRX GPX3 CDKN2D G6PD PRDX1 ATOX1 HMOX2 NDUFB4 LAMTOR5 ERCC2 JUNB GPX4 SOD1 SBNO2 STK25 PFKP PRDX2 PRDX4 PRDX6 NDUFS2	non-significant
HALLMARK_MITOTIC_SPINDLE	0.0088248	0.018385	0.38073	0.281867	1.33445	197	FSCN1 PIF1 SUN2 GSN ANLN VCL TUBD1 PLK1 PXN KIF3C INCENP DOCK2 PDLIM5 AURKA DLGAP5 CYTH2 FLNA MARCKS RHOF CAPZB CNTROB PRC1 ARHGDIA TOP2A CEP131 CDC42 CLIP2 TAOK2 MYO9B LLGL1 HDAC6 TBCD ACTN4 CDK1 NEK2 TTK ARFIP2 RASA2 MARK4 MAP1S BCAR1 FGD4 TUBGCP6 ECT2 RALBP1 KPTN KIF2C ARHGAP29 FGD6 CENPJ YWHAE BUB1 MAP3K11 MYH10 TUBA4A MYO1E SYNPO NIN RASA1 MYH9 CCNB2 MID1	significant
HALLMARK_ESTROGEN_RESPONSE_EARLY	0.0181703	0.032447	0.352488	0.285971	1.34646	174	SLC1A1 TJP3 MAPT OPN3 OLFML3 FASN FDFT1 DHCR7 ABAT LAD1 SULT2B1 GFRA1 FOS PAPSS2 AQP3 TPD52L1 PDZK1 KRT15 SYNGR1 CLIC3 TUBB2B ARL3 AR CISH CLDN7 IGFBP4 SFN HR GJA1 ELOVL5 PRSS23 FHL2 SH3BP5 SEC14L2 RASGRP1 SLC9A3R1 KDM4B MICB REEP1 CXCL12 SLC39A6 GLA ADD3 GAB2 SYT12 TTC39A WFS1 ELOVL2 HSPB8 DEPTOR CELSR2 UGCG PTGES RAPGEFL1 WWC1 ADCY9	significant
HALLMARK_XENOBIOTIC_METABOLISM	0.0165507	0.0306494	0.352488	0.298718	1.36382	145	AKR1C3 SLC6A6 RAP1GAP PROS1 GNMT MT2A PC DDAH2 PAPSS2 TPST1 GCNT2 IL1R1 MAOA MAN1A1 ETFDH CYB5A FBLN1 IGFBP4 SSR3 DDT CBR1 PDLIM5 NDRG2 JUP CDA APOE ELOVL5 VTN TGFB2 ECH1 NFS1 PINK1 ACO2 HACL1 DHPS GSTM4 PGD PTGR1 SPINT2 PTGES DHRS1 BCAR1 PTGES3 SLC12A4 ARG2 TTPA COMT ACOX1	significant
HALLMARK_HYPOXIA	0.00719286	0.0167025	0.407018	0.303663	1.42976	174	PCK1 KDELR3 GALK1 SLC6A6 SULT2B1 LDHA GLRX PPFIA4 B4GALNT2 FOS GAPDH MT2A SLC25A1 PAM SRPX CSRP2 JMJD6 ZFP36 EFNA3 GCNT2 ALDOC GPC1 MIF GPI EFNA1 PGK1 CDKN1C TPI1 FAM162A ALDOA S100A4 PIM1 SDC2 TPST2 P4HA2 PPARGC1A DTNA P4HA1 TGFBI SLC37A4 LOX HDLBP GCK PDK3 PLAUR LXN COL5A1 ANXA2 CAV1 PGM1 BGN	significant
HALLMARK_COAGULATION	0.0131792	0.0263585	0.38073	0.339202	1.43844	87	SPARC S100A1 MMP15 ANG PROS1 CD9 LTA4H GSN CRIP2 CFD TIMP1 ARF4 CTSV CTSB F12 PRSS23 DPP4 GNB2 CAPN2 CAPN5 ADAM9 FN1 PEF1 P2RY1 CPQ HTRA1 SERPINA1 CLU MMP11 LRP1 WDR1 LGMN MMP2 BMP1 SH2B2 SIRT2 C2 S100A13 CTSH USP11 PLAT	significant
HALLMARK_UV_RESPONSE_DN	0.006163	0.0154075	0.407018	0.333476	1.51818	137	INSIG1 IGFBP5 COL11A1 LDLR COL1A2 AMPH CDON CAP2 PIK3CD COL1A1 KIT DBP GRK5 PIAS3 TGFBR3 RGS4 PTGFR ATP2B4 EFEMP1 SDC2 PDLIM5 GJA1 FHL2 PDGFRB PLCB4 GCNT1 MGLL ANXA2 CAV1 PRKAR2B ADD3 BCKDHB AKT3 TFPI PEX14 MGMT RASA2 ATP2C1 CDKN1B BHLHE40 LPAR1 PMP22 LAMC1 IGF1R COL5A2 MMP16	significant
HALLMARK_PROTEIN_SECRETION	0.00734911	0.0167025	0.407018	0.357261	1.52276	92	SEC24D CAV2 PAM LMAN1 ARFGAP3 ARCN1 SEC31A COPB2 COPE SNAP23 ARF1 VAMP3 USO1 GLA GBF1 SOD1 BNIP3 GNAS SSPN SCAMP3 CLN5 AP2M1 ANP32E KRT18 CD63 EGFR SGMS1 STX7 SCAMP1 TMED2 YIPF6 VAMP7 COPB1 AP2B1 RAB2A RER1 AP1G1 GOLGA4 DST CTSC TMED10 ERGIC3 AP3S1	significant
HALLMARK_MTORC1_SIGNALING	0.000187853	0.000782719	0.518848	0.334628	1.56484	191	INSIG1 IGFBP5 HMGCS1 LDLR SCD HMGCR FADS2 IDI1 DHCR24 DHCR7 SQLE STARD4 SLC6A6 LDHA GLRX CALR EBP MLLT11 GAPDH CD9 G6PD SDF2L1 LTA4H CYP51A1 GPI PGK1 PRDX1 FKBP2 CCNG1 TPI1 EGLN3 PLK1 FADS1 ALDOA HSPE1 SC5D ACSL3 AURKA SSR1 ELOVL5 SKAP2 HSP90B1 P4HA1 TM7SF2 SLC37A4 ACLY CCNF SLC9A3R1 SYTL2 CORO1A PGM1 USO1 RAB1A GLA CACYBP ACACA MAP2K3	significant
HALLMARK_BILE_ACID_METABOLISM	0.00772921	0.0168026	0.407018	0.37828	1.57097	79	FADS2 IDI1 SLC23A1 DHCR24 HSD3B7 SULT2B1 GNMT IDH2 SLC35B2 ABCA8 LIPE PAOX AR FADS1 HSD17B11 ABCA2 SLC27A5 SCP2 NR3C2 EPHX2 HSD17B4 HACL1 SOD1 BCAR3 PEX6 PECR PFKM PEX7 HSD17B6 PEX16 RBP1 ABCA5	significant
HALLMARK_ADIPOGENESIS	0.000804723	0.00268241	0.477271	0.336905	1.58628	174	REEP6 DHCR7 GPX3 SLC25A1 CDKN2C FZD4 ITIH5 ENPP2 TKT LIPE ALDOA COL4A1 PHLDB1 MGST3 DDT MYLK LPCAT3 APOE ITGA7 ARAF ACLY COQ3 SLC27A1 ACADS PREB CD151 SCP2 UQCR10 MGLL IDH3G SULT1A1 ARL4A ECH1 PGM1 EPHX2 ACO2 ABCB8 NDUFA5 GPX4 HSPB8 SOD1 ESYT1 PEX14 SDHB BCL6 TALDO1 PFKL CRAT PIM3 ADIPOR2 PRDX3 SSPN LIFR DGAT1 SDHC NDUFB7 SLC25A10 GBE1 ACOX1 ESRRA HADH STAT5A VEGFB ELOVL6 ECHS1 COX6A1 UQCRC1 FAH …	significant
HALLMARK_PEROXISOME	0.0013421	0.00394735	0.45506	0.383054	1.6261	91	IDI1 DHCR24 HSD3B7 SULT2B1 IDH2 SLC35B2 TSPO MVP CADM1 FDPS PRDX1 CRABP2 FADS1 ECI2 HSD17B11 ELOVL5 CDK7 PEX2 DLG4 SCP2 ECH1 TOP2A EPHX2 HSD17B4 SOD1 PEX14 ABCB1 ACSL4 CRAT ABCB4 CTBP1 PEX6 ACOT8 ACOX1 ABCB9	significant
HALLMARK_ESTROGEN_RESPONSE_LATE	0.000310623	0.0011947	0.498493	0.353689	1.6394	158	TJP3 SERPINA5 MAPT OPN3 FDFT1 DHCR7 CDH1 SULT2B1 KIF20A NMU FOS IDH2 CD9 PAPSS2 CDC20 ST6GALNAC2 ZFP36 CKB TPD52L1 MEST PDZK1 CLIC3 TSPAN13 FGFR3 ARL3 CISH ATP2B4 TNNC1 IGFBP4 SFN HR ELOVL5 PRSS23 COX6C SLC9A3R1 IMPA2 CAV1 MICB TOP2A CXCL12 GLA PRKAR2B LLGL2 SERPINA1 ADD3 CPE WFS1 HSPB8	significant
HALLMARK_GLYCOLYSIS	6.21752e-05	0.000282615	0.538434	0.361788	1.69832	180	KDELR3 GAL3ST1 CHST6 GALK1 KIF20A ANG LDHA GLRX PPFIA4 AKR1A1 VCAN PC G6PD PAM B3GNT3 TPST1 EFNA3 GPC1 MIF PGK1 CHST1 TPI1 EGLN3 FAM162A GMPPA ALDOA CYB5A SDC2 COPB2 P4HA2 AURKA CACNA1H PLOD1 AGRN P4HA1 TGFBI SLC37A4 IL13RA1 HDLBP CHPF PDK3 CAPN5 LHPP PRPS1 COL5A1 PKM CHST12 CHST2 NSDHL CENPA SOD1 ALDH7A1 GLCE GPC4 CDK1 TALDO1 NOL3 GYS1 CLDN3 NANP	significant
HALLMARK_OXIDATIVE_PHOSPHORYLATION	2.50806e-05	0.000139337	0.57561	0.363733	1.70973	183	LDHA IDH2 SLC25A5 CYB5R3 NDUFB6 GPI ALDH6A1 COX6B1 SDHA OAT NDUFA7 NDUFA2 OGDH MGST3 ETFDH CYB5A NDUFB8 ABCB7 COX7A2 SLC25A6 PDHB NDUFA1 TCIRG1 COX17 NDUFA3 NDUFB4 UQCRB COX6C UQCR10 IDH3G MRPL34 ECH1 ACO2 BDH2 NDUFA5 COX7C GPX4 SDHB NDUFA9 PMPCA NDUFB5 TOMM22 NDUFS4 PRDX3 ATP1B1 NDUFB3 ATP6AP1 SDHC NDUFB7 MDH1 COX4I1 PDHA1 SDHD UQCRH NDUFA4 HCCS ECHS1 BAX COX6A1 UQCRC1 SLC25A3 RHOT1 SLC25A20 SLC…	significant
HALLMARK_ANDROGEN_RESPONSE	0.000395503	0.00141251	0.498493	0.407246	1.72699	87	INSIG1 HMGCS1 SCD SEC24D HMGCR IDI1 DHCR24 LMAN1 PGM3 SPCS3 DBI FADS1 ACSL3 PDLIM5 ELOVL5 PIAS1 MYL12A CCND3 ADAMTS1 ITGAV	significant
HALLMARK_EPITHELIAL_MESENCHYMAL_TRANSITION	1.21682e-05	8.69158e-05	0.593325	0.372281	1.74296	177	COL11A1 SPARC COL1A2 LGALS1 OXTR SLIT3 SFRP1 COL8A2 THY1 CAP2 VCAN COL1A1 FBLN2 CALU CADM1 TPM2 CD59 ECM1 LOXL1 FSTL1 GPC1 APLP1 TGFBR3 RGS4 MYL9 ANPEP EDIL3 MEST P3H1 EMP3 VIM MATN2 TIMP1 ITGB1 COL4A1 LOXL2 FBLN1 IGFBP4 FSTL3 CTHRC1 MYLK GJA1 COL4A2 COL6A2 TAGLN PLOD1 FBN2 TGFBI FLNA IGFBP2 LOX FOXC2 ADAM12 PDGFRB LRRC15 PLAUR FN1 COL5A3 COL5A1 BGN CXCL12 IL15 HTRA1 DPYSL3 NID2 FUCA1 CALD1 ITGAV…	significant
HALLMARK_MYOGENESIS	2.38913e-05	0.000139337	0.57561	0.397696	1.82528	149	SPARC SCD TNNT2 ACTN3 ACTC1 PPFIA4 FKBP1B GPX3 FOXO4 COL1A1 PC TPM2 FDPS ITGB4 LDB3 GSN CKB TPD52L1 MYO1C ACTA1 CFD SOD3 SMTN ERBB3 ITGB1 SYNGR2 TNNT1 TNNC1 AEBP1 TCAP KCNH2 MYLK OCEL1 CACNA1H FABP3 COL4A2 COL6A2 ANKRD2 TAGLN ITGA7 DTNA ATP2A1 AGRN CDH13 ADAM12 SORBS3 MAPRE3 REEP1 EIF4A2 CLU PDLIM7 HSPB8 CAMK2B CRAT CHRNB1 ADCY9 PLXNB2 BHLHE40 SSPN MYL3 AKT2 ATP6AP1 SPEG GNAO1 LAMA2 SIRT2 HDAC5 I…	significant
HALLMARK_APICAL_SURFACE	0.00230777	0.00641046	0.431708	0.525675	1.83821	34	PCSK9 SLC2A4 LYPD3 HSPB1 THY1 ATP8B1 ATP6V0A4 SRPX MDGA1 GSTM3 TMEM8B	significant
HALLMARK_FATTY_ACID_METABOLISM	1.57089e-06	1.57089e-05	0.643552	0.440237	1.99743	131	HMGCS1 LGALS1 IDI1 FASN REEP6 DHCR24 CRYZ MCEE NTHL1 LDHA S100A10 PPARA ACAT2 MIF OSTC SUCLG2 MAOA SDHA ACSM3 CBR3 ALDOA ECI2 ETFDH HSD17B7 CBR1 HSD17B11 ELOVL5 PDHB AOC3 HSP90AA1 ACADS MGLL ALAD IDH3G CPOX ECH1 TP53INP2 NSDHL ACO2 HSD17B4 METAP1 D2HGDH BCKDHB BLVRA ACSL4 CRAT SMS ENO2 ADIPOR2 GRHPR SDHC ACOT8 MDH1 PDHA1 ACOX1 SDHD HADH GCDH HCCS ECHS1 HSDL2 ACAA2 ACADVL PTS PRDX6	significant
HALLMARK_APICAL_JUNCTION	6.71637e-10	1.11939e-08	0.801216	0.470713	2.1937	166	INSIG1 CNTN1 FSCN1 ICAM5 MVD ACTN3 CDH1 ACTC1 CDH15 RRAS ACTG1 ADRA1B THY1 VCAN ACTG2 RAC2 ACTB ITGB4 MYL9 NRTN ACTA1 VCL ATP1A3 GNAI2 TMEM8B ITGB1 TRO PPP2R2C CDH3 CERCAM CLDN7 MAP4K2 KCNH2 JUP SKAP2 TGFBI MSN ADAMTS5 CD276 NFASC PIK3CB RHOF CNN2 COL17A1 NLGN2 SORBS3 ADAM9 WNK4 LAMB3 CD274 LAYN CD34 CD99 TAOK2 GRB7 GAMT AKT3 MPP5 RSU1 LIMA1 ACTN4 THBS3 EVL LAMA3 CRB3 CDH8 CAP1 CRAT	significant
HALLMARK_CHOLESTEROL_HOMEOSTASIS	3.29963e-07	4.12453e-06	0.674963	0.55966	2.27602	68	HMGCS1 LDLR SCD HMGCR FADS2 IDI1 FASN MVD FDFT1 DHCR7 SQLE STARD4 ACTG1 EBP LSS CD9 ACAT2 MVK FDPS SREBF2 ALDOC CYP51A1 GSTM2 STX5 ACSS2 SC5D HSD17B7 TM7SF2 ABCA2 GPX8 PDK3 PLAUR PCYT2 ECH1 ALCAM NSDHL ETHE1 ANTXR2 CLU CPEB2 ANXA5	significant
