# Supplementary material for: Alpha-1 Antitrypsin Reduces Disease Progression in a Mouse Model of Charcot-Marie-Tooth Type 1A: A Role for Decreased Inflammation and ADAM-17 Inhibition
Source: Int J Mol Sci. 2022 Jul 3;23(13):7405. doi: 10.3390/ijms23137405 (PMC9266995; doi:10.3390/ijms23137405)
Supplement: Supplementary file 1 [file ijms-23-07405-s001.zip › fgsea_qlf2_ctrl_vs_AAT_pool2_pool3_leading Edge.xlsx]

## Sheet: fgseaResTidy_qlf2
pathway	pval	padj	log2err	ES	NES	size	leadingEdge	adjPvalue
HALLMARK_INTERFERON_ALPHA_RESPONSE	1.18465e-13	2.96162e-12	0.943632	-0.657011	-2.54826	89	IFI44L HELZ2 MX1 IFI27 IFITM1 BST2 ISG15 IRF7 OAS1 CD74 TMEM140 RSAD2 BATF2 IFI44 UBA7 DHX58 USP18 IFITM3 LGALS3BP IRF9 HLA-C IFI35 IRF1 PARP12 PARP9 OGFR LY6E SAMD9L IL4R CSF1 EPSTI1 TRIM14 PLSCR1 IFIT3 CMPK2 OASL ISG20 PSMB9 TAP1 PARP14 RTP4 SP110 TRIM26 IFIH1 DDX60 MVB12A GBP4 RNF31 HERC6 MOV10 TRIM25 TRIM21	significant
HALLMARK_INTERFERON_GAMMA_RESPONSE	2.11052e-13	3.51754e-12	0.943632	-0.552146	-2.35259	169	XAF1 IFI44L MX2 HELZ2 MX1 OAS2 IFI27 BST2 ISG15 CIITA IRF7 IL15RA HLA-G CD74 IRF5 SECTM1 OAS3 RSAD2 BATF2 IFI44 CCL2 SOCS1 CCL5 TNFSF10 DHX58 STAT4 HLA-A USP18 IFITM3 PSMB10 PTGS2 LGALS3BP IRF9 PML IFI35 NLRC5 IRF1 PARP12 OGFR LY6E SAMD9L RBCK1 IFIT1 IL4R HLA-B EPSTI1 HLA-DRB1 TRIM14 CDKN1A PLSCR1 IFIT3 METTL7B CMPK2 OASL NOD1 ISG20 PSMB9 TAP1 PARP14 RTP4 CFB TNFAIP3 STAT1 SP110 TRIM26 IL6 IFIH1 …	significant
HALLMARK_KRAS_SIGNALING_DN	0.00015232	0.000951997	0.518848	-0.453274	-1.80413	104	IFI44L SERPINB2 MX1 CNTFR ADRA2C IDUA RGS11 RSAD2 LFNG SPHK2 COL2A1 TGM1 CCDC106 GPRC5C ABCG4 YBX2 HTR1B SPTBN2 THNSL2 MSH5 FGFR3 SLC30A3 DLK2 RYR1 STAG3 GPR3 IGFBP2 RIBC2 ZC2HC1C MYO15A ITIH3 KCNN1 SLC29A3 SLC38A3 PDE6B UPK3B BTG2	significant
HALLMARK_IL6_JAK_STAT3_SIGNALING	0.00134019	0.00558411	0.45506	-0.479804	-1.77801	61	CNTFR IL15RA IL1B CXCL1 SOCS1 EBI3 IRF9 IRF1 IL12RB1 IL4R CSF1 TNFRSF1B TYK2 CD14 STAT1 IL6 IL17RA TNFRSF12A PIK3R5 JUN TGFB1	significant
HALLMARK_MYOGENESIS	0.000825323	0.00375147	0.477271	-0.395717	-1.65196	149	CAMK2B EFS AGRN GJA5 COL6A2 GAA SPHK1 DMPK PSEN2 CFD ACTN3 COL15A1 ATP2A1 STC2 COL1A1 NOTCH1 SOD3 CDKN1A RYR1 SH2B1 CACNA1H COL4A2 TSC2 SMTN PLXNB2 TCAP ITGB4 SPEG KIFC3 ACHE PYGM MRAS SGCD IGFBP7 MAPK12 ACTN2 MYH3 PDLIM7 CRAT DES CKB ACTA1 LDB3 TGFB1 TAGLN PPFIA4 GADD45B PTP4A3 AEBP1 GSN BIN1 TPM2 SORBS3 SVIL EPHB3 MYH9 HDAC5 PICK1 KCNH2 TNNC1 AKT2 ITGB5 CHRNB1	significant
HALLMARK_INFLAMMATORY_RESPONSE	0.00218448	0.00840183	0.431708	-0.390836	-1.61144	134	IFITM1 BST2 IRF7 IL15RA IL1B SCARF1 GNA15 CCL2 CCL5 TNFSF10 PTGIR EBI3 SPHK1 CXCL8 TLR1 IRF1 LY6E IL4R CSF1 TNFRSF1B ADRM1 CX3CL1 CDKN1A CD14 INHBA NOD2 BEST1 RTP4 SCN1B CD82 NMUR1 P2RX7 ADGRE1 IL6 ICAM1 BTG2 PIK3R5 CD70 IL2RB TAPBP	significant
HALLMARK_TNFA_SIGNALING_VIA_NFKB	0.00273686	0.0097745	0.431708	-0.36308	-1.5551	178	SERPINB2 IL15RA IL1B TRAF1 RELB TIPARP JUNB CXCL1 IER3 FOSL1 CCL2 CCL5 PHLDA2 SLC16A6 HES1 SPHK1 PTGS2 IRF1 BCL3 CSF1 CDKN1A IER2 NINJ1 CXCL2 NFKBIE FOSB INHBA TAP1 SLC2A6 CEBPB STAT5A TNFAIP3 CD83 ACKR3 IL6 DUSP4 IFIH1 NR4A1 ICAM1 EFNA1 MAFF IL23A BTG2 NFKB2 JUN DDX58 PPP1R15A RELA FUT4 MAP2K3 KDM6B GADD45B CLCF1 TNFAIP2 ZC3H12A VEGFA TNIP2 SERPINE1	significant
HALLMARK_NOTCH_SIGNALING	0.0648012	0.170529	0.213928	-0.436267	-1.41369	32	DLL1 DTX4 LFNG HES1 PSEN2 NOTCH1 DTX2 HEYL NOTCH3 ARRB1 FZD7 KAT2A	non-significant
HALLMARK_APICAL_JUNCTION	0.0304397	0.0978747	0.276501	-0.318783	-1.35378	166	TRAF1 CLDN4 AMH PKD1 COL16A1 ICAM5 NRXN2 CLDN9 MMP2 MMP9 ACTN3 NLGN3 TSPAN4 NRTN ARHGEF6 SLC30A3 MAPK11 CX3CL1 COL17A1 MVD ITGB4 TAOK2 SPEG CRB3 BAIAP2 TMEM8B CERCAM ACTG2 ACTN2 ICAM1 VWF CRAT ACTA1 CDH4 MYL9 IKBKG RRAS FSCN1 SYMPK BMP1 MDK GAMT JUP EVL LDLRAP1 MAP4K2 CLDN15 SORBS3 HRAS SHROOM2 SRC CDH8 CDH15 MYH9 ZYX KCNH2 VAV2 INPPL1 WNK4 AKT2 ACTN4 LAMB3 NLGN2 SDC3 STX4 GTF2F1 PARD6G ADAM15	non-significant
HALLMARK_P53_PATHWAY	0.0313199	0.0978747	0.271289	-0.314542	-1.34887	179	RRAD KRT17 PIDD1 IER3 ST14 SOCS1 TGFA FDXR SPHK1 JAG2 CEBPA PHLDA3 RAB40C EPS8L2 RHBDF2 NOTCH1 MXD4 CDKN1A NINJ1 MKNK2 TAP1 PLXNB2 RXRA ITGB4 CD82 OSGIN1 BAIAP2 DDIT4 PDGFA XPC CTSD EPHA2 SFN RAD9A NUPR1 BTG2 IRAK1 JUN TGFB1 PPP1R15A STEAP3 TRIB3 CTSF DCXR VDR RALGDS WRAP73 HEXIM1 SDC1 GLS2 ERCC5 ANKRA2 HRAS LIF ATF3 DDB2 FOS	non-significant
HALLMARK_XENOBIOTIC_METABOLISM	0.0466744	0.137278	0.224966	-0.316423	-1.31552	145	PTGDS CYP1A1 ITIH4 GAD1 CYP2E1 CYP27A1 XDH HES6 ALDH3A1 BCAR1 PSMB10 APOE VTN PDK4 LCAT NINJ1 ABCC3 COMT IGFBP4 EPHA2 CFB TKFC LONP1 ECH1 POR CSAD GSTM4 GSTT2 DCXR JUP ACP2 ACOX3 SLC12A4 CA2 FBLN1 BLVRB MPP2 PEMT SERPINE1 SERTAD1 MT2A PYCR1 GNMT PPARD	non-significant
HALLMARK_COAGULATION	0.0997475	0.249369	0.156312	-0.32849	-1.27358	87	SERPINB2 MMP1 F12 MMP2 MST1 MMP9 C3 CFD HTRA1 CRIP2 THBD MMP11 RAPGEF3 CFB PDGFB SH2B2 FURIN MAFF VWF BMP1 C2 MMP15 GSN C1S SERPINE1 CASP9 MMP14 PLAU CTSO APOC1 TIMP1 SIRT2 SERPING1 SERPINA1	non-significant
HALLMARK_ALLOGRAFT_REJECTION	0.171257	0.389222	0.111918	-0.292686	-1.1872	116	IRF7 IL1B HLA-G CD74 PRKCG CCL2 SOCS1 CCL5 STAT4 HLA-A MAP4K1 PSMB10 MMP9 TLR1 IL12RB1 IL4R BCL3 CSF1 ITGB2 WAS INHBA TAP1 ACHE IL27RA STAT1 IL6 TRAF2 ICAM1 IL2RB TGFB1 TAPBP CSK	non-significant
HALLMARK_APOPTOSIS	0.160234	0.381509	0.114751	-0.284802	-1.1805	142	IL1B LEF1 GNA15 GUCY2D IER3 AIFM3 TNFSF10 MMP2 RHOT2 IFITM3 FDXR TSPO PSEN2 IRF1 SMAD7 CDKN1A CD14 HSPB1 ISG20 TAP1 GPX1 PPP2R5B FEZ1 RARA IL6 MGMT TNFRSF12A BTG2 PLCB2 JUN RELA BMF BIK GADD45B LMNA GSN CASP4 ATF3 CDC25B CASP9	non-significant
HALLMARK_WNT_BETA_CATENIN_SIGNALING	0.232323	0.505051	0.104344	-0.355335	-1.17612	35	DLL1 LEF1 PSEN2 JAG2 FRAT1 NOTCH1 AXIN1 NCOR2 NOTCH4 KAT2A	non-significant
HALLMARK_BILE_ACID_METABOLISM	0.322418	0.664327	0.077884	-0.284648	-1.09762	79	LIPE PEX11G CYP27A1 FDXR SLC22A18 SULT2B1 ABCD1 ABCG4 PEX16 ABCA2 SLC23A1 ABCA3 PEX6 RXRA	non-significant
HALLMARK_UV_RESPONSE_UP	0.332164	0.664327	0.0725352	-0.260002	-1.07771	142	CYP1A1 RRAD JUNB NKX2-5 HLA-F COL2A1 SULT1A1 IRF1 CLCN2 RET MSX1 TST APOM CXCL2 FOSB TAP1 IGFBP2 STARD3 DGAT1 IL6 FURIN NR4A1 ICAM1 BTG2 BSG MGAT1 CLTB HYAL2 CA2 WIZ STK25 ATF3 HSPA2 CNP FOS MARK2 MMP14 KCNH2 CDC34 DLG4 GRINA PDLIM3 NXF1 SQSTM1 BID MAPK8IP2 SLC25A4 BAK1 EPHX1 CHKA NPTXR SIGMAR1 NFKBIA BMP2 ATP6V1F RHOB SLC6A8 PDAP1 TUBA4A ALAS1	non-significant
HALLMARK_APICAL_SURFACE	0.529927	0.846744	0.0605093	-0.291658	-0.95817	34	CROCC SULF2 CX3CL1 HSPB1 MDGA1 TMEM8B IL2RB PCSK9 GAS1 SHROOM2	non-significant
HALLMARK_KRAS_SIGNALING_UP	0.660839	0.969849	0.0399219	-0.221254	-0.91493	135	PCSK1N IL1B TRAF1 ADAM8 USH1C MAP4K1 MMP9 PTGS2 ACE GYPC ANO1 TNFRSF1B CBX8 NGF ADGRA2 ITGB2 MMP11 INHBA ETV4 SCN1B SEMA3B DOCK2 CFB TNFAIP3	non-significant
HALLMARK_EPITHELIAL_MESENCHYMAL_TRANSITION	0.685811	0.969849	0.0366082	-0.21244	-0.907405	177	MMP1 IL32 CXCL1 COL16A1 COL7A1 MMP2 COL6A2 COL5A3 GPC1 COL5A1 CXCL8 HTRA1 PCOLCE COL1A1 MSX1 ACTA2 INHBA COL4A2 COL8A2 GREM1 IGFBP2 FBLN2 IGFBP4 SGCD TNFAIP3 EFEMP2 PLOD3 IL6 FOXC2 APLP1 TNFRSF12A JUN TGFB1 MYL9 TAGLN GPX7 BMP1 GADD45B PDLIM4 FBLN1 VEGFA SDC1 TPM2 SERPINE1 GAS1 WIPF1 ECM1 PLOD1 MMP14 LOXL2 FSTL3 PDGFRB LOXL1 ITGB5	non-significant
HALLMARK_SPERMATOGENESIS	0.711392	0.969849	0.0403295	-0.224794	-0.866331	81	PCSK1N PCSK4 GAD1 CHRM4 ACRBP ACE TCP11 YBX2	non-significant
HALLMARK_DNA_REPAIR	0.765461	0.969849	0.0330894	-0.206143	-0.857033	145	NME3 SNAPC4 POLD1 MPG TAF1C VPS37D SAC3D1 ADRM1 NT5C CMPK2 GUK1 BCAM XPC ZNF707 VPS37B TK2 TARBP2 NELFB POLR2E LIG1 CCNO APRT ELL NPR2 DGCR8 POLR2J POLL ERCC5 POLD4 DDB2 TAF6 VPS28 ADCY6 POLR2I AAAS POM121 GTF2F1 EDF1 PDE6G CANT1 GPX4 SUPT5H NME4 ERCC2 ERCC1 GTF3C5	non-significant
HALLMARK_GLYCOLYSIS	0.830907	0.969849	0.0269563	-0.194112	-0.832344	180	CLDN3 IDUA IER3 AGRN CLDN9 DPYSL4 MIF TGFA CHPF CHPF2 GPC1 COL5A1 NOL3 B3GAT3 CHST12 B3GALT6 RBCK1 STC2 GALK1 CACNA1H ISG20 SLC25A10 B4GALT7 DDIT4 PGLS XYLT2 LHPP MIOX PPFIA4 B4GALT2 BIK GALE PFKP SLC16A3 CLN6 MED24 VEGFA SDC1	non-significant
HALLMARK_COMPLEMENT	0.841014	0.969849	0.0277996	-0.194702	-0.817063	154	SERPINB2 IRF7 CXCL1 CASP10 CCL5 SIRT6 C3 PRSS36 IRF1 ADRA2B PLSCR1 WAS PSMB9 COL4A2 KCNIP2 CEBPB KLK1 CTSD CFB PDGFB TNFAIP3 ACTN2 IL6 NOTCH4 MAFF PIK3R5 C2 PCSK9 CA2 MMP15 C1S SERPINE1 RCE1 CASP4 SRC CASP9 EHD1 KCNIP3 MMP14 MSRB1 CTSO APOC1 RHOG TIMP1 LAP3 APOBEC3F LGALS3 STX4 SERPING1	non-significant
HALLMARK_HYPOXIA	0.862812	0.969849	0.0256225	-0.191803	-0.816433	174	STBD1 TIPARP IER3 DPYSL4 INHA MIF SULT2B1 GAA GPC1 COL5A1 B3GALT6 STC2 GALK1 PFKL CDKN1A ISG20 ILVBL PYGM PGF DDIT4 PDGFB TNFAIP3 ACKR3 IL6 EFNA1 MAFF B4GALNT2 NDST2 JUN PPP1R15A PPFIA4 GCK PFKP NDST1 VEGFA CHST3 SERPINE1 TGFB3 MT2A ATF3 SLC37A4 CHST2 FOS GRHPR MYH9 SCARB1	non-significant
HALLMARK_ESTROGEN_RESPONSE_LATE	0.861714	0.969849	0.026114	-0.18967	-0.799891	158	CYP26B1 ST14 LSR SLC7A5 SULT2B1 LLGL2 PKP3 RET FGFR3 CLIC3 TST PLXNB1 MAPT ABCA3 ISG20 XRCC3 CACNA2D2 SEMA3B IGFBP4 SFN NCOR2 ST6GALNAC2 ETFB CKB SLC1A4 WFS1 FAM102A DCXR MDK ITPK1 GALE PDZK1 CA2 CELSR2 BLVRB ANXA9 SLC22A5 CISH PLAC1 FOS SLC2A8 SCARB1	non-significant
HALLMARK_ANGIOGENESIS	0.796353	0.969849	0.0435378	-0.252202	-0.777729	26	JAG2 VTN THBD MSX1 LRPAP1 PDGFA SLCO2A1	non-significant
HALLMARK_IL2_STAT5_SIGNALING	0.897059	0.969849	0.0233667	-0.183032	-0.774909	160	TRAF1 CAPN3 SOCS1 MAP6 TNFSF10 IFITM3 FLT3LG COL6A1 RNH1 PLEC IL4R CSF1 TNFRSF1B AGER PLSCR1 TNFRSF8 ETV4 PUS1 SLC29A2 MUC1 PTH1R CD83 FURIN BATF3 APLP1 MAFF IL2RB GBP4	non-significant
HALLMARK_ESTROGEN_RESPONSE_EARLY	0.945578	0.969849	0.020416	-0.173636	-0.739101	174	SYT12 TIPARP CYP26B1 ADCY1 SLC37A1 SLC7A5 SULT2B1 HES1 STC2 RET CLIC3 MAPT ABCA3 FASN SEMA3B MUC1 KDM4B IGFBP4 SFN TSKU NCOR2 RARA CELSR1 SYBU SYNGR1 SLC1A4 WFS1 FAM102A MYBBP1A ITPK1 NADSYN1 PDZK1 CELSR2 MED24 BLVRB ANXA9 SLC22A5 CISH SVIL FOS SCARB1 PEX11A SLC2A1 SLC9A3R1 KAZN KRT15 ASB13 PDLIM3 UNC119 KCNK15 HR CANT1 FARP1 RAPGEFL1	non-significant
HALLMARK_TGF_BETA_SIGNALING	0.939271	0.969849	0.0302042	-0.190019	-0.682988	53	JUNB ID3 ID1 SMAD7 NCOR2 FURIN TGFB1 PPP1R15A NOG ENG SERPINE1 SKI	non-significant
HALLMARK_REACTIVE_OXYGEN_SPECIES_PATHWAY	0.939394	0.969849	0.0312053	-0.190526	-0.663123	44	JUNB SBNO2 FES	non-significant
HALLMARK_MYC_TARGETS_V2	0.955764	0.969849	0.0289981	-0.180587	-0.660023	58	PPAN NOC4L SLC19A1 PUS1 SLC29A2 MAP3K6 MYBBP1A FARSA GRWD1 EXOSC5 RRP9 IMP4 WDR74 SRM PLK1	non-significant
HALLMARK_PEROXISOME	0.969849	0.969849	0.0934449	0.158252	0.733886	91	ABCC8 ACSL4 IDI1 PEX2 SEMA3C CADM1 ELOVL5 CDK7 SIAH1 SLC27A2 PRDX1 IDE BCL10 ALDH9A1 ABCD3 TOP2A MSH2 FADS1 IDH1 SCP2 HSD17B11 SOD2	non-significant
HALLMARK_UNFOLDED_PROTEIN_RESPONSE	0.966292	0.969849	0.100279	0.154946	0.74888	106	DNAJB9 SERP1 DCP2 YWHAZ SSR1 NFYB NPM1 SPCS3 SLC30A5 ERO1A EIF2AK3 XPOT TTC37 HERPUD1 EIF4A2 NFYA DNAJC3 HSPA9 EIF4E CNOT6 FKBP14 MTHFD2 KIF5B EIF2S1 CNOT2 HSPA5 PDIA6 ASNS PSAT1 CEBPG DCP1A KDELR3 NOLC1 SEC31A CKS1B SPCS1 DDX10 NABP1 EXOSC9 SEC11A SDAD1 EDEM1 ATF6 XBP1 POP4 ALDH18A1 TUBB2A	non-significant
HALLMARK_ADIPOGENESIS	0.958333	0.969849	0.126876	0.149815	0.778492	174	ANGPTL4 ME1 DNAJB9 LIFR ENPP2 ARL4A RNF11 RIOK3 PPARG GBE1 CMPK1 GPD2 SSPN NDUFA5 ATL2 G3BP2 NKIRAS1 ABCA1 MAP4K3 GHITM BCL6 PRDX3 DLD SORBS1 GPAM CCNG2 IFNGR1 REEP5 DECR1 ITSN1 DNAJC15 COQ3 IDH1 SCP2 DRAM2 CHUK RTN3 FZD4 YWHAG PDCD4 SUCLG1 HIBCH TANK UBQLN1 ACOX1 GPHN MGST3 SOWAHC ACAA2 CS	non-significant
HALLMARK_HEDGEHOG_SIGNALING	0.541916	0.846744	0.0972151	0.260995	0.94655	29	HEY1 CDK6 NF1 NRP2 NRP1 RASA1 OPHN1 AMOT DPYSL2	non-significant
HALLMARK_HEME_METABOLISM	0.635593	0.96302	0.160801	0.186129	0.956387	160	MBOAT2 NUDT4 NEK7 SDCBP BNIP3L DCUN1D1 BACH1 TCEA1 ELL2 RIOK3 MXI1 KDM7A LAMP2 USP15 RNF19A DAAM1 RHCE YPEL5 PICALM MINPP1 TNRC6B CDC27 SYNJ1 MOSPD1 TFRC ARHGEF12 CLCN3 FOXO3 KLF3 NR3C1 SLC11A2 CDR2 CIR1 BMP2K EPB41 CAST GCLM ABCG2 DCAF10 TFDP2 TSPAN5 ATG4A XPO7 ALDH6A1 SLC7A11 GMPS GLRX5 FBXO34 MKRN1 MGST3 NNT ASNS GAPVD1 NCOA4 TMEM9B BPGM	non-significant
HALLMARK_OXIDATIVE_PHOSPHORYLATION	0.522936	0.846744	0.186433	0.186185	0.975561	183	NDUFC2 RHOT1 LRPPRC SDHD ACADSB CYCS VDAC2 NDUFA5 ATP6V1C1 TIMM17A UQCRB OPA1 LDHB PDP1 MRPS30 LDHA FH ETFA PRDX3 ATP1B1 ACAT1 DLD GLUD1 COX7C DECR1 HSPA9 ABCB7 NDUFB5 IDH1 TIMM9 NDUFA4 VDAC1 COX7A2L NDUFS1 SUCLA2 HADHB NDUFB3 PDHX COX6C MDH1 COX11 SUCLG1 ALDH6A1 COX15 UQCRC2 NDUFV2 OAT MGST3 SLC25A3 NNT PDHB ACAA2 CS SDHC COX7B MTRF1 NDUFS4 ATP6V1D ISCU NDUFA9 HADHA IDH3A SLC25A5 UQCRH UQCRFS1 M…	non-significant
HALLMARK_CHOLESTEROL_HOMEOSTASIS	0.473684	0.816697	0.131458	0.227488	0.991082	68	MAL2 ALCAM STARD4 HMGCS1 SC5D IDI1 PPARG HMGCR CPEB2 SCD GNAI1 PDK3 GPX8 CYP51A1 SQLE	non-significant
HALLMARK_PI3K_AKT_MTOR_SIGNALING	0.449761	0.803144	0.142057	0.217926	1.01057	90	RPS6KA3 CLTC ACTR2 SMAD2 UBE2D3 MAP2K6 PDK1 CAMK4 PRKAA2 MAP3K7 MAPK10 ACTR3 PIKFYVE NCK1 CDK1 GSK3B UBE2N ACACA YWHAB CAB39L EIF4E PTEN MAPK8 TBK1 CAB39 ITPR2 ARPC3 MAPK9 RAC1 PPP2R1B	non-significant
HALLMARK_FATTY_ACID_METABOLISM	0.441558	0.803144	0.169571	0.200406	1.01067	131	ME1 HMGCS1 SERINC1 ACSL4 PTPRG HSPH1 OSTC IDI1 CRYZ BMPR1B RDH16 RAP1GDS1 SDHD GPD2 ELOVL5 BCKDHB MAOA METAP1 NBN LDHA FH ALDH9A1 DLD SMS DECR1 HSP90AA1 HSDL2 IDH1 ODC1 HSD17B11 SUCLG2 SUCLA2 HADHB S100A10 HSD17B7 MDH1 ACAT2 SUCLG1 EHHADH HIBCH ACOX1 YWHAH CCDC58 PDHB ACAA2 ECI2 SDHC GABARAPL1	non-significant
HALLMARK_MITOTIC_SPINDLE	0.352381	0.677656	0.234393	0.195313	1.04114	197	MARCKS ARHGAP5 ARHGAP29 RICTOR DST TTK BRCA2 DOCK4 RASAL2 NF1 ECT2 CD2AP KIF20B CCDC88A PCGF5 RAPGEF6 LRPPRC SMC4 ROCK1 HOOK3 FBXO5 ARFGEF1 CEP57 SMC3 FGD6 WASL CDC27 PCM1 RASA1 CDC42BPA CENPF ABI1 NCK1 RASA2 OPHN1 SOS1 NOTCH2 CDC42 ARHGEF12 CDK1 DLG1 DLGAP5 DYNC1H1 TLK1 STK38L AKAP13 TOP2A KIF1B PALLD ITSN1 ANLN FGD4 EPB41 RFC1 DYNLL2 KIF5B TRIO PPP4R2 LATS1 NIN MID1 TUBD1 PDLIM5 CENPE APC ARHGE…	non-significant
HALLMARK_G2M_CHECKPOINT	0.000636808	0.00318404	0.477271	0.28896	1.52842	188	MARCKS TTK BRCA2 XPO1 RASAL2 PDS5B SYNCRIP AMD1 KIF20B ATRX HMMR RAD23B SMC4 STAG1 PURA FBXO5 SMC2 LBR RAD21 PRIM2 DBF4 CUL5 DMD RPS6KA5 EGF HIF1A CKS2 CCNT1 CASP8AP2 MEIS1 CDC27 CENPF PRPF4B CUL3 DR1 NOTCH2 RBL1 CDK1 SQLE SLC12A2 STIL GSPT1 HSPA8 PLK4 MAD2L1 TOP2A MNAT1 ODC1 CHEK1 EXO1 BARD1 KIF5B CTCF HNRNPU CCNA2 KPNB1 CBX1 CDC7 STMN1 CENPE G3BP1 TMPO ORC5 WRN EFNA5 SLC38A1 ARID4A MEIS2 KIF11 …	significant
HALLMARK_PANCREAS_BETA_CELLS	0.0585242	0.162567	0.300682	0.502591	1.53216	16	ABCC8 SRP9 DPP4 SYT13 AKT3 SRP14 ELP4 FOXO1 SPCS1 SEC11A PAX6	non-significant
HALLMARK_E2F_TARGETS	0.000409867	0.00227704	0.498493	0.293527	1.56833	195	BRCA2 XPO1 DEPDC1 PRKDC HELLS DEK NAP1L1 PDS5B SYNCRIP PAICS IPO7 MMS22L ANP32E HMMR SMC4 RAD50 USP1 STAG1 WEE1 LBR RAD21 PRIM2 CSE1L CKS2 SMC3 ASF1A NUDT21 NBN CCP110 PSIP1 TFRC DCK CDK1 DLGAP5 NUP153 ATAD2 SLBP ZW10 GSPT1 DIAPH3 PLK4 CBX5 MAD2L1 TOP2A MSH2 RFC3 CHEK1 DONSON BARD1 RFC1 RAN MTHFD2 EIF2S1 SMC6 CTCF PHF5A NME1 ING3 PRPS1 NUP205 STMN1 DUT ORC2 CENPE TMPO HMGB2 NUP107 RAD51AP1 EED UN…	significant
HALLMARK_MTORC1_SIGNALING	1.40736e-05	0.000100525	0.593325	0.333874	1.77198	191	BCAT1 INSIG1 ME1 HSPE1 EEF1E1 CCNG1 STARD4 PLOD2 HMGCS1 SERP1 HPRT1 SC5D TCEA1 ACSL3 IDI1 HMGCR ACTR2 SSR1 SCD GBE1 UFM1 NAMPT PPA1 ELOVL5 UBE2D3 CTSC USO1 PDK1 HSPD1 PSMD12 P4HA1 ERO1A SLC2A3 UCHL5 ACTR3 PRDX1 CANX LDHA PGK1 CYP51A1 TFRC CCT6A SQLE GSK3B ACACA TES HK2 HSPA4 DHFR SYTL2 POLR3G HSPA9 RAB1A FADS1 IDH1 CTH TBK1 CACYBP LTA4H SKAP2 PSMA4 MTHFD2 PSMD14 PSMC6 PITPNB HSPA5 ENO1 ADD3 SLC7A…	significant
HALLMARK_UV_RESPONSE_DN	4.9661e-09	4.13841e-08	0.761461	0.449125	2.26177	137	INSIG1 PLCB4 NR1D2 ATP2B1 CAV1 INPP4B NEK7 TGFBR3 PTGFR MAP1B PRKAR2B RGS4 GJA1 KIT NFIB PPARG NIPBL PHF3 CELF2 ATRX RND3 MIOS AKT3 ATP2B4 DYRK1A MET NRP1 HAS2 DAB2 BCKDHB ATP2C1 SCN8A SRI ADGRL2 SDC2 CDC42BPA TJP1 MMP16 RASA2 AGGF1 NOTCH2 GCNT1 ANXA2 TFPI BMPR1A DLG1 KALRN CDON NR3C1 IGF1R LPAR1 PTEN SCAF8 EFEMP1 APBB2 AMPH PRKCE CITED2 BDNF ADD3 SNAI2 CAP2 PRKCA PDLIM5 SPOP	significant
HALLMARK_ANDROGEN_RESPONSE	1.9301e-09	1.9301e-08	0.774939	0.530148	2.43054	87	INSIG1 DNAJB9 LIFR INPP4B SLC38A2 ABCC4 HMGCS1 CDK6 RPS6KA3 ACSL3 ELL2 IDI1 TPD52 HMGCR ZBTB10 GNAI3 LMAN1 SCD BMPR1B TNFAIP8 SPCS3 GPD1L ELOVL5 VAPA UAP1 SGK1 ADAMTS1 PIAS1 APPBP2 ITGAV SRP19 SLC26A2 UBE2J1 SMS PGM3 FADS1 RAB4A XRCC5 DBI ARID5B HERC3 ABHD2 HOMER2 MYL12A TMEM50A PDLIM5 SEC24D STK39 NCOA4 AKAP12 TSC22D1 SAT1 NGLY1 ELK4	significant
HALLMARK_MYC_TARGETS_V1	1.12601e-14	5.63005e-13	0.986546	0.469595	2.49191	192	HSPE1 HNRNPA1 XPO1 AP3S1 HPRT1 HNRNPA3 DEK CBX3 GLO1 NAP1L1 EIF1AX SYNCRIP PTGES3 ABCE1 NPM1 RAD23B USP1 RPL22 EIF3J VBP1 HSPD1 TCP1 SSB HDAC2 NCBP1 SNRPB2 XPOT DDX21 CANX LDHA UBE2E1 PGK1 YWHAQ PRDX3 GSPT1 SET MAD2L1 CCT2 EIF4E RPL6 HNRNPA2B1 ODC1 SRPK1 HSP90AB1 PSMA4 PSMA1 VDAC1 CCT5 ERH RAN PSMD14 RSL1D1 RPL14 EIF2S1 PSMC6 RPL34 DDX18 EIF4G2 NCBP2 HNRNPU NME1 CCNA2 TARDBP SERBP1 KPNB1 HNRNPR R…	significant
HALLMARK_PROTEIN_SECRETION	1.3541e-10	1.69263e-09	0.826657	0.543446	2.53095	92	SCAMP1 DST AP3S1 STX7 ARFIP1 RPS6KA3 VAMP7 CLTC RAB14 TPD52 GOLGA4 LMAN1 ANP32E COPB1 MON2 LAMP2 DNM1L SSPN CTSC RAB22A USO1 ARFGEF1 SNX2 RAB2A TMED10 RAB5A STAM ABCA1 AP3B1 CLCN3 ADAM10 SNAP23 ZW10 AP1G1 KIF1B CAV2 VAMP4 TMED2 VAMP3 BET1 BNIP3 ARFGAP3 TMX1 COPB2 ATP7A ARCN1 NAPG TOM1L1 SEC24D ARFGEF2 SGMS1 YIPF6 RAB9A CLN5 SEC31A OCRL ATP1A1 SCRN1 IGF2R AP2B1	significant
