# Supplementary material for: Alpha-1 Antitrypsin Reduces Disease Progression in a Mouse Model of Charcot-Marie-Tooth Type 1A: A Role for Decreased Inflammation and ADAM-17 Inhibition
Source: Int J Mol Sci. 2022 Jul 3;23(13):7405. doi: 10.3390/ijms23137405 (PMC9266995; doi:10.3390/ijms23137405)
Supplement: Supplementary file 1 [file ijms-23-07405-s001.zip › fgsea_qlf3_gamma_vs_gammaAAT_pool2_pool3_Leading Edge.xlsx]

## Sheet: fgseaResTidy_qlf3
pathway	pval	padj	log2err	ES	NES	size	leadingEdge	adjPvalue
HALLMARK_COAGULATION	4.45658e-07	3.71382e-06	0.674963	-0.506826	-2.10395	87	SERPINB2 C3 MMP1 F12 MMP2 MMP15 C1R MST1 LRP1 CFD C1S FURIN PDGFB MMP11 MMP9 APOC1 CRIP2 CFB SERPING1 HTRA1 S100A1 GSN BMP1 ANG TIMP1 MMP14 SERPINA1 PLAT THBS1 CTSH SERPINE1 GNB2 CASP9 FBN1 RAPGEF3	significant
HALLMARK_MYOGENESIS	1.77284e-07	1.77284e-06	0.690132	-0.450434	-2.04318	149	ACTA1 CAMK2B COL6A2 COL6A3 ACHE KCNH2 NOTCH1 ITGB4 TCAP CFD PLXNB2 DAPK2 ANKRD2 KIFC3 TNNC2 RYR1 PPFIA4 GAA BIN1 SPHK1 DMPK MYL3 CACNA1H AGRN TNNT2 SMTN COL4A2 PDLIM7 AEBP1 LDB3 ACTC1 CDKN1A SH2B1 PSEN2 MAPK12 SORBS3 EPHB3 GSN SPEG MYH9 COL1A1 HSPB8 ITGB5 FOXO4 SYNGR2 CKB EFS ENO3 TPM2 PICK1 MYL6B LAMA2 TGFB1 ADCY9 TSC2 DES CRAT HDAC5 FKBP1B AKT2 GADD45B ITGA7 AK1 GJA5 PTP4A3 PYGM CRYAB MYLK	significant
HALLMARK_KRAS_SIGNALING_DN	5.75644e-06	3.59777e-05	0.610527	-0.462459	-1.97365	104	SERPINB2 CNTFR COL2A1 HSD11B2 GPRC5C MAGIX UPK3B IDUA MSH5 NR4A2 SPTBN2 KMT2D ADRA2C CCDC106 KCNN1 RYR1 RGS11 ALOX12B DLK2 CELSR2 SPHK2 SLC29A3 YBX2 SLC38A3 ACTC1 SLC30A3 FGFR3 EGF PDK2 GAMT IGFBP2 EPHA5 KCND1 CLSTN3 MTHFR ABCG4 LYPD3 EDN1	significant
HALLMARK_APICAL_JUNCTION	3.69226e-06	2.63733e-05	0.627257	-0.410147	-1.87743	166	ACTA1 NFASC COL16A1 MMP2 FSCN1 CX3CL1 NLGN3 MVD KCNH2 NRXN2 ITGB4 TSPAN4 ARHGEF6 LAMB3 ICAM5 COL17A1 ADRA1B TRAF1 AMH MMP9 RAC2 JUP ITGA3 CERCAM PKD1 CLDN7 MDK ACTC1 ACTG2 SLC30A3 SORBS3 GAMT SPEG MYH9 MAP4K2 MYL9 HRAS BMP1 MAPK13 NRTN ATP1A3 ADAM23 ICAM1 BAIAP2 TMEM8B RRAS VAV2 CRB3 CD34 CD276 ADAM15 MAPK11 FBN1 CRAT TAOK2 CDH3 SDC3 AKT2 NLGN2 RHOF EVL IKBKG ITGA10 CDH15 GNAI2 GTF2F1 VASP ACTN4 …	significant
HALLMARK_NOTCH_SIGNALING	0.008288	0.0296	0.38073	-0.497668	-1.68596	32	DLL1 NOTCH1 HES1 DTX1 DTX4 NOTCH3 PSEN2 ARRB1 DTX2 FZD7 FZD1 KAT2A LFNG HEYL PSENEN	significant
HALLMARK_APICAL_SURFACE	0.0129051	0.0358476	0.38073	-0.473574	-1.62786	34	CX3CL1 HSPB1 PCSK9 CROCC SLC2A4 SULF2 MDGA1 MAL FLOT2 LYPD3 TMEM8B EPHB4 ATP6V0A4 AFAP1L2 IL2RB THY1 PLAUR GSTM3 SRPX SHROOM2	significant
HALLMARK_P53_PATHWAY	0.000416053	0.00208027	0.498493	-0.349491	-1.61359	179	MXD4 ST14 S100A4 KRT17 PIDD1 JAG2 SFN NOTCH1 ITGB4 FDXR RAB40C RRAD CD82 PLXNB2 EPS8L2 EPHA2 CTSF CEBPA TGFA CTSD OSGIN1 SPHK1 LIF PDGFA CDKN1A PHLDA3 NINJ1 RXRA RHBDF2 RPL36 GLS2 SOCS1 HRAS NDRG1 CASP1 BAK1 SDC1 BAIAP2 CD81 RALGDS MKNK2 PTPRE IFI30 BAX BTG2 PITPNC1 VDR TCN2 TGFB1 IRAK1 NUPR1 SERTAD3 RPL18 FOS AK1 ADA IER3 HEXIM1 RETSAT TAP1 EPHX1 DDB2 STEAP3 CCND3	significant
HALLMARK_EPITHELIAL_MESENCHYMAL_TRANSITION	0.00138195	0.00575813	0.45506	-0.34544	-1.58697	177	MMP1 COL5A3 COL16A1 MMP2 COL6A2 CXCL8 PCOLCE IL32 GPC1 COL6A3 COL7A1 INHBA LRP1 IGFBP4 PDLIM4 FBLN2 COL8A2 LOXL1 HTRA1 COL4A2 FOXC2 CTHRC1 MSX1 ANPEP SLIT3 COL5A1 RGS4 IGFBP2 MYL9 PLOD3 COL1A1 BMP1 ITGB5 TIMP1 EFEMP2 DST SDC1 GREM1 MMP14 TNFAIP3 FLNA THBS1 BGN SERPINE1 PLOD1 GPX7 APLP1 TPM2 LOXL2 TGM2 ECM1 IL6 LGALS1 LAMA2 FBN1 TGFB1 NTM CAPG WIPF1 GADD45B FBLN1 SERPINH1 MYLK ACTA2 SGCD COL1A2 FS…	significant
HALLMARK_ANGIOGENESIS	0.0469799	0.0978747	0.271289	-0.457423	-1.49214	26	S100A4 JAG2 STC1 SERPINA5 PDGFA MSX1 TIMP1 VAV2 LRPAP1 VTN	non-significant
HALLMARK_XENOBIOTIC_METABOLISM	0.00984736	0.0328245	0.38073	-0.326829	-1.46989	145	CYP1A1 ALDH3A1 FBP1 MT2A APOE ATOH8 BCAR1 RAP1GAP CDA CYP27A1 GSTM4 IGFBP4 EPHA2 JUP CFB GNMT SERTAD1 CYP2S1 PSMB10 PEMT NINJ1 COMT TKFC DHRS1 ECH1 PINK1 AKR1C3 ABCC3 SERPINE1 PTGDS HES6 VTN SMOX DDAH2 SPINT2 BLVRB ACP2 MPP2 POR FBLN1 LONP1 ABCC2 CBR1 RETSAT SLC12A4 SLC6A6 LCAT EPHX1	significant
HALLMARK_INTERFERON_ALPHA_RESPONSE	0.0227273	0.0541126	0.376039	-0.350772	-1.46233	89	ISG15 IFITM1 IFI27 C1S LGALS3BP IRF7 HLA-C HELZ2 UBA7 CD74 ISG20 LY6E IL4R IFITM3 OGFR CASP1 TMEM140 BST2 IFI30 MVB12A CSF1 RTP4 OAS1 PSMB9 RNF31 DHX58 TAP1 IFITM2	non-significant
HALLMARK_ESTROGEN_RESPONSE_LATE	0.0112038	0.0331186	0.38073	-0.317294	-1.45213	158	MAPT TJP3 PKP3 ST14 SFN LLGL2 ST6GALNAC2 CYP26B1 SCUBE2 CLIC3 SOX3 IGFBP4 HR SERPINA5 CELSR2 SEMA3B NCOR2 LSR GAL ABCA3 MDK WFS1 DUSP2 FGFR3 ANXA9 ISG20 HSPB8 PLXNB1 MAPK13 SERPINA1 CKB TST ZFP36 SCARB1 CACNA2D2 DHRS2 XRCC3 SLC9A3R1 BLVRB SLC2A8 ATP2B4 FAM102A ALDH3B1 ITPK1 FOS CISH IDH2 SLC29A1 SLC7A5	significant
HALLMARK_INTERFERON_GAMMA_RESPONSE	0.0140755	0.0370407	0.38073	-0.310137	-1.42522	169	HLA-G METTL7B SECTM1 ISG15 MT2A HLA-DRB1 C1R IFI27 C1S HLA-A LGALS3BP IRF7 RNF213 CFB SERPING1 HELZ2 HLA-B PML CDKN1A CIITA PSMB10 TNFAIP2 CD74 ITGB7 ISG20 LY6E IRF5 MVP IL4R SOCS1 CCL2 IFITM3 OGFR CASP1 VAMP5 ICAM1 TNFAIP3 BST2 HLA-DMA IFI30 IL6 RBCK1	significant
HALLMARK_BILE_ACID_METABOLISM	0.037325	0.0811414	0.294067	-0.345416	-1.40355	79	SLC23A1 LIPE ABCD1 CYP27A1 FDXR ABCA2 SLC22A18 HSD3B7 ABCA3 GNMT RBP1 RXRA PAOX PEX16 ACSL5 PEX11G PEX6 ABCG4 SLC27A5	non-significant
HALLMARK_HYPOXIA	0.0189681	0.0474202	0.352488	-0.304401	-1.39926	174	STBD1 PCK1 ANGPTL4 FBP1 B4GALNT2 S100A4 MT2A GALK1 INHA MIF GPC1 GCK PGF STC1 AMPD3 PDGFB PPFIA4 EFNA1 MT1E GAA ACKR3 DPYSL4 CDKN1A PFKL COL5A1 ISG20 MYH9 ILVBL NDRG1 ZFP36 TNFAIP3 BGN SERPINE1 TGFB3 SLC2A1 SCARB1 CDKN1C ENO3 TGM2 IL6 CHST2 P4HA2 SDC3 FOS EFNA3 ALDOA KIF5A PFKP IER3 PYGM NDST1 SLC25A1 SLC6A6 GRHPR STC2 ADM SLC37A4 PRDX5 PGM1 PLAUR CHST3 TPST2 SRPX	significant
HALLMARK_ESTROGEN_RESPONSE_EARLY	0.0322581	0.0733138	0.300682	-0.284569	-1.3081	174	MAPT TJP3 SFN SLC37A1 CYP26B1 CLIC3 ADCY1 SOX3 HES1 SYT12 IGFBP4 HR CELSR2 SEMA3B OLFML3 NCOR2 ABCA3 CLDN7 KDM4B WFS1 CELSR1 SYNGR1 FASN ANXA9 HSPB8 RARA TSKU KCNK15 MUC1 FCMR SLC2A1 SCARB1 DHRS2 TGM2 SLC9A3R1 BLVRB ADCY9 MLPH P2RY2 FAM102A GREB1 ELF3 ALDH3B1 ITPK1 FOS CISH ASB13 MED24 UNC119	non-significant
HALLMARK_WNT_BETA_CATENIN_SIGNALING	0.108581	0.201077	0.17822	-0.375231	-1.30244	35	DLL1 JAG2 NOTCH1 NCOR2 AXIN1 PSEN2 HDAC11 NOTCH4 FRAT1 FZD1 KAT2A HDAC5 TCF7 PTCH1 WNT5B	non-significant
HALLMARK_ALLOGRAFT_REJECTION	0.0917031	0.183406	0.176694	-0.289836	-1.26451	116	HLA-G IL12RB1 ACHE INHBA ITGB2 HLA-A IRF7 PRKCG IL1B MMP9 CD8A BCL3 LIF IL27RA CTSS PSMB10 ICOSLG CSK HLA-DOB CD74 IL4R SOCS1 CCL2 TIMP1 IL11 NLRP3 TRAF2 MAP4K1 AKT1 ICAM1 FLNA HLA-E NOS2 HLA-DMA IL6 CSF1 STAT4 HLA-DOA TGFB1 HLA-DMB	non-significant
HALLMARK_IL6_JAK_STAT3_SIGNALING	0.131707	0.235192	0.154191	-0.318008	-1.24062	61	CNTFR IL12RB1 ACVRL1 CD14 EBI3 IL1B CXCL3 IL4R SOCS1 BAK1 TYK2 IL17RA IL6 CSF1 TNFRSF1B TGFB1	non-significant
HALLMARK_COMPLEMENT	0.103348	0.198746	0.165657	-0.269891	-1.22486	154	SERPINB2 C3 MMP15 CDA PCSK9 C1R LRP1 PRSS36 HSPA1A C1S PDGFB IRF7 CTSD KCNIP3 APOC1 CFB SERPING1 COL4A2 CTSS SIRT6 ANG TIMP1 EHD1 CASP1 MMP14 SERPINA1 RCE1 PLAT TNFAIP3 CTSH SERPINE1 GNB2 KLK1 NOTCH4 IL6 CASP9	non-significant
HALLMARK_HEDGEHOG_SIGNALING	0.203509	0.308723	0.126254	-0.367087	-1.20767	29	CNTFR ACHE L1CAM PML CELSR1 MYH9	non-significant
HALLMARK_APOPTOSIS	0.17052	0.28518	0.125033	-0.260137	-1.16799	142	MMP2 BIK GUCY2D BMF PLCB2 TSPO HSPB1 CD14 FDXR FEZ1 IL1B LMNA GPX1 AIFM3 CDKN1A PSEN2 ISG20 RHOT2 GSN RARA IFITM3 TIMP1 CASP1 MGMT SMAD7 PLAT BGN IGFBP6 BAX BTG2 ERBB2 IL6 CASP9	non-significant
HALLMARK_INFLAMMATORY_RESPONSE	0.181287	0.292398	0.121543	-0.259154	-1.15225	134	NMUR1 CX3CL1 CXCL8 CD14 INHBA EBI3 IFITM1 CD82 SCARF1 IRF7 IL1B SPHK1 LIF CDKN1A SCN1B ICOSLG LY6E IL4R CCL2 ADGRE1 TIMP1 NLRP3 MMP14 ICAM1 EDN1 SERPINE1 ADRM1 PTPRE BST2 BTG2 IL6 CSF1 P2RX7 TNFRSF1B CHST2 RTP4 PTGIR IRAK2 P2RY2	non-significant
HALLMARK_GLYCOLYSIS	0.171108	0.28518	0.122679	-0.249088	-1.15184	180	B3GNT3 CLDN3 ANGPTL4 CHST1 BIK GALK1 MIF IDUA GPC1 STC1 CHPF SLC16A3 MIOX CHST12 PPFIA4 NOL3 TGFA CACNA1H GAL3ST1 AGRN B3GAT3 DPYSL4 COL5A1 XYLT2 CHPF2 ISG20 LHPP ANG SLC25A10 B4GALT7 SDC1	non-significant
HALLMARK_UV_RESPONSE_UP	0.203757	0.308723	0.112843	-0.253984	-1.14036	142	CYP1A1 COL2A1 SULT1A1 HLA-F JUNB KCNH2 NKX2-5 RRAD FURIN GAL BSG MSX1 DGAT1 IGFBP2 BAK1 MMP14 HYAL2 ICAM1 TST HSPA2 CDC34 MGAT1 CDKN1C BTG2 WIZ STARD3 IL6 CLCN2 NPTXR FGF18 MAPK8IP2 GRINA DLG4 FOS ATP6V1F ALDOA AGO2 CLTB SLC6A8 TAP1 STK25 EPHX1 APOM CCND3 KLHDC3	non-significant
HALLMARK_KRAS_SIGNALING_UP	0.363901	0.535149	0.0791317	-0.235567	-1.0496	135	PCSK1N ANGPTL4 ACE KCNN4 INHBA ITGB2 ADAM8 TRAF1 IL1B MMP11 ALDH1A3 MMP9 JUP SEMA3B CFB LIF TNNT2 LAPTM5 CTSS SCN1B DOCK2 ENG CBX8 LCP1 ADGRA2 IGF2 G0S2 MAP4K1 RELN PLAT TNFAIP3 ANO1 TSPAN1	non-significant
HALLMARK_TNFA_SIGNALING_VIA_NFKB	0.507736	0.705188	0.0607719	-0.213698	-0.985954	178	SERPINB2 JUNB NR4A2 INHBA RELB LAMB3 HES1 ZC3H12A TRAF1 IL1B EFNA1 CXCL3 FOSL1 ACKR3 SPHK1 SLC2A6 BCL3 STAT5A LIF DUSP2 CDKN1A ICOSLG TNFAIP2 NINJ1 CCL2 TNIP1 EHD1 PHLDA2 NFKBIE G0S2 ICAM1 ZFP36 EDN1 TNFAIP3	non-significant
HALLMARK_SPERMATOGENESIS	0.567901	0.767434	0.0598603	-0.231698	-0.949941	81	GSG1 PCSK1N PCSK4 ACE ELOVL3	non-significant
HALLMARK_ADIPOGENESIS	0.683029	0.832963	0.046882	-0.199118	-0.915298	174	C3 SULT1A1 ANGPTL4 LIPE REEP6 SNCG APOE NDUFB7 ACADS STAT5A PFKL ESRRA DGAT1 PEMT SLC19A1 HSPB8 PEX14 SLC25A10 ECH1 PHLDB1 TST ABCB8 SCARB1 MGLL VEGFB CRAT TKT PIM3 ADCY6 POR ITGA7 ALDOA AGPAT3 UQCR11 MYLK CD151 ARAF SLC25A1 RETSAT JAGN1 UQCR10 ETFB CHCHD10 GPX4 EPHX2 COL4A1 ABCA1 UCK1 PGM1 IDH3G COX8A ITIH5 ACO2 UQCRQ COX6A1 CMBL SLC27A1	non-significant
HALLMARK_IL2_STAT5_SIGNALING	0.726619	0.844905	0.0452247	-0.193848	-0.886499	160	IRF6 COL6A1 PLEC CD79B MAP6 FURIN PTH1R TRAF1 AHNAK LIF S100A1 RNH1 IL4R SOCS1 IFITM3 FLT3LG NDRG1 SYNGR2 HUWE1 CD81 MUC1 ETV4 CDKN1C ENO3 APLP1 SLC29A2 TGM2 ECM1 CAPN3 CSF1 TNFRSF1B PUS1 TNFRSF8 CAPG GADD45B CISH HIPK2 PTCH1 TNFRSF9 GPX4 CCND3 IL2RB IGF1R SNX9 ST3GAL4 BCL2L1 CTSZ PDCD2L BATF3 MYO1C ITIH5 P2RX4	non-significant
HALLMARK_PEROXISOME	0.704097	0.838211	0.049094	-0.211149	-0.880145	91	HSD11B2 CACNA1B ABCD1 TSPO HSD3B7 ABCB4 MVP HRAS ACSL5 PEX6 PEX14 CTBP1 ECH1 ABCB9 ACOT8 CRAT DLG4 IDH2 CRABP2 RETSAT EPHX2 CLN6 PRDX5 MLYCD SLC35B2 GSTK1 DHRS3 FIS1 SULT2B1 ABCC8	non-significant
HALLMARK_REACTIVE_OXYGEN_SPECIES_PATHWAY	0.658291	0.822864	0.0567672	-0.238994	-0.876824	44	JUNB SBNO2 FES TXNRD2 PRDX2 G6PD CDKN2D PFKP ATOX1 GPX4 STK25	non-significant
HALLMARK_TGF_BETA_SIGNALING	0.766387	0.870894	0.0498907	-0.220501	-0.826937	53	SMAD6 JUNB FURIN NCOR2 ENG SMAD7 THBS1 SERPINE1 CDKN1C SKI TGFB1 LTBP2 ID3	non-significant
HALLMARK_FATTY_ACID_METABOLISM	0.913235	0.992647	0.0356933	-0.175139	-0.775147	131	CYP1A1 ALDH3A1 NTHL1 IL4I1 REEP6 MIF ACADS ECI1 FASN D2HGDH ACSL5 ECH1 G0S2 ENO3 MGLL LGALS1 ACOT8 CPT1A ACSS1 CRAT CBR3 NCAPH2 ALDOA CBR1 PPARA RETSAT EPHX1 GRHPR	non-significant
HALLMARK_OXIDATIVE_PHOSPHORYLATION	1	1	0.0706196	0.103764	0.526282	183	SDHD NDUFC2 COX11 RHOT1 CYCS PDP1 TIMM17A OPA1 ACADSB LRPPRC NDUFA5 ALDH6A1 ATP6V1C1 MRPS30 VDAC2 HSPA9 MTRR PRDX3 ETFA DLD TIMM9 SUPV3L1 ISCA1 FXN IDH3A COX15 MRPL35 COX7A2L LDHB ATP6V1D DLAT HADHB SUCLA2 ATP1B1 FH UQCRFS1 DECR1 IDH1 VDAC1 ACADM ETFDH CS OAT ISCU GLUD1 NDUFS1 HADHA GOT2 NDUFB5 IMMT MPC1 PDHX NDUFB6 SUCLG1 COX7C ACAT1 UQCRC2 MTX2 HCCS SLC25A3 NDUFA4 UQCRH SDHC	non-significant
HALLMARK_MYC_TARGETS_V2	1	1	0.0558265	0.127078	0.530094	58	CBX3 PRMT3 PLK4 NDUFAF4 DDX18 MPHOSPH10 HK2 HSPD1 NIP7 SUPV3L1 NOLC1 WDR43 TFB2M NPM1 GNL3 PA2G4 MCM4 RCL1 NOP56 SORD UTP20 NOP2 RABEPK TMEM97	non-significant
HALLMARK_DNA_REPAIR	1	1	0.067676	0.132795	0.656012	145	NT5C3A SDCBP SMAD5 NUDT21 PDE4B GTF2H3 TAF13 TAF9 RRM2B RALA GTF2A2 SRSF6 RFC3 DCTN4 ERCC8 DUT AK3 NCBP2 TMED2 HPRT1 ARL6IP1 EIF1B RNMT CETN2 POLA1 UPF3B	non-significant
HALLMARK_MITOTIC_SPINDLE	1	1	0.0738053	0.143162	0.733648	197	MARCKS ARHGAP5 SMC4 PCGF5 CENPE TTK KIF20B ECT2 ARHGAP29 CDC27 SASS6 BRCA2 WASL LRPPRC TLK1 KIF11 NCK1 KIF5B RASA2 RICTOR CD2AP KNTC1 CDK1 KIFAP3 DLG1 PPP4R2 CEP57 DLGAP5 CCDC88A SMC3 STK38L WASF1 ROCK1 ABI1 TUBD1 PAFAH1B1 FGD6 FBXO5 CDC42 RANBP9 NDC80 RAPGEF6 NUSAP1 ANLN BUB1 DOCK4 PALLD PCM1 PDLIM5 PKD2 MAPRE1 LATS1 ARFGEF1 KIF15 RFC1 RASA1 RAB3GAP1 ARF6 NEK2 RASAL2 SOS1 OPHN1 TOP2A YWHAE MID1	non-significant
HALLMARK_PANCREAS_BETA_CELLS	0.806604	0.896226	0.0633597	0.253584	0.767884	16	SRP9 ELP4	non-significant
HALLMARK_PI3K_AKT_MTOR_SIGNALING	0.631884	0.810108	0.08654	0.200363	0.907692	90	ACTR2 PRKAA2 UBE2D3 CAB39L PTEN CAB39 EIF4E RPS6KA3 UBE2N ACTR3 NCK1 YWHAB CDK1 SMAD2 TBK1 MAPK8 MAP3K7 PDK1 CDKN1B PPP2R1B PTPN11 PLA2G12A RIT1 CLTC ARPC3 CAMK4 RAC1 DDIT3 MAPK9 MAPK1 GSK3B	non-significant
HALLMARK_HEME_METABOLISM	0.605863	0.797188	0.0956031	0.191221	0.953467	160	NUDT4 NEK7 TCEA1 DCUN1D1 SLC7A11 SDCBP PICALM BNIP3L BACH1 USP15 GCLM CDC27 CLCN3 MINPP1 RIOK3 MBOAT2 MOSPD1 LAMP2 KLF3 ELL2 YPEL5 RNF19A CA2 SYNJ1 GLRX5 ALDH6A1 TMEM9B DCAF10 TFRC XK	non-significant
HALLMARK_CHOLESTEROL_HOMEOSTASIS	0.441026	0.630037	0.100279	0.232725	1.00128	68	MAL2 STARD4 ALCAM GNAI1 SC5D CPEB2 IDI1 NFIL3 ERRFI1 TP53INP1 PPARG CYP51A1 ATF3 PNRC1	non-significant
HALLMARK_UNFOLDED_PROTEIN_RESPONSE	0.0112603	0.0331186	0.38073	0.307904	1.44112	106	SERP1 SPCS3 DNAJB9 NABP1 DCP2 ERO1A EIF4E YWHAZ SLC30A5 CEBPG NFYB KIF5B EIF2S1 ATF3 SDAD1 SSR1 HSPA9 CNOT6 ASNS PSAT1 DNAJC3 MTHFD2 EIF4A2 ATF6 XPOT DKC1 NFYA NOLC1 TTC37 CKS1B CNOT2 DDX10 SPCS1 DCP1A EIF2AK3 ALDH18A1 NPM1 EXOSC9 FKBP14 PAIP1 HERPUD1	significant
HALLMARK_UV_RESPONSE_DN	0.00668702	0.0257193	0.407018	0.298084	1.45747	137	NR1D2 NEK7 RND3 PLCB4 ATP2B1 PTEN DAB2 PRKCE EFEMP1 BMPR1A MIOS TFPI NFIB HAS2 GJA1 PPARG CITED2 RASA2 PTGFR ACVR2A INPP4B CAV1 INSIG1 MAGI2 DLG1 AGGF1 PRKAR2B SDC2 KIT AKT3 MET DDAH1 DYRK1A CDKN1B DLC1 BDNF RUNX1 ATRX SCAF8 ATP2C1 CELF2 BCKDHB PHF3 LPAR1 YTHDC1 PDLIM5 ANXA2 SNAI2 SPOP APBB2 TJP1 CDK13 NR3C1 PRKCA MRPS31 CDON COL5A2 CAP2 NIPBL NRP1 GCNT1 AMPH VLDLR PRDM2 TGFBR3 LTBP1	significant
HALLMARK_MTORC1_SIGNALING	0.000892107	0.00405503	0.477271	0.301809	1.53842	191	EEF1E1 BCAT1 TCEA1 POLR3G PLOD2 STARD4 SERP1 UCHL5 SLC7A11 UFM1 ACTR2 UBE2D3 ME1 SC5D ERO1A CCNG1 CTH ACSL3 NAMPT USO1 IDI1 NFIL3 TES PSMG1 CTSC ACTR3 PSMD12 CYP51A1 ELOVL5 ETF1 CCT6A EGLN3 HPRT1 DHFR INSIG1 TFRC PITPNB HK2 RAB1A SSR1 HSPD1 TBK1 HSPA9 ASNS PSAT1 PDK1 TXNRD1 PNO1 MTHFD2 RRM2 HSPA4 GTF2H1 EIF2S2 SCD GMPS RIT1 PPA1 PSMD14 PSMA4 ATP6V1D GOT1 BUB1 CANX NUFIP1 PSMA3 CACYBP IFRD1 DDIT3 …	significant
HALLMARK_ANDROGEN_RESPONSE	1.49043e-05	8.28018e-05	0.593325	0.437324	1.97011	87	SLC38A2 SPCS3 DNAJB9 UAP1 ZBTB10 BMPR1B TPD52 ADAMTS1 APPBP2 LMAN1 VAPA ARID5B GNAI3 RPS6KA3 TNFAIP8 ELL2 ACSL3 IDI1 GPD1L ABCC4 ELOVL5 UBE2J1 INPP4B INSIG1 CDK6 MAK ELK4 SAT1 LIFR ITGAV SRP19 SCD FKBP5 XRCC5 PDLIM5 CENPN MYL12A HMGCS1 SMS HMGCR PA2G4 STK39 TMEM50A SGK1 SORD CDC14B XRCC6 RAB4A SLC26A2 PIAS1 IQGAP2 NCOA4 NGLY1	significant
HALLMARK_E2F_TARGETS	5.95455e-09	9.92425e-08	0.761461	0.407117	2.0913	195	DEPDC1 XPO1 HMMR DEK USP1 HELLS SMC4 CENPE SYNCRIP NUDT21 ANP32E TIPIN DIAPH3 NBN LBR CSE1L NAP1L1 BRCA2 PRIM2 CHEK1 MMS22L SMC6 PDS5B PLK4 IPO7 PSIP1 RFC3 SRSF1 ORC2 ATAD2 ZW10 DUT MSH2 HUS1 MAD2L1 EIF2S1 CCP110 BRMS1L ASF1A CDK1 DCK TFRC RAD21 TRA2B ING3 SPC25 EZH2 PAICS STAG1 DLGAP5 RAD1 GSPT1 SMC3 E2F8 TMPO MTHFD2 CDKN1B RRM2 BARD1 DSCC1 MCM6 CTPS1 NOLC1 RAD50 EXOSC8 WEE1 SLBP CKS1B NUP107 RA…	significant
HALLMARK_G2M_CHECKPOINT	5.42483e-09	9.92425e-08	0.761461	0.413483	2.10828	188	MARCKS XPO1 HMMR ORC5 DBF4 DMD SMC4 AMD1 CENPE SYNCRIP TTK KIF20B CUL5 CDC27 LBR SRSF10 PRPF4B CDC7 PBK BRCA2 PRIM2 CHEK1 PDS5B PLK4 PURA SLC38A1 SRSF1 HIF1A KIF11 RBL1 CDC6 KIF5B SMC2 SLC12A2 CCNT1 HUS1 MAD2L1 CDK1 CASP8AP2 RAD21 RAD23B TRA2B ARID4A CUL3 EZH2 STAG1 GSPT1 MNAT1 ODC1 HNRNPU TMPO CDKN1B SS18 BARD1 TOP1 PAFAH1B1 BUB3 RPS6KA5 MEIS2 STIL MCM6 ATRX FBXO5 CCNA2 MEIS1 DKC1 MTF2 SAP30 NOL…	significant
HALLMARK_PROTEIN_SECRETION	1.38883e-08	1.73604e-07	0.74774	0.516786	2.36122	92	SCAMP1 AP3S1 VAMP7 TPD52 VAMP4 RAB14 ANP32E NAPG CLCN3 LMAN1 ARFIP1 RPS6KA3 RAB2A LAMP2 RAB22A RAB5A STX7 USO1 ADAM10 CTSC DNM1L ZW10 MON2 TMX1 SSPN TMED2 COPB1 RAB9A SNX2 TMED10 YIPF6 SNAP23 TOM1L1 AP3B1 BET1 VPS4B CLTC ATP7A GOLGA4 STX12 STX16 STAM VAMP3 SGMS1 ARFGEF1 CAV2 AP1G1 GALC CLN5 MAPK1	significant
HALLMARK_MYC_TARGETS_V1	6.92233e-14	3.46117e-12	0.954542	0.475814	2.42629	192	EIF1AX HNRNPA3 EIF3J AP3S1 XPO1 GLO1 VBP1 DEK USP1 ABCE1 PTGES3 SYNCRIP CBX3 UBE2E1 EIF4E NAP1L1 SSB HNRNPA1 RPL22 DDX21 SET SRSF3 YWHAQ SRSF1 ORC2 DUT SNRPB2 MAD2L1 NCBP2 NCBP1 DDX18 ETF1 EIF2S1 HPRT1 HDAC2 RAD23B TRA2B DHX15 CCT2 HSPD1 GSPT1 PRPS2 SRPK1 ODC1 PSMA1 PRDX3 HNRNPU RSL1D1 SERBP1 TCP1 XPOT ACP1 BUB3 EIF2S2 TARDBP CNBP MCM6 EIF4G2 CCNA2 CTPS1 NOLC1 PSMD14 SRSF7 PSMA4 UBA2 ERH CCT5 HNR…	significant
