# Supplementary material for: Alpha-1 Antitrypsin Reduces Disease Progression in a Mouse Model of Charcot-Marie-Tooth Type 1A: A Role for Decreased Inflammation and ADAM-17 Inhibition
Source: Int J Mol Sci. 2022 Jul 3;23(13):7405. doi: 10.3390/ijms23137405 (PMC9266995; doi:10.3390/ijms23137405)
Supplement: Supplementary file 1 [file ijms-23-07405-s001.zip › pool2_Inflammation.xlsx]

## Sheet: ctrl_vs_AAT
gene	logFC	logCPM	F	PValue	FDR	FC	Significant gene	UP in AAT	DOWN in AAT	Antigen presentation				Cytokine signaling				Complement activation				Interferon signaling				Genes Nikolay					MHC genes
A1BG	0.168735	1.3519	0.433878	0.521773	0.990915	1.12407	0	0	0	ANXA4	-0.132413	0.203977	1.09613	ANGPT1	#N/A	#N/A	#N/A	C1QA	#N/A	#N/A	#N/A	CD44	0.0310492	0.700184	1.02175	IGF1R	0.0190959	1.19492	0	0	HLA-A	Class I α-chain	-0.407545	0.00170612	1.32643
A1BG-AS1	-0.0839164	2.70259	0.307518	0.588773	0.999074	1.05989	0	0	0	BATF3	-0.0619188	0.699815	1.04385	ANXA1	0.411251	0.000144713	1.32984	C1QB	#N/A	#N/A	#N/A	EN1	#N/A	#N/A	#N/A	IL1B	0.00110901	2.07396	IL1B	1.05239	HLA-B	Class I α-chain	-0.253964	0.0405357	1.19248
A4GALT	-0.0128275	3.19269	0.00334035	0.954804	0.999917	1.00893	0	0	0	BCL10	0.0500763	0.709068	1.03532	ATF3	-0.177708	0.0760272	1.13109	C1QC	#N/A	#N/A	#N/A	FCGR1A	#N/A	#N/A	#N/A	IL1R1	0.135147	1.11014	0	0	HLA-C	Class I α-chain	-0.256644	0.041242	1.1947
AAAS	0.0252258	5.85327	0.0766214	0.786352	0.999917	1.01764	0	0	0	CALR	0.0698638	0.46611	1.04962	BCL6	0.440086	8.53101e-05	1.35668	C3	-0.491196	0.00545567	1.40561	FLNB	0.264784	0.00836046	1.20146	IL1RAP	0.54165	1.06602	0	0	HLA-E	associated with class I 6.2-kB Hind III fragment	-0.0789382	0.393713	1.05624
AACS	0.00092828	5.7584	0.000103068	0.992056	0.999917	1.00064	0	0	0	CD1A	#N/A	#N/A	#N/A	BIRC2	-0.110743	0.560417	1.07978	C3AR1	#N/A	#N/A	#N/A	HLA-DPA1	-0.18662	0.209375	1.13809	IL1RAPL1	0.277309	1.37548	0	0	HLA-F	associated with class I 5.4-kB Hind III fragment	-0.384237	0.0364842	1.30517
AADAT	-0.134615	3.02279	1.14203	0.304977	0.95315	1.0978	0	0	0	CD1B	#N/A	#N/A	#N/A	BIRC3	-0.695599	0.013986	1.61956	C4A	#N/A	#N/A	#N/A	HLA-DPB1	-0.0924975	0.455223	1.06621	IL12A	0.158043	1.15575	0	0	HLA-G	associated with class I 6.0-kB Hind III fragment	-0.161323	0.702972	1.11831
AAED1	0.0142754	3.65628	0.0100402	0.921738	0.999917	1.00994	0	0	0	CD1C	#N/A	#N/A	#N/A	CASP1	-0.144937	0.556675	1.10568	C5	0.119698	0.634622	1.08651	HLA-DQA1	#N/A	#N/A	#N/A	IL12RB1	0.35777	1.37098	0	0	HLA-H	Class I pseudogene associated with 5.4-kB Hind III fragment	-0.391386	0.0278974	1.31165
AAGAB	0.0346862	6.92017	0.157656	0.69787	0.999719	1.02433	0	0	0	CD1E	#N/A	#N/A	#N/A	CASP10	-0.221979	0.429162	1.16633	C5AR1	0.179305	0.756202	1.13234	HLA-DQB1	#N/A	#N/A	#N/A	IL12RB2	0.309758	1.30365	0	0	HLA-J	Class I pseudogene associated with 5.9-kB Hind III fragment	-0.134546	0.763921	1.09775
AAK1	0.159034	6.45051	3.1469	0.0998631	0.816215	1.11654	0	0	0	CD209	#N/A	#N/A	#N/A	CASP7	0.0997297	0.267558	1.07157	FCN1	#N/A	#N/A	#N/A	HLA-DRA	-0.0410323	0.803586	1.02885	IL17RA	0.247172	1.09197	0	0	HLA-K	Class I pseudogene associated with 7.0-kB Hind III fragment	#N/A	#N/A	#N/A
AAMDC	0.0731807	3.84127	0.234198	0.636608	0.999074	1.05203	0	0	0	CD36	#N/A	#N/A	#N/A	CCL2	-0.664877	0.0748625	1.58543	ITGAM	#N/A	#N/A	#N/A	HLA-DRB3	#N/A	#N/A	#N/A	IL17RC	0.299458	1.11834	0	0	HLA-L	Class I pseudogene associated with 9.2-kB Hind III fragment	0.0656254	0.684641	1.04654
AAMP	0.0734394	7.84061	0.474848	0.503075	0.988321	1.05222	0	0	0	CD74	-0.375548	0.0612622	1.29733	CCL20	#N/A	#N/A	#N/A	ITGAX	-0.0443986	0.86623	1.03125	ICAM1	-0.169006	0.200432	1.12428	IL17RD	0.301909	1.15402	0	0	HLA-N	Class I gene fragment associated with a 1.7-kB Hind III fragment	#N/A	#N/A	#N/A
AAR2	-0.0209784	6.53966	0.0629782	0.805836	0.999917	1.01465	0	0	0	CD83	-0.419245	0.00210228	1.33723	CCL5	-0.34025	0.170372	1.26598	ITGB2	0.497756	0.463159	1.41202	IFIT1	-0.278831	0.0966701	1.21321	IL17RE	0.48242	1.1223	0	0	HLA-P	Class I gene fragment associated with 9.0-kB Hind III fragment	#N/A	#N/A	#N/A
AARS	0.0107677	9.85921	0.0242511	0.878678	0.999917	1.00749	0	0	0	CDC20	0.186198	0.13311	1.13776	CD27	#N/A	#N/A	#N/A	PLAU	-0.114862	0.167434	1.08287	IFNA2	#N/A	#N/A	#N/A	IL17REL	0.983091	1.00599	0	0	HLA-S	Class I gene fragment associated with a 3.0-kB Hind III fragment	#N/A	#N/A	#N/A
AARS2	-0.227204	6.11774	4.36781	0.057183	0.727567	1.17056	0	0	0	CLEC7A	#N/A	#N/A	#N/A	CEBPB	-0.225743	0.0307769	1.16938	PLAUR	0.212983	0.0967616	1.15908	IFNAR1	-0.195265	0.386615	1.14493	CD40	0.406187	1.04961	0	0	HLA-T	Class I gene fragment associated with 16.0-kB Hind III fragment	#N/A	#N/A	#N/A
AASDH	-0.0722159	4.69201	0.149186	0.705663	0.999719	1.05133	0	0	0	CTSA	0.0503177	0.574039	1.03549	CEBPD	0.152562	0.490097	1.11154	PROS1	-0.0532721	0.707963	1.03762	IFNAR2	-0.144255	0.181766	1.10516	TNFAIP1	0.25548	1.06107	0	0	HLA-U	Class I gene fragment associated with 2.1-kB Hind III fragment	#N/A	#N/A	#N/A
AASDHPPT	-0.172582	6.63214	0.765912	0.397621	0.971963	1.12707	0	0	0	CTSD	-0.071792	0.658297	1.05102	CEBPG	-0.102386	0.452491	1.07355	SERPINB2	-3.361	0.0107723	10.2745	IFNB1	#N/A	#N/A	#N/A	TNFAIP2	0.36746	1.09947	0	0	HLA-V	Class I gene fragment associated with 7.5-kB Hind III fragment	#N/A	#N/A	#N/A
AASS	-0.0688899	5.44537	0.499719	0.492302	0.987783	1.04891	0	0	0	CTSG	#N/A	#N/A	#N/A	CNKSR1	-0.235537	0.500777	1.17735	SERPINE1	-0.242547	0.00544094	1.18308	IFNG	#N/A	#N/A	#N/A	TNFAIP3	0.00330413	1.3393	0	0	HLA-W	Class I gene fragment associated with 8.0-kB Hind III fragment	#N/A	#N/A	#N/A
AATF	0.172678	6.81202	2.99779	0.107409	0.821089	1.12715	0	0	0	CTSL	0.0381915	0.691462	1.02683	CSF1	-0.220581	0.106682	1.1652	THBD	-0.30178	0.319161	1.23266	IFNGR1	0.0773528	0.60353	1.05508	TNFAIP8	0.96427	1.00547	0	0	HLA-X	Class I gene fragment	#N/A	#N/A	#N/A
AATK	-0.230672	1.86223	0.974432	0.341884	0.961402	1.17338	0	0	0	CTSS	-0.737932	0.0958648	1.66778	CSF2	#N/A	#N/A	#N/A					IRF1	-0.317626	0.0141157	1.24628	TNFAIP8L1	0.535641	1.0403	0	0	HLA-Y	Class I pseudogene	#N/A	#N/A	#N/A
ABAT	0.0896308	2.30203	0.446882	0.515703	0.990503	1.0641	0	0	0	CYBB	#N/A	#N/A	#N/A	CSF2RA	-0.556565	0.346588	1.47076					IRF2	0.00659574	0.942081	1.00458	TGFA	0.000259351	1.60262	TGFA	-0.680434	HLA-Z	Class I gene fragment located within the HLA Class II region	#N/A	#N/A	#N/A
ABCA1	0.0977969	4.90388	0.741946	0.404897	0.975746	1.07014	0	0	0	FBXL7	0.0208784	0.855237	1.01458	CX3CL1	-0.192684	0.270628	1.14289					IRF3	-0.0754369	0.659978	1.05368	TGFB1	0.455754	1.06032	0	0	HLA-DRA	DR α-chain	-0.0410323	0.803586	1.02885
ABCA10	0.0365234	-0.819918	0.00551988	0.941924	0.999917	1.02564	0	0	0	FCGR1A	#N/A	#N/A	#N/A	CXCL1	-0.829446	0.186039	1.777					IRF4	#N/A	#N/A	#N/A	TGFB1I1	0.458197	1.08135	0	0	HLA-DRB1	DR β1-chain determining specificities DR1, DR2, DR3, DR4, DR5 etc.	0.559074	0.0339866	1.47332
ABCA11P	0.121983	2.69675	0.669345	0.428259	0.978774	1.08823	0	0	0	FYN	0.0943039	0.289072	1.06755	CXCL10	#N/A	#N/A	#N/A					IRF5	-0.478006	0.0205681	1.39282	TGFB2	0.420704	1.05487	0	0	HLA-DRB2	pseudogene with DR β-like sequences	#N/A	#N/A	#N/A
ABCA12	-0.356307	-0.136538	1.82865	0.249641	0.929146	1.28014	0	0	0	HLA-DMA	-0.0766529	0.479843	1.05457	CXCL2	0.172751	0.693197	1.12721					IRF7	-0.402423	0.117613	1.32173	TGFB3	0.286788	1.15112	0	0	HLA-DRB3	DR β3-chain determining DR52 and Dw24, Dw25, Dw26 specificities	#N/A	#N/A	#N/A
ABCA2	-0.242275	5.93906	1.66214	0.220143	0.920566	1.18286	0	0	0	HLA-DMB	0.149315	0.44248	1.10904	CXCL3	0.167666	0.810876	1.12324					IRF8	#N/A	#N/A	#N/A	TGFBI	0.796437	1.01371	0	0	HLA-DRB4	DR β4-chain determining DR53	#N/A	#N/A	#N/A
ABCA3	-0.110249	4.71521	0.491443	0.495841	0.988265	1.07941	0	0	0	HLA-DOB	2.16707	0.00682477	4.49111	CXCL5	-0.141293	0.692404	1.10289					ISG15	-0.363146	0.127848	1.28623	TGFBR1	0.377903	1.09465	0	0	HLA-DRB5	DR β5-chain determining DR51	2.14978	0.0126967	4.43759
ABCA4	0.33573	0.0235636	1.20624	0.292324	0.946286	1.26202	0	0	0	HLA-DPA1	-0.18662	0.209375	1.13809	DUSP1	0.102058	0.256637	1.0733					MX1	0.647848	0.0111688	1.56683	TGFBR2	0.249973	1.07384	0	0	HLA-DRB6	DRB pseudogene found on DR1, DR2 and DR10 haplotypes	-0.952336	0.487961	1.935
ABCA5	0.0164869	5.07675	0.0042732	0.94889	0.999917	1.01149	0	0	0	HLA-DPB1	-0.0924975	0.455223	1.06621	DUSP2	-0.0729128	0.731565	1.05184					MX2	0.830499	0.00382958	1.7783	TGFBR3	0.000729367	1.44	0	0	HLA-DRB7	DRB pseudogene found on DR4, DR7 and DR9 haplotypes	#N/A	#N/A	#N/A
ABCA7	-0.202039	4.67423	0.780953	0.393158	0.970548	1.15032	0	0	0	HLA-DQA1	#N/A	#N/A	#N/A	DUSP6	-0.209225	0.12437	1.15607					PSMB8	-0.10199	0.309886	1.07325	TGFBR3L	0.980758	1.0064	0	0	HLA-DRB8	DRB pseudogene found on DR4, DR7 and DR9 haplotypes	#N/A	#N/A	#N/A
ABCA8	0.155288	3.74506	1.71155	0.213806	0.913989	1.11364	0	0	0	HLA-DQB1	#N/A	#N/A	#N/A	EDN1	0.312104	0.126148	1.24152					PTAFR	-0.229928	0.320637	1.17278	TGFBRAP1	0.300332	1.04768	0	0	HLA-DRB9	DRB pseudogene, isolated fragment	#N/A	#N/A	#N/A
ABCB1	-0.00938761	4.80221	0.00760108	0.931875	0.999917	1.00653	0	0	0	HLA-DRA	-0.0410323	0.803586	1.02885	EGF	0.41039	0.192025	1.32905		M			SOCS1	-0.310777	0.457622	1.24038	IFNAR1	0.386615	1.14493	0	0	HLA-DQA1	DQ α-chain as expressed	#N/A	#N/A	#N/A
ABCB10	-0.115986	4.58272	0.937744	0.350814	0.961467	1.08372	0	0	0	HLA-DRB3	#N/A	#N/A	#N/A	FADD	0.0138204	0.864808	1.00963					SOCS3	0.127175	0.244867	1.09215	IFNAR2	0.181766	1.10516	0	0	HLA-DQB1	DQ β-chain as expressed	#N/A	#N/A	#N/A
ABCB4	-0.0676068	1.31179	0.118716	0.736031	0.999719	1.04798	0	0	0	HRAS	0.0817196	0.601659	1.05828	FAS	-0.306978	0.163293	1.23711					STAT1	-0.38113	0.0136743	1.30236	IFNGR1	0.60353	1.05508	0	0	HLA-DQA2	DQ α-chain-related sequence, not known to be expressed	#N/A	#N/A	#N/A
ABCB6	-0.053718	5.16497	0.209413	0.654905	0.999719	1.03794	0	0	0	IFNG	#N/A	#N/A	#N/A	FGF10	#N/A	#N/A	#N/A					USP18	-0.239211	0.302807	1.18035	IFNGR2	0.619842	1.02826	0	0	HLA-DQB2	DQ β-chain-related sequence, not known to be expressed	#N/A	#N/A	#N/A
ABCB7	0.0483171	5.31677	0.263503	0.616475	0.999074	1.03406	0	0	0	IL1B	1.05239	0.00110901	2.07396	FGF18	0.274339	0.32953	1.20944					VCAM1	#N/A	#N/A	#N/A	IFNLR1	0.64303	1.0467	0	0	HLA-DQB3	DQ β-chain-related sequence, not known to be expressed	#N/A	#N/A	#N/A
ABCB8	-0.0525152	5.15882	0.10431	0.751937	0.999719	1.03707	0	0	0	KIF20A	0.138843	0.108769	1.10102	FGF2	-0.320905	0.0834727	1.24911									CCL5	0.170372	1.26598	0	0	HLA-DOA	DO α-chain	0.0698156	0.587941	1.04958
ABCB9	-0.138236	3.70101	0.936204	0.351196	0.961467	1.10056	0	0	0	LAMP3	-0.241552	0.0975663	1.18226	FGF7	#N/A	#N/A	#N/A														HLA-DOB	DO β-chain	2.16707	0.00682477	4.49111
ABCC1	0.109384	7.10077	1.79654	0.203455	0.906086	1.07877	0	0	0	LST1	0.486918	0.205021	1.40145	FGFR1	0.0716673	0.472213	1.05093														HLA-DMA	DM α-chain	-0.0766529	0.479843	1.05457
ABCC10	-0.0666045	4.76235	0.201077	0.661355	0.999719	1.04725	0	0	0	MALT1	-0.259041	0.0969645	1.19668	FLT3	#N/A	#N/A	#N/A														HLA-DMB	DM β-chain	0.149315	0.44248	1.10904
ABCC2	-0.218945	1.12391	1.66409	0.227567	0.924362	1.16388	0	0	0	MAP3K14	-0.165484	0.211354	1.12154	FN1	0.299052	0.0128333	1.23034														HLA-DPA1	DP α-chain as expressed	-0.18662	0.209375	1.13809
ABCC3	-0.21861	3.08687	1.21473	0.290705	0.946286	1.16361	0	0	0	MRC1	#N/A	#N/A	#N/A	FSCN1	0.0501197	0.686883	1.03535														HLA-DPB1	DP β-chain as expressed	-0.0924975	0.455223	1.06621
ABCC4	0.150933	5.29559	1.86556	0.195521	0.898749	1.11029	0	0	0	MRC2	-0.208594	0.228486	1.15556	FYN	0.0943039	0.289072	1.06755														HLA-DPA2	DP α-chain-related pseudogene	#N/A	#N/A	#N/A
ABCC5	0.11	6.06507	1.00645	0.334356	0.959254	1.07923	0	0	0	NCF2	0.313033	0.225335	1.24232	HAVCR2	#N/A	#N/A	#N/A														HLA-DPB2	DP β-chain-related pseudogene	#N/A	#N/A	#N/A
ABCC6	0.0540183	2.26611	0.0705154	0.79482	0.999917	1.03815	0	0	0	NFATC1	-0.445682	0.0644827	1.36196	HBEGF	-0.0171256	0.882326	1.01194														HLA-DPA3	DP α-chain-related pseudogene	#N/A	#N/A	#N/A
ABCC6P1	-0.264623	0.0297917	1.14471	0.304434	0.952164	1.20132	0	0	0	NFATC2	0.634368	0.102393	1.55226	HGF	#N/A	#N/A	#N/A														HFE	Class I-like gene	-0.075424	0.503495	1.05367
ABCC8	-0.344397	-1.16508	0.161066	0.694802	0.999719	1.26962	0	0	0	NFKB1	-0.13715	0.0879547	1.09973	HRAS	0.0817196	0.601659	1.05828														TAP1	ABC (ATP Binding Cassette) transporter	-0.193309	0.137275	1.14338
ABCC9	0.80169	-0.795874	3.4337	0.0870845	0.800605	1.74314	0	0	0	NFKBIA	-0.141096	0.13128	1.10274	ICAM1	-0.169006	0.200432	1.12428														TAP2	ABC (ATP Binding Cassette) transporter	-0.130583	0.0597661	1.09474
ABCD1	-0.0143996	3.09677	0.00898888	0.925935	0.999917	1.01003	0	0	0	NFYC	-0.0868576	0.450549	1.06205	IL10	#N/A	#N/A	#N/A														PSMB9	Proteasome-related sequence	-0.256817	0.0531211	1.19484
ABCD3	-0.144936	5.73518	0.589407	0.456588	0.984623	1.10568	0	0	0	PSMB8	-0.10199	0.309886	1.07325	IL10RA	#N/A	#N/A	#N/A														PSMB8	Proteasome-related sequence	-0.10199	0.309886	1.07325
ABCD4	-0.0826253	5.67597	0.476768	0.502228	0.988321	1.05894	0	0	0	PSMB9	-0.256817	0.0531211	1.19484	IL12A	-0.208835	0.158043	1.15575														MICA	Class I chain-related gene	0.138404	0.293074	1.10069
ABCE1	-0.0954437	7.24721	0.258082	0.620088	0.999074	1.06839	0	0	0	PSME2	0.050812	0.641224	1.03585	IL12B	#N/A	#N/A	#N/A														MICB	Class I chain-related gene	0.14651	0.134481	1.10689
ABCF1	0.0418591	8.0827	0.234195	0.636611	0.999074	1.02944	0	0	0	PYCARD	-0.549738	0.0537292	1.46382	IL13	#N/A	#N/A	#N/A														MICC	Class I chain-related pseudogene	#N/A	#N/A	#N/A
ABCF2	0.0352265	6.97273	0.264956	0.615514	0.999074	1.02472	0	0	0	RAF1	0.0771707	0.244285	1.05495	IL15	0.181061	0.336754	1.13372														MICD	Class I chain-related pseudogene	#N/A	#N/A	#N/A
ABCF3	0.0858403	6.37438	0.667421	0.428907	0.978774	1.06131	0	0	0	SOCS1	-0.310777	0.457622	1.24038	IL15RA	-0.517514	0.0453241	1.43149														MICE	Class I chain-related pseudogene	#N/A	#N/A	#N/A
ABCG2	-0.124771	3.29174	0.804803	0.386236	0.970185	1.09033	0	0	0	SOCS3	0.127175	0.244867	1.09215	IL17RA	-0.126931	0.247172	1.09197
ABCG4	-0.234041	2.36744	3.4458	0.0865908	0.800605	1.17612	0	0	0	SYK	#N/A	#N/A	#N/A	IL18	0.277515	0.183628	1.21211
ABHD1	0.0461685	-0.128334	0.0306857	0.863686	0.999917	1.03252	0	0	0	TAP1	-0.193309	0.137275	1.14338	IL18R1	-0.0419178	0.882772	1.02948
ABHD10	-0.0511085	5.36841	0.208451	0.655641	0.999719	1.03606	0	0	0	TAP2	-0.130583	0.0597661	1.09474	IL1A	#N/A	#N/A	#N/A
ABHD11	-0.0474238	3.95277	0.183548	0.675468	0.999719	1.03342	0	0	0	TAPBP	-0.198782	0.0183178	1.14773	IL1B	1.05239	0.00110901	2.07396
ABHD12	0.0195508	6.60237	0.0764037	0.786647	0.999917	1.01364	0	0	0	TNF	#N/A	#N/A	#N/A	IL1R1	-0.150742	0.135147	1.11014
ABHD13	-0.16294	3.46645	0.476349	0.502412	0.988321	1.11957	0	0	0	TRAF6	0.00778051	0.946647	1.00541	IL1R2	#N/A	#N/A	#N/A
ABHD14A	-0.284826	1.91359	3.19807	0.097424	0.812889	1.21826	0	0	0	TRIM9	-0.42798	0.00126582	1.34535	IL1RAP	-0.0922376	0.54165	1.06602
ABHD14B	-0.0644612	5.88412	0.326996	0.577345	0.998659	1.04569	0	0	0	TUBA1A	0.255623	0.0125612	1.19385	IL1RL1	#N/A	#N/A	#N/A
ABHD15	-0.295773	4.57126	8.61817	0.0117583	0.566687	1.22754	0	0	0	TUBA4A	0.0296369	0.762465	1.02076	IL1RN	#N/A	#N/A	#N/A
ABHD16A	-0.144161	5.02511	1.52692	0.23879	0.929146	1.10509	0	0	0					IL2	#N/A	#N/A	#N/A
ABHD17A	-0.28932	0.995131	1.81483	0.201313	0.90308	1.22206	0	0	0					IL21R	-0.24101	0.249737	1.18182
ABHD17B	-0.00992521	4.00174	0.00606334	0.939138	0.999917	1.0069	0	0	0					IL22	#N/A	#N/A	#N/A
ABHD17C	-0.198933	3.60131	2.06551	0.174675	0.881018	1.14785	0	0	0					IL23A	-0.526649	0.352026	1.44058
ABHD2	0.0889811	6.75928	1.12713	0.308025	0.953861	1.06362	0	0	0					IL25	#N/A	#N/A	#N/A
ABHD3	-0.138185	3.03799	0.681784	0.424107	0.978774	1.10052	0	0	0					IL27	#N/A	#N/A	#N/A
ABHD4	0.0350212	6.63668	0.113366	0.741805	0.999719	1.02457	0	0	0					IL27RA	-0.159289	0.268201	1.11674
ABHD5	0.0393154	4.37854	0.0682538	0.798056	0.999917	1.02763	0	0	0					IL3	#N/A	#N/A	#N/A
ABHD6	-0.192179	3.14328	3.33765	0.0911298	0.804245	1.14249	0	0	0					IL33	#N/A	#N/A	#N/A
ABHD8	-0.240135	3.37185	1.01175	0.333135	0.95913	1.1811	0	0	0					IL3RA	#N/A	#N/A	#N/A
ABI1	0.085435	4.98458	1.28816	0.277209	0.942204	1.06101	0	0	0					IL4	#N/A	#N/A	#N/A
ABI2	-0.00472818	7.72185	0.00253918	0.96059	0.999917	1.00328	0	0	0					IL4I1	-0.160533	0.581037	1.1177
ABI3	0.454038	1.07207	3.62836	0.079534	0.785032	1.36987	0	0	0					IL4R	-0.287058	0.0369413	1.22015
ABI3BP	0.355964	5.7318	16.4824	0.00139481	0.293684	1.27984	0	0	0					IL5	#N/A	#N/A	#N/A
ABL1	0.0236555	7.66363	0.0596233	0.810965	0.999917	1.01653	0	0	0					IL5RA	-0.476356	0.137398	1.39123
ABL2	0.315793	7.43769	9.75803	0.00820875	0.532694	1.2447	0	0	0					IL6	-0.509682	0.0334854	1.42374
ABLIM1	0.202256	3.98811	2.85488	0.115307	0.82988	1.1505	0	0	0					IL6R	0.0354215	0.749557	1.02486
ABLIM3	0.0597423	5.34566	0.427444	0.524826	0.991193	1.04228	0	0	0					IL9	#N/A	#N/A	#N/A
ABR	-0.0389764	7.15794	0.169833	0.687083	0.999719	1.02738	0	0	0					JAG1	-0.0447547	0.674387	1.03151
ABRACL	-0.0210121	3.0773	0.0218517	0.884787	0.999917	1.01467	0	0	0					JAK3	-0.0563414	0.600066	1.03983
ABT1	-0.00341701	5.13068	0.000891736	0.976638	0.999917	1.00237	0	0	0					JUN	-0.113443	0.34014	1.08181
ABTB1	-0.0244988	4.13677	0.015389	0.903202	0.999917	1.01713	0	0	0					KIT	0.426283	0.00268458	1.34377
ABTB2	-0.150405	4.52971	1.34811	0.266819	0.939967	1.10988	0	0	0					KITLG	0.0268509	0.907943	1.01879
ACAA1	0.190453	4.67599	2.70767	0.124204	0.838082	1.14112	0	0	0					LAT	-0.192601	0.607043	1.14282
ACAA2	0.14135	5.00825	1.89337	0.192437	0.896668	1.10294	0	0	0					LIF	-0.131408	0.351075	1.09536
ACACA	0.303959	7.2552	6.85887	0.0214627	0.629357	1.23453	0	0	0					LTA	0.1286	0.827058	1.09323
ACACB	0.015786	4.66879	0.036221	0.852047	0.999917	1.011	0	0	0					LTB	#N/A	#N/A	#N/A
ACAD10	-0.0525708	4.87751	0.216443	0.649585	0.999719	1.03711	0	0	0					MAP2K1	0.108796	0.169487	1.07833
ACAD11	-0.0865169	2.26085	0.208328	0.655735	0.999719	1.0618	0	0	0					MAP2K2	0.0794906	0.648294	1.05664
ACAD8	-0.0716035	5.18812	0.631813	0.441192	0.980951	1.05088	0	0	0					MAP2K3	-0.00919362	0.944053	1.00639
ACAD9	0.0107871	6.75969	0.0161838	0.900748	0.999917	1.00751	0	0	0					MAP2K4	-0.0904734	0.392373	1.06472
ACADM	-0.0148553	5.57816	0.0188232	0.893011	0.999917	1.01035	0	0	0					MAP3K14	-0.165484	0.211354	1.12154
ACADS	-0.254201	4.08409	1.57813	0.231491	0.926332	1.19267	0	0	0					MAPK11	-0.21607	0.162784	1.16157
ACADSB	0.173903	3.99926	2.09396	0.171944	0.879329	1.12811	0	0	0					MAPK12	-0.0928205	0.57507	1.06645
ACADVL	-0.0005601	8.28705	2.27809e-05	0.996265	0.999917	1.00039	0	0	0					MAPK13	0.00668713	0.943567	1.00465
ACAN	0.348093	0.752741	2.44844	0.142037	0.858529	1.27288	0	0	0					MAPK14	0.00118568	0.988207	1.00082
ACAP1	0.171444	0.366058	0.205273	0.658088	0.999719	1.12619	0	0	0					MMP9	-0.0174031	0.97649	1.01214
ACAP2	0.0535562	6.93407	0.134838	0.719471	0.999719	1.03782	0	0	0					MYD88	-0.172299	0.171189	1.12685
ACAP3	-0.127992	4.8901	0.391974	0.542276	0.994962	1.09277	0	0	0					NFKB1	-0.13715	0.0879547	1.09973
ACAT1	0.0587607	6.34022	0.453447	0.512687	0.990503	1.04157	0	0	0					NFKBIA	-0.141096	0.13128	1.10274
ACAT2	0.15328	6.7956	4.11948	0.0637286	0.750507	1.1121	0	0	0					NFKBIZ	-0.193829	0.386512	1.1438
ACBD3	0.218886	6.89184	7.09769	0.0197048	0.6144	1.16383	0	0	0					NOD1	-0.190211	0.130936	1.14093
ACBD4	-0.0101987	3.60042	0.00325925	0.955356	0.999917	1.00709	0	0	0					NOD2	-0.145135	0.775327	1.10583
ACBD5	-0.0503018	4.98653	0.239791	0.632648	0.999074	1.03548	0	0	0					NOS2	0.599988	0.0533311	1.5157
ACBD6	-0.0586719	5.35468	0.501862	0.491393	0.9872	1.04151	0	0	0					OSM	#N/A	#N/A	#N/A
ACBD7	-0.0370397	3.2658	0.0484442	0.829267	0.999917	1.02601	0	0	0					PDGFA	-0.23966	0.222641	1.18071
ACCS	-0.179019	4.07778	1.32735	0.270357	0.941489	1.13211	0	0	0					PDGFB	-0.293182	0.0455938	1.22534
ACD	-0.0527229	5.29289	0.0981442	0.759118	0.999719	1.03722	0	0	0					PDGFRA	0.409377	0.0371046	1.32811
ACE	0.332393	-0.568007	0.539174	0.476021	0.984623	1.2591	0	0	0					PELI1	0.0588241	0.538299	1.04162
ACER2	-0.345956	1.90053	5.92473	0.0303729	0.682969	1.27099	0	0	0					PIK3CG	#N/A	#N/A	#N/A
ACER3	-0.18702	5.10095	1.14916	0.303536	0.951431	1.13841	0	0	0					PSMB8	-0.10199	0.309886	1.07325
ACHE	-0.230476	1.6743	0.667217	0.428976	0.978774	1.17322	0	0	0					PSMB9	-0.256817	0.0531211	1.19484
ACIN1	0.150414	8.20001	1.41914	0.255182	0.931063	1.10989	0	0	0					PSME2	0.050812	0.641224	1.03585
ACKR3	-0.203079	0.561823	0.670805	0.427768	0.978774	1.15115	0	0	0					PTGS2	-0.216649	0.442107	1.16203
ACLY	0.166519	9.27613	4.0333	0.0662077	0.755792	1.12235	0	0	0					RAF1	0.0771707	0.244285	1.05495
ACO1	0.0859641	7.36784	1.39095	0.259717	0.934374	1.0614	0	0	0					RASAL1	-0.0116207	0.927234	1.00809
ACO2	0.0247167	7.18928	0.0512285	0.824516	0.999917	1.01728	0	0	0					RASGRF2	0.164529	0.361936	1.1208
ACOT1	0.0703182	1.55337	0.304186	0.604834	0.999074	1.04995	0	0	0					RIPK2	-0.046169	0.751474	1.03252
ACOT11	-0.0423835	0.165854	0.0185682	0.893733	0.999917	1.02981	0	0	0					S1PR1	0.2883	0.0225851	1.2212
ACOT13	0.168451	4.85011	2.49622	0.138522	0.852896	1.12385	0	0	0					SELE	#N/A	#N/A	#N/A
ACOT2	0.0677861	3.01918	0.317065	0.583113	0.998659	1.04811	0	0	0					SOCS3	0.127175	0.244867	1.09215
ACOT4	-0.0787911	1.16164	0.0826876	0.778294	0.999719	1.05613	0	0	0					SPTBN1	0.277835	0.00304166	1.21237
ACOT7	-0.0611093	5.94836	0.173036	0.684322	0.999719	1.04327	0	0	0					SQSTM1	0.0128343	0.908187	1.00894
ACOT8	0.0826903	5.5431	0.460121	0.509654	0.98934	1.05899	0	0	0					STAT1	-0.38113	0.0136743	1.30236
ACOT9	0.0366482	5.91649	0.177263	0.680724	0.999719	1.02573	0	0	0					STAT3	0.126971	0.0908763	1.092
ACOX1	0.112698	6.22172	2.84511	0.115873	0.82988	1.08125	0	0	0					STAT5A	-0.240328	0.0564687	1.18126
ACOX3	-0.171894	4.08528	2.89599	0.112964	0.824506	1.12654	0	0	0					STAT5B	-0.00697999	0.919723	1.00485
ACP1	0.0662929	7.00003	0.951759	0.347363	0.961467	1.04702	0	0	0					SYK	#N/A	#N/A	#N/A
ACP2	-0.206126	5.12191	6.54896	0.0240265	0.653368	1.15359	0	0	0					TEK	#N/A	#N/A	#N/A
ACP6	-0.00394657	3.92146	0.00184107	0.966438	0.999917	1.00274	0	0	0					TM7SF3	-0.0280583	0.738227	1.01964
ACRBP	-0.233166	0.138316	0.167402	0.689199	0.999719	1.17541	0	0	0					TNF	#N/A	#N/A	#N/A
ACRC	0.147361	0.401217	0.414248	0.531192	0.99296	1.10754	0	0	0					TNFAIP3	-0.421482	0.00330413	1.3393
ACSF2	0.108217	6.37772	0.968482	0.343309	0.961402	1.0779	0	0	0					TNFAIP6	#N/A	#N/A	#N/A
ACSF3	-0.122896	4.5875	0.699643	0.418257	0.9771	1.08892	0	0	0					TNFAIP8	0.00786545	0.96427	1.00547
ACSL1	-0.0132952	5.68152	0.0264755	0.873287	0.999917	1.00926	0	0	0					TNFRSF11A	-0.445206	0.00842651	1.36151
ACSL3	0.176592	7.31464	2.96639	0.109086	0.821089	1.13021	0	0	0					TNFRSF12A	-0.143686	0.269558	1.10472
ACSL4	0.194206	7.61712	3.95565	0.0685412	0.759312	1.14409	0	0	0					TNFRSF14	-0.119712	0.581691	1.08652
ACSL5	-0.425796	1.63192	3.34702	0.0907252	0.803995	1.34331	0	0	0					TNFRSF1A	-0.000147767	0.998733	1.0001
ACSL6	-0.215225	-0.365631	0.628078	0.442513	0.981474	1.16089	0	0	0					TNFRSF1B	-0.207593	0.0609245	1.15476
ACSM3	-0.00551312	1.62391	0.00138672	0.97087	0.999917	1.00383	0	0	0					TNFRSF4	#N/A	#N/A	#N/A
ACSM5	-0.0543271	-1.3082	0.00599461	0.939484	0.999917	1.03837	0	0	0					TNFRSF8	-0.0947328	0.635419	1.06787
ACSS1	-0.117378	3.75118	0.706636	0.416001	0.976387	1.08476	0	0	0					TNFRSF9	-0.738862	0.00866656	1.66886
ACSS2	0.136932	6.20841	2.51261	0.137341	0.852896	1.09956	0	0	0					TNFSF10	-0.477396	0.400591	1.39223
ACSS3	0.205702	2.42151	2.9529	0.109816	0.821743	1.15325	0	0	0					TNFSF4	#N/A	#N/A	#N/A
ACTA1	-0.12492	0.407505	0.228137	0.640968	0.999074	1.09045	0	0	0					TNFSF9	0.101978	0.47996	1.07324
ACTA2	-0.299661	2.8772	4.49656	0.0541067	0.727567	1.23085	0	0	0					TRAF1	-0.690308	0.0108741	1.61363
ACTB	0.0945578	11.436	1.26833	0.280767	0.942699	1.06774	0	0	0					TRAF2	-0.0132373	0.928583	1.00922
ACTBL2	0.342597	-1.30251	0.887971	0.363487	0.961467	1.26804	0	0	0					TRAF6	0.00778051	0.946647	1.00541
ACTC1	0.32364	2.11592	3.45374	0.0862686	0.800605	1.25148	0	0	0					TRAFD1	0.00602699	0.945357	1.00419
ACTG1	0.181711	12.7963	3.57964	0.0813469	0.789962	1.13423	0	0	0					VAV1	0.811682	0.00652706	1.75526
ACTG1P17	-0.0214275	-0.384447	0.00276802	0.958854	0.999917	1.01496	0	0	0					VCAM1	#N/A	#N/A	#N/A
ACTG1P20	0.190618	1.19211	0.453691	0.512576	0.990503	1.14125	0	0	0					VEGFC	-0.0138016	0.878433	1.00961
ACTG2	-0.25608	3.16476	3.04089	0.105158	0.818983	1.19423	0	0	0					YES1	-0.0584377	0.694164	1.04134
ACTL6A	0.0582466	6.45999	0.590538	0.456166	0.984623	1.0412	0	0	0
ACTN1	0.0289737	10.3244	0.0962662	0.761355	0.999719	1.02029	0	0	0
ACTN2	-0.276922	1.80474	0.956381	0.346236	0.961467	1.21161	0	0	0
ACTN3	-0.623768	-1.35867	2.40053	0.145675	0.861239	1.54089	0	0	0
ACTN4	0.0299739	8.8742	0.0759719	0.787235	0.999917	1.02099	0	0	0
ACTR10	-0.0230026	6.43296	0.0582062	0.813178	0.999917	1.01607	0	0	0
ACTR1A	0.0794886	7.85859	1.14538	0.304299	0.952149	1.05664	0	0	0
ACTR1B	-0.0729772	6.51422	0.443948	0.517061	0.990503	1.05189	0	0	0
ACTR2	0.0430752	8.9608	0.12362	0.730865	0.999719	1.03031	0	0	0
ACTR3	0.0434641	8.66128	0.291045	0.598818	0.999074	1.03059	0	0	0
ACTR3B	0.113754	2.08841	0.539927	0.47572	0.984623	1.08204	0	0	0
ACTR5	-0.0280443	5.38657	0.0994481	0.757579	0.999719	1.01963	0	0	0
ACTR6	-0.0784346	5.2624	0.111192	0.744195	0.999719	1.05587	0	0	0
ACTR8	0.0043378	5.16688	0.00279243	0.958673	0.999917	1.00301	0	0	0
ACTRT3	-0.180725	0.930893	0.68363	0.423496	0.978531	1.13345	0	0	0
ACVR1	0.0320024	5.24264	0.136955	0.717383	0.999719	1.02243	0	0	0
ACVR1B	0.038737	5.97212	0.254891	0.622238	0.999074	1.02721	0	0	0
ACVR2A	-0.226311	3.24065	1.48568	0.244892	0.929146	1.16984	0	0	0
ACVR2B	0.0918997	4.37884	0.836473	0.377327	0.966598	1.06577	0	0	0
ACVR2B-AS1	0.178738	0.880483	0.619442	0.445594	0.983736	1.13189	0	0	0
ACVRL1	-0.143504	0.12587	0.161716	0.694221	0.999719	1.10458	0	0	0
ACYP1	0.104284	4.71973	0.588073	0.457087	0.984623	1.07496	0	0	0
ACYP2	-0.300608	0.633248	0.936857	0.351034	0.961467	1.23166	0	0	0
ADA	0.153361	5.04906	1.95044	0.186303	0.89483	1.11216	0	0	0
ADAL	-0.0696827	5.21508	0.408145	0.534186	0.993822	1.04949	0	0	0
ADAM10	0.0188017	7.31535	0.031028	0.862936	0.999917	1.01312	0	0	0
ADAM11	-0.210824	3.57012	1.28279	0.278167	0.942695	1.15735	0	0	0
ADAM12	0.104676	0.307329	0.276391	0.608071	0.999074	1.07525	0	0	0
ADAM15	0.00267309	6.59819	0.000429484	0.983786	0.999917	1.00185	0	0	0
ADAM17	0.0411599	6.71138	0.311285	0.586526	0.999074	1.02894	0	0	0
ADAM19	0.0382289	6.08556	0.234153	0.636641	0.999074	1.02685	0	0	0
ADAM1A	-0.562703	2.01375	2.61682	0.130119	0.844437	1.47703	0	0	0
ADAM21	0.04623	0.28792	0.0249067	0.877064	0.999917	1.03256	0	0	0
ADAM22	-0.0592187	3.23314	0.228627	0.640612	0.999074	1.0419	0	0	0
ADAM23	-0.229971	0.375766	0.994224	0.337203	0.961402	1.17281	0	0	0
ADAM33	-0.0127629	3.84543	0.00307905	0.956606	0.999917	1.00889	0	0	0
ADAM8	-0.244633	1.2902	0.544866	0.47375	0.984623	1.18479	0	0	0
ADAM9	0.0332566	9.05877	0.209789	0.654617	0.999719	1.02332	0	0	0
ADAMTS1	0.300221	7.40471	14.0202	0.00251966	0.375456	1.23133	0	0	0
ADAMTS10	-0.437498	3.04868	4.9891	0.0440224	0.714319	1.35425	0	0	0
ADAMTS12	0.162006	4.67729	4.30653	0.0587203	0.734784	1.11884	0	0	0
ADAMTS13	-0.258023	3.39844	1.11068	0.311436	0.954226	1.19584	0	0	0
ADAMTS14	0.0212683	2.38106	0.00684846	0.935327	0.999917	1.01485	0	0	0
ADAMTS15	-0.360302	3.71217	7.82021	0.0153298	0.58095	1.28369	0	0	0
ADAMTS16	0.297117	2.56131	3.5492	0.0825049	0.791602	1.22869	0	0	0
ADAMTS2	-0.369113	2.90191	5.95066	0.0300726	0.678749	1.29156	0	0	0
ADAMTS20	-0.0113903	0.500211	0.00133851	0.97138	0.999917	1.00793	0	0	0
ADAMTS3	0.241478	3.79405	3.42741	0.0873426	0.800605	1.1822	0	0	0
ADAMTS5	0.363892	3.49939	8.97141	0.0104945	0.543445	1.28689	0	0	0
ADAMTS6	-0.00557186	4.515	0.000832005	0.977434	0.999917	1.00387	0	0	0
ADAMTS7	-0.324378	3.93962	2.37479	0.147677	0.863984	1.25212	0	0	0
ADAMTS8	0.357664	-0.952965	0.39621	0.540134	0.994962	1.28135	0	0	0
ADAMTS9	-0.108201	-1.13875	0.0747652	0.788886	0.999917	1.07788	0	0	0
ADAMTSL1	0.410032	5.01053	12.1037	0.00416674	0.449383	1.32872	0	0	0
ADAMTSL3	0.182214	2.88183	1.75503	0.208427	0.911273	1.13462	0	0	0
ADAMTSL4	-0.0984138	6.59127	0.346892	0.566135	0.998659	1.0706	0	0	0
ADAMTSL5	-0.184943	5.03322	1.91265	0.190336	0.895709	1.13677	0	0	0
ADAP1	-0.288528	1.22516	1.12006	0.309484	0.953861	1.22139	0	0	0
ADAP2	0.160377	2.64595	1.38256	0.261087	0.934475	1.11758	0	0	0
ADAR	-0.0402395	9.43289	0.226406	0.642226	0.999074	1.02828	0	0	0
ADARB1	-0.0250265	6.31203	0.0867408	0.773088	0.999719	1.0175	0	0	0
ADAT1	-0.129492	5.02503	1.98434	0.182777	0.890166	1.09391	0	0	0
ADAT2	-0.105066	3.08337	0.578381	0.460738	0.984623	1.07554	0	0	0
ADAT3	-0.243974	-0.160296	0.479588	0.500989	0.988321	1.18425	0	0	0
ADCK1	0.0483649	2.25686	0.0490386	0.828241	0.999917	1.03409	0	0	0
ADCK2	-0.01536	5.3534	0.0176661	0.89633	0.999917	1.0107	0	0	0
ADCK3	-0.03093	5.08227	0.0709657	0.794182	0.999917	1.02167	0	0	0
ADCK4	0.0566968	3.55399	0.105351	0.750748	0.999719	1.04008	0	0	0
ADCK5	-0.283536	3.66785	1.72586	0.212017	0.912492	1.21717	0	0	0
ADCY1	-0.370308	0.0595668	1.16945	0.303776	0.951431	1.29263	0	0	0
ADCY10P1	-0.166769	-0.08971	0.584471	0.471994	0.984623	1.12254	0	0	0
ADCY3	-0.219271	6.80894	5.18275	0.040681	0.708769	1.16415	0	0	0
ADCY4	-0.743848	-1.25612	1.98477	0.182732	0.890166	1.67464	0	0	0
ADCY5	-0.109911	0.486867	0.226054	0.642483	0.999074	1.07916	0	0	0
ADCY6	-0.0137171	6.71927	0.0249711	0.876907	0.999917	1.00955	0	0	0
ADCY7	-0.0947576	5.50219	1.56609	0.23318	0.92693	1.06789	0	0	0
ADCY9	0.0624812	5.72077	0.335437	0.572534	0.998659	1.04426	0	0	0
ADD1	0.00244426	7.69959	0.00136015	0.97115	0.999917	1.0017	0	0	0
ADD2	0.171186	0.20963	0.221336	0.645945	0.999074	1.12598	0	0	0
ADD3	-0.049211	6.2477	0.234988	0.636045	0.999074	1.0347	0	0	0
ADGRA2	-0.307331	5.30911	6.14282	0.0279534	0.674993	1.23742	0	0	0
ADGRA3	-0.0691022	4.85773	0.506748	0.489331	0.987042	1.04906	0	0	0
ADGRB1	-0.156337	-0.296068	0.188296	0.671568	0.999719	1.11445	0	0	0
ADGRB2	-0.228226	5.42715	1.95575	0.185744	0.8948	1.17139	0	0	0
ADGRB3	0.0570403	0.760554	0.057607	0.814123	0.999917	1.04033	0	0	0
ADGRE1	-0.863479	-0.721906	5.24465	0.039677	0.707274	1.81942	ADGRE1	ADGRE1	0
ADGRE5	-0.164577	0.996168	0.548416	0.472342	0.984623	1.12084	0	0	0
ADGRF3	-0.358581	-0.495593	0.445084	0.516534	0.990503	1.28216	0	0	0
ADGRF5	0.169195	-1.49495	0.106211	0.74977	0.999719	1.12443	0	0	0
ADGRG1	0.0754469	3.49984	0.149468	0.7054	0.999719	1.05369	0	0	0
ADGRG2	0.760539	-0.824423	7.42943	0.0461422	0.717993	1.69412	ADGRG2	0	ADGRG2
ADGRG6	-0.0175727	5.61558	0.0161218	0.900937	0.999917	1.01225	0	0	0
ADGRL1	0.00219575	5.3289	0.000307127	0.986288	0.999917	1.00152	0	0	0
ADGRL2	0.05604	1.97325	0.139236	0.715153	0.999719	1.03961	0	0	0
ADGRL3	0.51447	1.29445	5.81965	0.0316266	0.689354	1.42847	0	0	0
ADGRL4	0.0107577	0.492307	0.00105758	0.974559	0.999917	1.00748	0	0	0
ADH5	0.0972366	6.9182	1.55622	0.234577	0.92715	1.06972	0	0	0
ADHFE1	0.383792	-0.858975	0.937773	0.350807	0.961467	1.30477	0	0	0
ADI1	0.209322	5.90267	9.588	0.00864906	0.538544	1.15615	0	0	0
ADIPOR1	0.0446672	7.23192	0.503226	0.490816	0.987042	1.03145	0	0	0
ADIPOR2	0.0445578	7.7717	0.436837	0.520381	0.990503	1.03137	0	0	0
ADK	0.0182122	6.35603	0.025572	0.875448	0.999917	1.0127	0	0	0
ADM	0.358948	5.5698	7.63216	0.0163479	0.589454	1.28249	0	0	0
ADM2	-0.234561	6.35013	3.64151	0.0790528	0.783712	1.17655	0	0	0
ADM5	-0.357568	0.99716	1.91999	0.189544	0.895016	1.28126	0	0	0
ADNP	0.0282188	8.32801	0.113967	0.741148	0.999719	1.01975	0	0	0
ADNP-AS1	-0.353082	0.367969	1.54172	0.30217	0.951431	1.27729	0	0	0
ADNP2	0.0905352	6.08177	1.63232	0.224085	0.922954	1.06477	0	0	0
ADO	-0.0656778	5.11412	0.128971	0.72536	0.999719	1.04658	0	0	0
ADORA1	-0.042014	2.38599	0.0738629	0.790131	0.999917	1.02955	0	0	0
ADORA2B	-0.203923	5.09895	4.44095	0.0554105	0.727567	1.15183	0	0	0
ADPGK	0.0317641	6.4699	0.21114	0.653587	0.999719	1.02226	0	0	0
ADPRH	0.0518612	-0.607102	0.00981866	0.922604	0.999917	1.0366	0	0	0
ADPRHL2	0.127937	5.79218	1.26959	0.28054	0.942699	1.09273	0	0	0
ADPRM	0.279048	3.27487	3.10783	0.101776	0.81841	1.21339	0	0	0
ADRA1B	0.0606284	1.27186	0.119848	0.734828	0.999719	1.04292	0	0	0
ADRA2A	0.140311	1.3423	0.52631	0.481226	0.984792	1.10214	0	0	0
ADRA2B	-0.125318	0.264336	0.332911	0.573965	0.998659	1.09075	0	0	0
ADRA2C	-0.603482	-0.482781	3.13565	0.117699	0.830191	1.51938	0	0	0
ADRB1	-0.516716	0.142605	4.64906	0.0507149	0.727143	1.43069	0	0	0
ADRB2	-0.184105	2.19387	1.64771	0.222039	0.921702	1.13611	0	0	0
ADRBK1	0.0453169	6.76333	0.101958	0.754648	0.999719	1.03191	0	0	0
ADRBK2	0.0887876	5.2384	0.83092	0.378866	0.966823	1.06348	0	0	0
ADRM1	-0.0112179	7.51855	0.00408252	0.950042	0.999917	1.00781	0	0	0
ADSL	0.0904998	7.01271	1.94428	0.186952	0.89483	1.06474	0	0	0
ADSS	-0.06486	5.92714	0.143092	0.71143	0.999719	1.04598	0	0	0
ADSSL1	0.0638735	2.71894	0.311398	0.586459	0.999074	1.04527	0	0	0
ADTRP	0.124687	0.182253	0.197946	0.66382	0.999719	1.09027	0	0	0
AEBP1	0.0410573	5.97963	0.0720813	0.792612	0.999917	1.02887	0	0	0
AEBP2	-0.087177	5.85481	0.338704	0.570695	0.998659	1.06229	0	0	0
AEN	0.0889524	6.68459	0.80146	0.387195	0.970185	1.0636	0	0	0
AES	0.0222852	7.44818	0.0371182	0.85025	0.999917	1.01557	0	0	0
AFAP1	0.117522	7.4353	2.64731	0.128096	0.844049	1.08487	0	0	0
AFAP1L1	0.0343129	6.13977	0.140778	0.713657	0.999719	1.02407	0	0	0
AFAP1L2	0.0397243	2.87417	0.0873069	0.772371	0.999719	1.02792	0	0	0
AFF1	0.16888	6.62513	3.75141	0.075168	0.776414	1.12419	0	0	0
AFF3	-0.23999	5.16197	9.45802	0.0090043	0.54023	1.18098	0	0	0
AFF4	0.114589	8.46195	0.986824	0.338942	0.961402	1.08267	0	0	0
AFG3L1P	-0.111809	4.54242	0.479234	0.501144	0.988321	1.08058	0	0	0
AFG3L2	0.0661472	6.13489	0.673819	0.426758	0.978774	1.04692	0	0	0
AFMID	0.237259	5.49242	4.09375	0.0644571	0.752033	1.17875	0	0	0
AFTPH	0.214867	6.1619	2.88903	0.113357	0.82512	1.1606	0	0	0
AGA	-0.143105	3.86991	1.09801	0.314101	0.954226	1.10428	0	0	0
AGAP1	0.0745481	5.74729	0.933687	0.351823	0.961467	1.05303	0	0	0
AGAP11	0.0804291	-1.18563	0.0232776	0.881118	0.999917	1.05733	0	0	0
AGAP2	-0.0985307	2.98401	0.257135	0.620725	0.999074	1.07068	0	0	0
AGAP2-AS1	0.0131358	3.52997	0.00449149	0.947603	0.999917	1.00915	0	0	0
AGAP3	0.0610334	6.20336	0.178735	0.679483	0.999719	1.04321	0	0	0
AGAP4	-0.0714624	0.648482	0.0553038	0.817802	0.999917	1.05078	0	0	0
AGAP5	-0.248224	0.0506909	0.357423	0.560378	0.997914	1.18774	0	0	0
AGAP6	-0.0985289	2.4742	0.289506	0.599775	0.999074	1.07068	0	0	0
AGAP7P	0.233197	-1.31776	0.220788	0.646351	0.999074	1.17544	0	0	0
AGAP9	0.41847	1.02736	2.4472	0.14213	0.858529	1.33651	0	0	0
AGBL2	-0.420562	1.25147	4.28075	0.0593817	0.739913	1.33845	0	0	0
AGBL3	0.0154511	-0.172003	0.00308828	0.956541	0.999917	1.01077	0	0	0
AGBL5	-0.0343986	6.85468	0.140633	0.713797	0.999719	1.02413	0	0	0
AGER	-0.107774	3.62897	0.214012	0.651412	0.999719	1.07756	0	0	0
AGFG1	0.0181476	7.06684	0.0169331	0.89849	0.999917	1.01266	0	0	0
AGFG2	0.039294	4.06403	0.115297	0.739703	0.999719	1.02761	0	0	0
AGGF1	-0.0262426	5.92779	0.0472667	0.831319	0.999917	1.01836	0	0	0
AGK	-0.00339871	5.73063	0.00238336	0.961817	0.999917	1.00236	0	0	0
AGL	-0.208828	4.85878	1.617	0.226147	0.923497	1.15575	0	0	0
AGMAT	0.0252853	0.527693	0.0156795	0.91493	0.999917	1.01768	0	0	0
AGO1	0.0347415	6.11491	0.231256	0.638715	0.999074	1.02437	0	0	0
AGO2	0.152968	5.06244	1.73757	0.210566	0.912043	1.11185	0	0	0
AGO3	0.13888	4.30167	2.84685	0.115772	0.82988	1.10105	0	0	0
AGO4	-0.139443	4.61261	1.35824	0.265117	0.937217	1.10148	0	0	0
AGPAT1	-0.00806115	7.17371	0.0102484	0.920934	0.999917	1.0056	0	0	0
AGPAT2	-0.254895	4.93308	1.49345	0.243726	0.929146	1.19325	0	0	0
AGPAT3	-0.182246	7.05044	4.57186	0.0523994	0.727567	1.13465	0	0	0
AGPAT4	-0.0721008	3.05447	0.293203	0.597481	0.999074	1.05125	0	0	0
AGPAT4-IT1	0.382214	-0.946423	0.943764	0.349325	0.961467	1.30334	0	0	0
AGPAT5	-0.0791657	5.99414	0.257742	0.620317	0.999074	1.05641	0	0	0
AGPS	-0.0103508	6.51379	0.00532987	0.942931	0.999917	1.0072	0	0	0
AGRN	-0.22355	8.06725	0.888165	0.363436	0.961467	1.1676	0	0	0
AGTPBP1	-0.0390399	5.91114	0.0461495	0.833291	0.999917	1.02743	0	0	0
AGTR1	0.0471857	2.56275	0.0320919	0.860633	0.999917	1.03325	0	0	0
AGTRAP	-0.0591276	5.16456	0.183395	0.675595	0.999719	1.04184	0	0	0
AHCTF1	0.165797	6.38193	1.48282	0.245322	0.929146	1.12179	0	0	0
AHCTF1P1	-0.0239524	0.677439	0.0101767	0.92121	0.999917	1.01674	0	0	0
AHCY	0.0477113	9.43634	0.270043	0.612178	0.999074	1.03362	0	0	0
AHCYL1	0.0585503	8.03344	0.706912	0.415912	0.976387	1.04142	0	0	0
AHCYL2	-0.0807928	4.42188	0.568047	0.464685	0.984623	1.0576	0	0	0
AHDC1	-0.0352165	4.8984	0.0380307	0.848445	0.999917	1.02471	0	0	0
AHI1	0.075739	4.56552	0.245975	0.628336	0.999074	1.0539	0	0	0
AHNAK	0.521314	9.70486	8.44037	0.0124613	0.579531	1.43526	0	0	0
AHNAK2	0.0555454	4.06977	0.13586	0.718461	0.999719	1.03925	0	0	0
AHR	0.319629	5.47208	6.01204	0.0293758	0.678749	1.24801	0	0	0
AHRR	-1.63543	5.03538	174.517	7.9153e-09	5.77936e-05	3.1068	AHRR	AHRR	0
AHSA1	0.130153	7.5515	2.27342	0.155906	0.871117	1.09441	0	0	0
AHSA2	-0.221602	5.78899	0.8588	0.371231	0.964767	1.16603	0	0	0
AIDA	0.150885	3.06415	0.672349	0.42725	0.978774	1.11025	0	0	0
AIF1L	0.0519482	7.70549	0.497721	0.493152	0.988265	1.03666	0	0	0
AIFM1	0.102921	6.13088	1.8741	0.194567	0.897714	1.07395	0	0	0
AIFM2	-0.2157	4.25356	3.23097	0.0958938	0.812888	1.16127	0	0	0
AIFM3	-0.257796	1.43861	1.43166	0.253203	0.929464	1.19565	0	0	0
AIG1	0.189368	4.54573	4.25455	0.0600633	0.742051	1.14026	0	0	0
AIM1	0.0397481	2.3516	0.0373513	0.849787	0.999917	1.02793	0	0	0
AIM1L	0.0885371	0.927911	0.138574	0.715797	0.999719	1.06329	0	0	0
AIMP1	0.0882811	6.20572	0.837947	0.37692	0.966598	1.0631	0	0	0
AIMP2	0.103775	4.19463	1.49447	0.243574	0.929146	1.07458	0	0	0
AIP	0.0404252	5.8468	0.0599561	0.81045	0.999917	1.02842	0	0	0
AJAP1	-0.341683	3.04245	4.58057	0.0522059	0.727567	1.26723	0	0	0
AJUBA	-0.162811	8.49372	7.41058	0.017651	0.608453	1.11947	0	0	0
AK1	0.118638	5.41387	0.902368	0.359753	0.961467	1.08571	0	0	0
AK2	-0.00788263	7.67204	0.0190096	0.892486	0.999917	1.00548	0	0	0
AK3	0.0195013	5.56614	0.0134706	0.909405	0.999917	1.01361	0	0	0
AK4	-0.21733	5.06049	1.88832	0.192993	0.897714	1.16258	0	0	0
AK5	-0.29214	1.42645	4.94643	0.0448018	0.714319	1.22445	0	0	0
AK6	-0.0455174	4.53668	0.0291489	0.867107	0.999917	1.03205	0	0	0
AK7	-0.0328822	1.81452	0.0386318	0.847269	0.999917	1.02305	0	0	0
AK8	-0.432079	0.593032	2.07121	0.174123	0.881018	1.34918	0	0	0
AK9	-0.201985	1.62157	1.85338	0.214138	0.913989	1.15028	0	0	0
AKAP1	0.056629	5.8609	0.362305	0.557748	0.997648	1.04003	0	0	0
AKAP10	0.0623755	6.36122	0.275048	0.608935	0.999074	1.04418	0	0	0
AKAP11	0.113205	5.23534	0.440041	0.51888	0.990503	1.08163	0	0	0
AKAP12	0.187427	7.18574	3.21353	0.096701	0.812889	1.13873	0	0	0
AKAP13	0.424049	6.12516	10.2487	0.00707751	0.511648	1.34169	0	0	0
AKAP17A	0.258178	5.67567	2.79343	0.118922	0.833008	1.19597	0	0	0
AKAP2	0.13044	-0.745644	0.06339	0.805216	0.999917	1.09463	0	0	0
AKAP3	-0.326367	-1.06059	0.396039	0.604961	0.999074	1.25385	0	0	0
AKAP5	-0.054766	3.76728	0.0874014	0.772252	0.999719	1.03869	0	0	0
AKAP6	0.483805	1.39107	6.80715	0.0218673	0.633587	1.39843	0	0	0
AKAP7	-0.045246	1.78256	0.0434735	0.83812	0.999917	1.03186	0	0	0
AKAP8	0.083709	5.17155	0.54185	0.474951	0.984623	1.05974	0	0	0
AKAP8L	0.115683	6.53472	0.914981	0.356527	0.961467	1.08349	0	0	0
AKAP9	0.337104	6.15009	6.04076	0.0290562	0.676528	1.26322	0	0	0
AKIP1	-0.0215848	4.92384	0.0621712	0.807056	0.999917	1.01507	0	0	0
AKIRIN1	0.0149673	6.64035	0.017181	0.897754	0.999917	1.01043	0	0	0
AKIRIN2	-0.0417414	4.46054	0.157765	0.697771	0.999719	1.02936	0	0	0
AKNA	0.0722504	6.43942	0.349373	0.564768	0.998659	1.05136	0	0	0
AKR1A1	0.142705	6.00126	1.74848	0.209226	0.911273	1.10397	0	0	0
AKR1B1	0.245363	8.01909	8.33584	0.0128976	0.58095	1.18539	0	0	0
AKR1C3	1.27651	-1.57894	5.64033	0.0339102	0.690625	2.42252	AKR1C3	0	AKR1C3
AKR7A2	-0.0390586	5.24739	0.135475	0.718841	0.999719	1.02744	0	0	0
AKR7A3	0.0615331	-1.24923	0.0225482	0.886419	0.999917	1.04357	0	0	0
AKR7L	-0.288065	-0.528754	0.60559	0.45061	0.984623	1.221	0	0	0
AKT1	-0.0231589	8.03101	0.036211	0.852067	0.999917	1.01618	0	0	0
AKT1S1	0.0409477	5.20581	0.0873923	0.772263	0.999719	1.02879	0	0	0
AKT2	-0.00508231	6.55904	0.00212588	0.963937	0.999917	1.00353	0	0	0
AKT3	0.0978302	6.92941	0.741802	0.404941	0.975746	1.07016	0	0	0
AKTIP	-0.00995117	3.92733	0.00739312	0.932811	0.999917	1.00692	0	0	0
ALAD	-0.0139064	5.40592	0.0214805	0.885762	0.999917	1.00969	0	0	0
ALAS1	0.0151069	6.35899	0.0488415	0.82858	0.999917	1.01053	0	0	0
ALCAM	0.223524	8.12029	4.39376	0.0565464	0.727567	1.16758	0	0	0
ALDH16A1	-0.253111	4.01113	1.39802	0.25857	0.933933	1.19177	0	0	0
ALDH18A1	0.171641	7.95736	5.00772	0.0436873	0.714319	1.12634	0	0	0
ALDH1A2	0.0842826	3.01289	0.71057	0.41474	0.976381	1.06016	0	0	0
ALDH1A3	-0.108869	0.62989	0.204866	0.658403	0.999719	1.07838	0	0	0
ALDH1B1	0.104668	6.91295	2.11629	0.169837	0.879329	1.07525	0	0	0
ALDH1L1	-0.302438	1.7665	1.90956	0.190671	0.895709	1.23323	0	0	0
ALDH1L2	0.00574964	8.05127	0.00331407	0.954982	0.999917	1.00399	0	0	0
ALDH2	0.00343787	5.04662	0.00211401	0.964038	0.999917	1.00239	0	0	0
ALDH3A1	-0.182728	-0.914032	0.179721	0.678656	0.999719	1.13503	0	0	0
ALDH3A2	-0.0662058	5.19324	0.517625	0.484795	0.986479	1.04696	0	0	0
ALDH3B1	-0.0221532	4.9299	0.0363823	0.851722	0.999917	1.01547	0	0	0
ALDH4A1	-0.21321	4.57372	4.81509	0.0473064	0.719433	1.15926	0	0	0
ALDH5A1	-0.115588	5.0543	1.57865	0.231419	0.926332	1.08342	0	0	0
ALDH6A1	0.063713	5.4941	0.395342	0.540571	0.994962	1.04515	0	0	0
ALDH7A1	0.0695828	7.37173	0.898476	0.360756	0.961467	1.04941	0	0	0
ALDH9A1	0.0633249	6.65776	0.478843	0.501316	0.988321	1.04487	0	0	0
ALDOA	0.0713296	10.1285	0.419815	0.528489	0.99143	1.05068	0	0	0
ALDOC	0.0753164	1.64335	0.198225	0.663599	0.999719	1.05359	0	0	0
ALG1	-0.0347404	4.25756	0.0911667	0.767553	0.999719	1.02437	0	0	0
ALG10	-0.170503	2.49662	0.666875	0.429091	0.978774	1.12545	0	0	0
ALG10B	-0.179023	3.44791	0.715392	0.413204	0.975746	1.13212	0	0	0
ALG11	-0.124995	2.61959	0.254065	0.622797	0.999074	1.0905	0	0	0
ALG12	-0.226287	4.97674	2.34171	0.150301	0.867126	1.16982	0	0	0
ALG13	-0.08919	4.88168	0.663434	0.430255	0.978967	1.06377	0	0	0
ALG14	-0.106139	2.1424	0.401189	0.537637	0.99438	1.07634	0	0	0
ALG2	-0.047071	5.31144	0.172692	0.684618	0.999719	1.03317	0	0	0
ALG3	0.0566774	5.51988	0.238686	0.633426	0.999074	1.04007	0	0	0
ALG5	-0.372132	3.81909	6.03946	0.0290706	0.676528	1.29426	0	0	0
ALG6	-0.187781	2.70407	0.340791	0.569525	0.998659	1.13901	0	0	0
ALG8	-0.187866	5.17432	1.22907	0.287999	0.945815	1.13908	0	0	0
ALG9	-0.130976	5.31127	1.47837	0.245995	0.929146	1.09503	0	0	0
ALKBH1	0.0902664	5.05212	1.21766	0.290149	0.946286	1.06457	0	0	0
ALKBH2	0.0284135	4.52939	0.078628	0.783649	0.999917	1.01989	0	0	0
ALKBH3	0.0264845	5.06901	0.0797668	0.782132	0.999765	1.01853	0	0	0
ALKBH4	0.0452503	4.05968	0.0989345	0.758184	0.999719	1.03186	0	0	0
ALKBH5	0.0259131	7.68053	0.115514	0.739469	0.999719	1.01812	0	0	0
ALKBH6	0.0403657	3.4276	0.0936675	0.76449	0.999719	1.02837	0	0	0
ALKBH7	-0.0168287	2.92837	0.00771951	0.931348	0.999917	1.01173	0	0	0
ALKBH8	-0.177459	4.81657	2.11994	0.169496	0.879329	1.13089	0	0	0
ALMS1	0.0685219	5.90118	0.189971	0.670206	0.999719	1.04864	0	0	0
ALMS1-IT1	0.17139	1.53194	0.932098	0.352219	0.961467	1.12614	0	0	0
ALOX12-AS1	0.0325179	0.832907	0.0255123	0.875592	0.999917	1.0228	0	0	0
ALOX12B	0.564764	-0.460272	1.15721	0.301917	0.951431	1.47915	0	0	0
ALOXE3	-0.0291626	-0.653449	0.00493067	0.945106	0.999917	1.02042	0	0	0
ALPK1	-0.322824	2.38396	3.03308	0.105562	0.818983	1.25078	0	0	0
ALPK2	-0.248594	6.71661	10.4552	0.00665652	0.502917	1.18805	0	0	0
ALPL	0.339268	2.62854	5.44121	0.0366782	0.696675	1.26511	0	0	0
ALS2	0.026141	7.03346	0.107328	0.748507	0.999719	1.01828	0	0	0
ALS2CL	-0.226855	3.3346	1.44522	0.251082	0.929146	1.17028	0	0	0
ALX1	-0.122881	2.15305	0.772288	0.39572	0.97108	1.08891	0	0	0
ALYREF	0.0700063	7.10493	0.349648	0.564617	0.998659	1.04972	0	0	0
AMACR	0.0360607	0.560789	0.0235216	0.880502	0.999917	1.02531	0	0	0
AMBRA1	0.0826282	5.8211	0.655821	0.432847	0.979887	1.05895	0	0	0
AMD1	0.0815377	6.17391	0.331754	0.574623	0.998659	1.05815	0	0	0
AMDHD1	-0.297676	-0.120706	0.300828	0.592809	0.999074	1.22916	0	0	0
AMDHD2	-0.204087	4.69564	0.827858	0.379719	0.967046	1.15196	0	0	0
AMER1	0.121532	4.032	1.2081	0.291967	0.946286	1.08789	0	0	0
AMFR	0.0238593	7.02293	0.106557	0.749379	0.999719	1.01668	0	0	0
AMH	0.190759	-0.155389	0.105219	0.750898	0.999719	1.14136	0	0	0
AMIGO1	0.0547557	3.41937	0.190199	0.670022	0.999719	1.03868	0	0	0
AMIGO2	-0.195379	5.79439	3.45229	0.0863273	0.800605	1.14502	0	0	0
AMIGO3	-0.569402	2.08419	5.67004	0.0335186	0.690625	1.48391	0	0	0
AMMECR1	0.0589854	4.04979	0.0772592	0.785489	0.999917	1.04173	0	0	0
AMMECR1L	-0.058419	6.40846	0.660835	0.431137	0.979296	1.04132	0	0	0
AMN	-0.183054	-1.01419	0.443095	0.517693	0.990503	1.13528	0	0	0
AMN1	0.0963812	2.90671	0.42866	0.524247	0.991193	1.06909	0	0	0
AMOT	0.0412586	4.7538	0.206341	0.657263	0.999719	1.02901	0	0	0
AMOTL1	0.0798824	7.20638	1.12649	0.308156	0.953861	1.05693	0	0	0
AMOTL2	-0.0778692	8.28133	0.843724	0.375331	0.965807	1.05546	0	0	0
AMPD2	0.198259	6.51621	2.233	0.159348	0.873809	1.14731	0	0	0
AMPD3	-0.244114	2.28772	2.44225	0.142501	0.858748	1.18436	0	0	0
AMPH	0.336291	3.44361	9.30947	0.00943135	0.54023	1.26251	0	0	0
AMT	-0.116879	3.87614	0.20359	0.659393	0.999719	1.08439	0	0	0
AMY2B	-0.126654	1.10966	0.219939	0.646979	0.999074	1.09176	0	0	0
AMZ1	-0.0497455	1.29861	0.0428086	0.839344	0.999917	1.03508	0	0	0
AMZ2	0.00268317	6.88296	0.00105869	0.974546	0.999917	1.00186	0	0	0
AMZ2P1	-0.0735104	2.90542	0.246016	0.628308	0.999074	1.05227	0	0	0
ANAPC1	-0.0625599	6.19501	0.242762	0.630568	0.999074	1.04432	0	0	0
ANAPC10	0.0617839	3.7418	0.172469	0.684809	0.999719	1.04376	0	0	0
ANAPC11	0.0551245	6.04518	0.112069	0.743227	0.999719	1.03895	0	0	0
ANAPC13	-0.00442828	5.83021	0.00161779	0.968537	0.999917	1.00307	0	0	0
ANAPC15	0.238864	5.08518	4.0567	0.0655233	0.755792	1.18006	0	0	0
ANAPC16	-0.0970811	5.87587	1.823	0.200365	0.902326	1.06961	0	0	0
ANAPC2	-0.180567	5.16229	0.836079	0.377436	0.966598	1.13333	0	0	0
ANAPC4	-0.0761259	4.57461	0.182042	0.676718	0.999719	1.05418	0	0	0
ANAPC5	-0.00249682	7.63603	0.00149963	0.969708	0.999917	1.00173	0	0	0
ANAPC7	-0.0190805	6.83007	0.0825308	0.778498	0.999719	1.01331	0	0	0
ANG	0.351119	0.893564	2.72413	0.123168	0.836571	1.27555	0	0	0
ANGEL1	0.0717496	5.39788	0.578909	0.460538	0.984623	1.05099	0	0	0
ANGEL2	-0.116121	4.81206	0.716633	0.412809	0.975746	1.08382	0	0	0
ANGPTL2	-0.450158	2.68375	4.84735	0.0466762	0.717993	1.36619	0	0	0
ANGPTL4	0.580926	-0.837642	0.733586	0.488287	0.986969	1.49581	0	0	0
ANK1	-0.132591	2.25935	0.594064	0.454854	0.984623	1.09626	0	0	0
ANK2	0.146982	3.8473	0.971621	0.342556	0.961402	1.10725	0	0	0
ANK3	0.327295	1.72356	3.9346	0.0691908	0.761879	1.25466	0	0	0
ANKAR	-0.0287308	1.54491	0.0150711	0.904201	0.999917	1.02011	0	0	0
ANKDD1A	0.365392	1.4534	2.59784	0.131399	0.847037	1.28823	0	0	0
ANKEF1	-0.30947	2.00204	4.0776	0.0649191	0.754486	1.23925	0	0	0
ANKFY1	-0.0936671	7.38611	2.05126	0.176063	0.882638	1.06708	0	0	0
ANKH	-0.12349	5.1586	2.17878	0.164116	0.877783	1.08937	0	0	0
ANKHD1	0.16728	3.59494	2.18514	0.163547	0.877593	1.12294	0	0	0
ANKHD1-EIF4EBP3	0.259222	0.0525811	0.787211	0.391323	0.970231	1.19683	0	0	0
ANKIB1	0.00550401	6.88213	0.00372264	0.952292	0.999917	1.00382	0	0	0
ANKLE1	0.140249	0.622299	0.152346	0.702726	0.999719	1.1021	0	0	0
ANKLE2	0.130112	7.86656	3.0519	0.104593	0.818983	1.09438	0	0	0
ANKMY1	-0.149879	2.51247	1.12042	0.30941	0.953861	1.10948	0	0	0
ANKMY2	0.130338	4.86523	1.15773	0.301813	0.951431	1.09455	0	0	0
ANKRA2	-0.197279	4.87208	4.94994	0.0447371	0.714319	1.14653	0	0	0
ANKRD1	-0.347694	6.55933	13.8689	0.00261785	0.381582	1.27253	0	0	0
ANKRD10	0.0647704	4.71305	0.250503	0.625222	0.999074	1.04592	0	0	0
ANKRD11	0.053108	7.45309	0.231388	0.63862	0.999074	1.0375	0	0	0
ANKRD12	0.0241283	5.07759	0.0113244	0.916903	0.999917	1.01687	0	0	0
ANKRD13A	0.00868548	6.39976	0.0132644	0.910098	0.999917	1.00604	0	0	0
ANKRD13B	0.0165755	3.91723	0.00802951	0.929987	0.999917	1.01156	0	0	0
ANKRD13C	-0.137364	5.09646	1.82896	0.199677	0.902259	1.09989	0	0	0
ANKRD13D	0.0181019	4.49492	0.00952647	0.92376	0.999917	1.01263	0	0	0
ANKRD16	-0.419475	2.01288	6.87143	0.0213657	0.629357	1.33744	0	0	0
ANKRD17	0.201468	7.75741	5.01397	0.0435755	0.714319	1.14987	0	0	0
ANKRD18A	-0.264585	2.8507	1.45305	0.249867	0.929146	1.20129	0	0	0
ANKRD18B	-0.0366811	3.66607	0.0747202	0.788948	0.999917	1.02575	0	0	0
ANKRD2	0.342134	0.763368	2.58885	0.13201	0.848924	1.26763	0	0	0
ANKRD20A11P	0.240007	-0.673813	0.345904	0.56764	0.998659	1.181	0	0	0
ANKRD20A5P	-0.252806	1.90455	0.796993	0.388482	0.970185	1.19152	0	0	0
ANKRD23	0.0703823	1.31265	0.114459	0.740612	0.999719	1.04999	0	0	0
ANKRD24	-0.0538245	1.37738	0.0626879	0.806274	0.999917	1.03801	0	0	0
ANKRD26	-0.0277542	4.4475	0.0251343	0.876509	0.999917	1.01942	0	0	0
ANKRD27	0.118392	6.42566	3.06753	0.103796	0.818983	1.08552	0	0	0
ANKRD28	-0.104093	7.05179	0.916659	0.356102	0.961467	1.07482	0	0	0
ANKRD29	-0.343941	-0.164223	0.652967	0.433826	0.979887	1.26922	0	0	0
ANKRD30B	-0.0921137	4.04414	0.157085	0.698388	0.999719	1.06593	0	0	0
ANKRD31	0.982122	1.44754	3.25967	0.0945827	0.812888	1.97537	0	0	0
ANKRD33B	-0.0467104	5.03126	0.354637	0.561889	0.998329	1.03291	0	0	0
ANKRD34A	0.330523	1.13303	2.90802	0.11229	0.824318	1.25747	0	0	0
ANKRD34B	-0.0568171	-0.0772029	0.0344251	0.855715	0.999917	1.04017	0	0	0
ANKRD36	0.059233	2.61313	0.0777802	0.784787	0.999917	1.04191	0	0	0
ANKRD36B	-0.209924	1.20921	1.28922	0.277021	0.942204	1.15663	0	0	0
ANKRD36C	0.174614	1.95406	0.956137	0.346295	0.961467	1.12866	0	0	0
ANKRD37	-0.15395	0.932689	0.535027	0.48318	0.985746	1.11261	0	0	0
ANKRD39	0.207236	3.1566	1.61338	0.226638	0.924362	1.15447	0	0	0
ANKRD40	-0.0062952	7.15291	0.00895721	0.926065	0.999917	1.00437	0	0	0
ANKRD42	-0.0973745	4.40939	1.10411	0.312815	0.954226	1.06982	0	0	0
ANKRD44	-0.152837	2.86122	1.59923	0.228569	0.924453	1.11175	0	0	0
ANKRD46	0.0209984	3.16999	0.0187005	0.893358	0.999917	1.01466	0	0	0
ANKRD49	-0.10405	3.48252	0.269576	0.612482	0.999074	1.07479	0	0	0
ANKRD50	0.0744463	4.96044	0.196038	0.665334	0.999719	1.05296	0	0	0
ANKRD52	0.0102164	8.298	0.0121066	0.914093	0.999917	1.00711	0	0	0
ANKRD53	-0.280797	-0.591665	0.583461	0.458818	0.984623	1.21487	0	0	0
ANKRD54	-0.00341017	4.90414	0.000572932	0.981273	0.999917	1.00237	0	0	0
ANKRD6	0.219995	2.34539	2.55756	0.134167	0.851317	1.16473	0	0	0
ANKRD9	0.0207783	4.40051	0.0169088	0.898562	0.999917	1.01451	0	0	0
ANKS1A	0.0748652	5.89734	0.98453	0.339484	0.961402	1.05326	0	0	0
ANKS3	0.0780779	4.37564	0.1606	0.695219	0.999719	1.05561	0	0	0
ANKS6	-0.0613727	5.03586	0.332143	0.574402	0.998659	1.04346	0	0	0
ANKZF1	0.0641214	6.05525	0.33986	0.570046	0.998659	1.04545	0	0	0
ANLN	0.193773	8.44335	6.91824	0.021009	0.629357	1.14375	0	0	0
ANO1	-0.464385	-0.967489	1.65269	0.241161	0.929146	1.37973	0	0	0
ANO10	0.028055	5.09284	0.0695449	0.796201	0.999917	1.01964	0	0	0
ANO2	-0.100252	1.04671	0.217812	0.648562	0.999074	1.07196	0	0	0
ANO6	0.00822142	7.20013	0.00955395	0.92365	0.999917	1.00571	0	0	0
ANO7	-0.202179	0.835417	1.29897	0.275295	0.941758	1.15043	0	0	0
ANO8	0.0458351	3.85409	0.0846408	0.775768	0.999719	1.03228	0	0	0
ANO9	-0.867272	-0.411369	6.49724	0.0244887	0.658548	1.82421	ANO9	ANO9	0
ANOS1	0.274426	1.79313	2.97149	0.108811	0.821089	1.20951	0	0	0
ANP32A	0.0958992	7.58821	2.74294	0.121997	0.834403	1.06873	0	0	0
ANP32B	0.135518	8.44293	4.83181	0.0469785	0.719106	1.09849	0	0	0
ANP32E	0.118283	7.15868	1.21632	0.290403	0.946286	1.08544	0	0	0
ANPEP	-0.0428286	3.04468	0.100865	0.755919	0.999719	1.03013	0	0	0
ANTXR1	-0.142143	5.63703	3.74108	0.0755232	0.776414	1.10354	0	0	0
ANTXR2	-0.00601098	3.31088	0.00176821	0.967108	0.999917	1.00418	0	0	0
ANXA1	0.411251	7.12549	28.394	0.000144713	0.09188	1.32984	0	0	0
ANXA11	0.0895306	7.02747	0.736522	0.406572	0.975746	1.06402	0	0	0
ANXA2	0.303144	9.56444	16.3195	0.00144801	0.293684	1.23383	0	0	0
ANXA2P1	0.631379	-1.10463	3.03378	0.105525	0.818983	1.54904	0	0	0
ANXA2P2	0.610484	0.833656	11.5766	0.00482117	0.465116	1.52677	ANXA2P2	0	ANXA2P2
ANXA2P3	0.0862741	-0.673052	0.0596684	0.810895	0.999917	1.06162	0	0	0
ANXA2R	0.118217	2.35283	0.358553	0.559767	0.997914	1.08539	0	0	0
ANXA3	0.171734	5.71445	4.02545	0.0664393	0.755792	1.12641	0	0	0
ANXA4	-0.132413	4.64417	1.79212	0.203977	0.907524	1.09613	0	0	0
ANXA5	0.042974	9.13013	0.336686	0.571829	0.998659	1.03024	0	0	0
ANXA6	0.118724	8.05421	1.82582	0.20004	0.902259	1.08577	0	0	0
ANXA7	0.149104	7.41168	5.13646	0.0414515	0.710313	1.10888	0	0	0
ANXA9	-0.0581494	-1.22376	0.0129124	0.911293	0.999917	1.04113	0	0	0
AOC2	0.236878	3.61549	1.96122	0.185172	0.894436	1.17844	0	0	0
AOC3	0.0526936	2.57252	0.0940639	0.764009	0.999719	1.0372	0	0	0
AOX1	0.422342	4.65901	10.4976	0.00657384	0.502917	1.3401	0	0	0
AP1AR	-0.174908	4.32006	1.13472	0.306467	0.953338	1.12889	0	0	0
AP1B1	0.0525058	7.26864	0.222273	0.645254	0.999074	1.03706	0	0	0
AP1G1	0.0445555	7.52611	0.168684	0.688082	0.999719	1.03137	0	0	0
AP1G2	-0.0875237	6.76726	0.34404	0.567715	0.998659	1.06254	0	0	0
AP1M1	0.0337527	6.31237	0.109132	0.746483	0.999719	1.02367	0	0	0
AP1M2	0.417333	3.55072	8.68031	0.0115236	0.562806	1.33546	0	0	0
AP1S1	0.129674	5.80286	1.5959	0.229028	0.924916	1.09405	0	0	0
AP1S2	-0.0673841	4.00225	0.0706763	0.794592	0.999917	1.04782	0	0	0
AP1S3	-0.0826852	3.34755	0.223139	0.644617	0.999074	1.05899	0	0	0
AP2A1	0.00444185	7.16986	0.00105278	0.974617	0.999917	1.00308	0	0	0
AP2A2	-0.110698	6.59279	1.19203	0.295059	0.946871	1.07975	0	0	0
AP2B1	0.0821294	8.96942	1.31969	0.271677	0.941758	1.05858	0	0	0
AP2M1	0.19799	9.56515	6.00551	0.0294489	0.678749	1.1471	0	0	0
AP2S1	0.0709915	6.54405	0.369449	0.553944	0.996969	1.05044	0	0	0
AP3B1	0.00506372	6.44887	0.00129612	0.971837	0.999917	1.00352	0	0	0
AP3B2	-0.35998	0.840391	1.05123	0.324224	0.957525	1.28341	0	0	0
AP3D1	0.0369431	8.61025	0.111473	0.743884	0.999719	1.02594	0	0	0
AP3M1	0.013475	7.17236	0.0105848	0.919652	0.999917	1.00938	0	0	0
AP3M2	-0.0213392	6.67778	0.0830665	0.777801	0.999719	1.0149	0	0	0
AP3S1	-0.031739	5.2805	0.0257704	0.87497	0.999917	1.02224	0	0	0
AP3S2	0.130783	0.137091	0.1771	0.715993	0.999719	1.09489	0	0	0
AP4B1	-0.0810967	4.02169	0.831762	0.378632	0.966823	1.05782	0	0	0
AP4E1	-0.10093	5.89987	0.372133	0.552528	0.996969	1.07246	0	0	0
AP4M1	-0.0482269	3.70962	0.168129	0.688565	0.999719	1.03399	0	0	0
AP4S1	0.0496127	3.69156	0.108268	0.747451	0.999719	1.03499	0	0	0
AP5B1	-0.281427	5.05815	5.6224	0.034149	0.690625	1.2154	0	0	0
AP5M1	-0.195342	4.95275	1.05052	0.324382	0.957599	1.145	0	0	0
AP5S1	0.0105841	4.01571	0.0072485	0.93347	0.999917	1.00736	0	0	0
AP5Z1	-0.149224	4.11212	0.383173	0.546777	0.995402	1.10897	0	0	0
APAF1	0.131661	6.11364	1.18801	0.295841	0.947886	1.09555	0	0	0
APBA1	-0.0641605	0.149629	0.0579008	0.813659	0.999917	1.04548	0	0	0
APBA2	-0.119466	4.99208	0.745193	0.403899	0.975746	1.08633	0	0	0
APBA3	-0.0641346	3.59378	0.0861177	0.773879	0.999719	1.04546	0	0	0
APBB1	0.0919915	6.70032	0.575574	0.461804	0.984623	1.06584	0	0	0
APBB1IP	-0.394698	2.32157	6.07799	0.0286481	0.676528	1.31467	0	0	0
APBB2	0.114821	5.96003	2.42476	0.143821	0.860002	1.08284	0	0	0
APBB3	-0.139687	4.32186	0.536039	0.477281	0.984623	1.10167	0	0	0
APC	-0.0429505	5.60937	0.106912	0.748976	0.999719	1.03022	0	0	0
APC2	-0.431709	1.75616	3.23062	0.0959099	0.812888	1.34883	0	0	0
APCDD1L	-0.0232043	2.88633	0.0380263	0.848454	0.999917	1.01621	0	0	0
APCDD1L-AS1	0.324274	-0.965515	0.986201	0.385819	0.970185	1.25203	0	0	0
APEH	0.0427541	7.04819	0.221232	0.646022	0.999074	1.03008	0	0	0
APEX1	0.116382	7.9222	2.38919	0.146552	0.862945	1.08401	0	0	0
APEX2	0.124477	6.60719	1.96964	0.184295	0.892201	1.09011	0	0	0
APH1A	0.0329329	7.46246	0.252765	0.62368	0.999074	1.02309	0	0	0
APH1B	-0.0876089	5.06902	0.438595	0.519557	0.990503	1.06261	0	0	0
API5	-0.0695413	7.49487	0.339892	0.570028	0.998659	1.04938	0	0	0
APIP	0.0185557	4.51781	0.0358699	0.852757	0.999917	1.01294	0	0	0
APITD1	0.11289	1.43263	0.352979	0.562793	0.998628	1.08139	0	0	0
APLF	-0.135067	2.40981	0.70101	0.437202	0.980717	1.09814	0	0	0
APLN	-0.0922806	1.37922	0.182097	0.676672	0.999719	1.06605	0	0	0
APLP1	-0.0373405	5.1088	0.0695634	0.796175	0.999917	1.02622	0	0	0
APLP2	0.0579976	9.31819	0.687546	0.422205	0.977249	1.04102	0	0	0
APMAP	0.011649	7.36748	0.0283721	0.868871	0.999917	1.00811	0	0	0
APOA1BP	0.0599693	6.11187	0.488223	0.49723	0.988321	1.04244	0	0	0
APOBEC3B	0.0453016	4.48435	0.227362	0.64153	0.999074	1.0319	0	0	0
APOBEC3C	0.105825	4.83908	1.32186	0.271302	0.941758	1.07611	0	0	0
APOBEC3D	-0.332493	0.542425	2.7418	0.122068	0.834403	1.25919	0	0	0
APOBEC3F	-0.173655	4.24063	2.22648	0.159912	0.873834	1.12791	0	0	0
APOBEC3G	0.115204	0.787299	0.177098	0.680864	0.999719	1.08313	0	0	0
APOBEC3H	-0.150247	-0.7114	0.198716	0.663212	0.999719	1.10976	0	0	0
APOBR	0.162371	-0.756316	0.0630858	0.805674	0.999917	1.11913	0	0	0
APOC1	-0.00481407	2.12912	0.000559374	0.981496	0.999917	1.00334	0	0	0
APOE	0.0658536	3.85113	0.0689336	0.797077	0.999917	1.0467	0	0	0
APOL1	-0.363233	6.00034	11.5618	0.00484131	0.465116	1.28631	0	0	0
APOL2	0.0942408	6.95147	0.881942	0.365067	0.961467	1.0675	0	0	0
APOL3	-0.499007	2.93792	8.34382	0.0128636	0.58095	1.41324	0	0	0
APOL4	1.0211	-0.559476	1.20814	0.326555	0.957599	2.02947	0	0	0
APOL6	-0.210524	6.48853	2.00362	0.18081	0.88991	1.15711	0	0	0
APOLD1	-0.345961	3.14451	9.00384	0.0103867	0.543445	1.271	0	0	0
APOM	-0.256009	0.895787	1.14934	0.303498	0.951431	1.19417	0	0	0
APOO	0.0165966	3.86128	0.0217864	0.884958	0.999917	1.01157	0	0	0
APOOL	0.0131002	5.09748	0.00453224	0.947366	0.999917	1.00912	0	0	0
APOPT1	0.0249507	4.92444	0.0744464	0.789325	0.999917	1.01744	0	0	0
APP	0.0378341	10.0903	0.313424	0.585258	0.998659	1.02657	0	0	0
APPBP2	-0.0580571	6.94844	0.111304	0.744071	0.999719	1.04106	0	0	0
APPL1	0.0331621	6.37867	0.0540536	0.819833	0.999917	1.02325	0	0	0
APPL2	-0.0713944	5.98008	0.887787	0.363535	0.961467	1.05073	0	0	0
APRT	0.0939718	5.93333	0.281866	0.604578	0.999074	1.0673	0	0	0
APTR	-0.090678	3.15205	0.400348	0.538057	0.994401	1.06487	0	0	0
APTX	0.0612071	5.71304	0.43531	0.521099	0.990785	1.04334	0	0	0
AQP1	0.554741	1.45719	9.14754	0.00992405	0.540384	1.46891	0	0	0
AQP11	0.134298	0.833612	0.618739	0.445846	0.983736	1.09756	0	0	0
AQP3	-0.168687	1.04848	1.00773	0.33406	0.959254	1.12404	0	0	0
AQR	-0.0146354	7.04109	0.0144267	0.906261	0.999917	1.0102	0	0	0
AR	0.396046	2.19796	7.32348	0.0181964	0.608453	1.3159	0	0	0
ARAF	0.0165153	6.36004	0.0206293	0.888032	0.999917	1.01151	0	0	0
ARAP1	-0.00644525	6.95224	0.00256602	0.960382	0.999917	1.00448	0	0	0
ARAP2	0.144458	4.86452	0.680966	0.424378	0.978774	1.10532	0	0	0
ARAP3	0.0549544	5.73045	0.170283	0.686694	0.999719	1.03883	0	0	0
ARC	0.20778	-0.124787	0.471058	0.504753	0.988321	1.15491	0	0	0
ARCN1	0.105431	8.88327	1.52329	0.239319	0.929146	1.07582	0	0	0
AREG	0.217715	0.0820278	0.638951	0.438684	0.980951	1.16289	0	0	0
AREL1	-0.0326947	6.58082	0.288207	0.600586	0.999074	1.02292	0	0	0
ARF1	0.0756541	8.61303	0.646778	0.43596	0.979887	1.05384	0	0	0
ARF3	0.0542611	8.28674	0.850904	0.37337	0.965027	1.03833	0	0	0
ARF4	0.103594	8.05813	1.2105	0.29151	0.946286	1.07445	0	0	0
ARF5	0.00981813	6.27084	0.00684348	0.935351	0.999917	1.00683	0	0	0
ARF6	0.0426271	7.19544	0.283802	0.603353	0.999074	1.02999	0	0	0
ARFGAP1	0.0573428	8.42979	0.102101	0.754481	0.999719	1.04055	0	0	0
ARFGAP2	-0.0268218	6.85808	0.0979388	0.759362	0.999719	1.01877	0	0	0
ARFGAP3	0.0611342	6.98149	0.535231	0.477607	0.984623	1.04329	0	0	0
ARFGEF1	0.0776148	7.25586	0.335466	0.572518	0.998659	1.05527	0	0	0
ARFGEF2	0.0913298	8.21504	1.1809	0.297229	0.949188	1.06535	0	0	0
ARFGEF3	0.16268	4.63658	2.40826	0.14508	0.860002	1.11936	0	0	0
ARFIP1	0.0557305	5.18935	0.206571	0.657086	0.999719	1.03939	0	0	0
ARFIP2	0.203392	6.88633	3.9236	0.0695331	0.763452	1.1514	0	0	0
ARFRP1	-0.170503	6.29603	1.64738	0.222082	0.921702	1.12545	0	0	0
ARG2	0.302743	4.63478	11.6418	0.00473414	0.465116	1.23349	0	0	0
ARGLU1	-0.0432289	5.72941	0.0852274	0.775016	0.999719	1.03042	0	0	0
ARHGAP1	0.0706377	7.16314	0.755263	0.400829	0.973552	1.05018	0	0	0
ARHGAP10	0.0578219	5.11839	0.56782	0.464772	0.984623	1.04089	0	0	0
ARHGAP11A	0.0353098	6.8126	0.0416476	0.841504	0.999917	1.02478	0	0	0
ARHGAP11B	-0.191505	2.41133	0.967977	0.343431	0.961402	1.14195	0	0	0
ARHGAP12	0.051121	4.80396	0.126558	0.727827	0.999719	1.03607	0	0	0
ARHGAP17	0.161718	6.77611	4.37654	0.0569678	0.727567	1.11862	0	0	0
ARHGAP18	0.09927	5.06441	0.573659	0.462534	0.984623	1.07123	0	0	0
ARHGAP19	0.149133	5.53476	2.53784	0.135548	0.851358	1.1089	0	0	0
ARHGAP21	0.235311	5.91673	8.65663	0.0116124	0.564868	1.17716	0	0	0
ARHGAP22	-0.585917	0.439455	3.8246	0.0727081	0.772748	1.50099	0	0	0
ARHGAP23	-0.0389082	7.09568	0.0853656	0.774839	0.999719	1.02734	0	0	0
ARHGAP26	0.0488659	4.73138	0.296534	0.59543	0.999074	1.03445	0	0	0
ARHGAP27	-0.189973	4.19431	1.44903	0.25049	0.929146	1.14074	0	0	0
ARHGAP28	0.251367	2.69614	2.27167	0.156053	0.871117	1.19033	0	0	0
ARHGAP29	0.122178	7.24386	0.525049	0.481741	0.985	1.08838	0	0	0
ARHGAP30	1.63045	-0.641697	9.9036	0.00785248	0.532694	3.09609	ARHGAP30	0	ARHGAP30
ARHGAP31	-0.572105	2.32277	13.1739	0.00313049	0.396109	1.48669	0	0	0
ARHGAP32	0.0441439	4.80808	0.250044	0.625536	0.999074	1.03107	0	0	0
ARHGAP33	-0.197046	3.56233	0.737425	0.406293	0.975746	1.14635	0	0	0
ARHGAP35	0.0872918	7.5632	1.41838	0.255303	0.931063	1.06237	0	0	0
ARHGAP39	-0.208947	3.72937	1.1284	0.307763	0.953861	1.15584	0	0	0
ARHGAP4	0.0920394	-0.267584	0.0683662	0.797894	0.999917	1.06588	0	0	0
ARHGAP40	0.189735	-0.373902	0.146639	0.708057	0.999719	1.14055	0	0	0
ARHGAP42	-0.0161299	3.05186	0.00844896	0.928187	0.999917	1.01124	0	0	0
ARHGAP44	-0.156338	3.70526	2.477	0.139923	0.853728	1.11445	0	0	0
ARHGAP5	0.0241246	6.77432	0.0105824	0.919661	0.999917	1.01686	0	0	0
ARHGAP5-AS1	0.152469	0.154097	0.365379	0.556105	0.997006	1.11147	0	0	0
ARHGAP6	0.15002	2.50862	0.799684	0.387706	0.970185	1.10958	0	0	0
ARHGAP9	-0.281574	1.76863	1.06283	0.321671	0.956108	1.21552	0	0	0
ARHGDIA	0.00044347	8.01855	5.36455e-06	0.998188	0.999917	1.00031	0	0	0
ARHGDIB	0.292825	1.89191	3.75727	0.0749673	0.776414	1.22504	0	0	0
ARHGEF1	-0.0500989	5.96128	0.0802572	0.781482	0.999719	1.03534	0	0	0
ARHGEF10	-0.0613819	6.41408	0.73318	0.40761	0.975746	1.04346	0	0	0
ARHGEF10L	-0.242966	3.39559	1.2592	0.282427	0.944091	1.18342	0	0	0
ARHGEF11	-0.0415853	5.99908	0.24722	0.627477	0.999074	1.02924	0	0	0
ARHGEF12	0.15223	8.27677	2.7806	0.119695	0.834321	1.11129	0	0	0
ARHGEF16	-0.181931	3.87943	0.948113	0.348256	0.961467	1.1344	0	0	0
ARHGEF17	-0.146929	6.95601	0.962097	0.344849	0.961403	1.10721	0	0	0
ARHGEF18	0.0517901	6.74679	0.146497	0.70819	0.999719	1.03655	0	0	0
ARHGEF19	-0.023701	3.88847	0.0167459	0.899049	0.999917	1.01656	0	0	0
ARHGEF2	-0.00335401	7.60189	0.00135739	0.971179	0.999917	1.00233	0	0	0
ARHGEF25	-0.0572631	5.37184	0.170179	0.686783	0.999719	1.04049	0	0	0
ARHGEF26	0.0892088	4.46369	1.12488	0.308488	0.953861	1.06379	0	0	0
ARHGEF28	0.0991936	7.33369	1.99222	0.18197	0.890166	1.07117	0	0	0
ARHGEF3	0.163934	3.58382	2.69533	0.124988	0.839371	1.12034	0	0	0
ARHGEF33	0.0960374	-0.94441	0.0483952	0.829352	0.999917	1.06883	0	0	0
ARHGEF37	0.287045	1.62262	1.32121	0.271414	0.941758	1.22014	0	0	0
ARHGEF39	-0.326968	3.71658	5.97383	0.0298074	0.678749	1.25437	0	0	0
ARHGEF4	-0.134548	2.62098	0.661133	0.431036	0.979219	1.09775	0	0	0
ARHGEF40	0.0028107	6.21997	0.000626941	0.98041	0.999917	1.00195	0	0	0
ARHGEF6	-0.360295	1.06433	2.26248	0.156828	0.872122	1.28369	0	0	0
ARHGEF7	-0.0715758	5.69958	0.780265	0.39336	0.970548	1.05086	0	0	0
ARHGEF9	0.00750405	5.48328	0.00922349	0.924978	0.999917	1.00521	0	0	0
ARID1A	0.227143	7.3322	7.55363	0.0167965	0.594592	1.17051	0	0	0
ARID1B	0.0969398	5.76793	1.27122	0.280245	0.942699	1.0695	0	0	0
ARID2	0.0622089	6.13462	0.29265	0.597823	0.999074	1.04406	0	0	0
ARID3A	0.0498082	3.591	0.117493	0.737337	0.999719	1.03513	0	0	0
ARID3B	-0.268069	2.32818	2.46171	0.14105	0.855711	1.2042	0	0	0
ARID4A	-0.0187614	5.70399	0.0200846	0.889509	0.999917	1.01309	0	0	0
ARID4B	0.137665	5.96186	1.64895	0.221875	0.921702	1.10012	0	0	0
ARID5A	0.140591	2.88382	0.500199	0.492098	0.987781	1.10236	0	0	0
ARID5B	0.19717	7.02411	3.89136	0.0705485	0.766329	1.14645	0	0	0
ARIH1	-0.00196399	7.01045	0.000304597	0.986345	0.999917	1.00136	0	0	0
ARIH2	0.0638433	7.50855	0.845031	0.374973	0.965357	1.04525	0	0	0
ARIH2OS	0.480998	0.19578	1.80732	0.21726	0.915362	1.39571	0	0	0
ARL1	0.018193	6.48364	0.049905	0.826757	0.999917	1.01269	0	0	0
ARL10	-0.116653	4.35056	1.56919	0.232744	0.92693	1.08422	0	0	0
ARL13B	0.0187933	5.55565	0.0312195	0.862519	0.999917	1.01311	0	0	0
ARL14EP	-0.0495919	5.63805	0.105379	0.750716	0.999719	1.03497	0	0	0
ARL15	0.0890344	2.91935	0.11055	0.744905	0.999719	1.06366	0	0	0
ARL16	-0.0294476	5.48554	0.0790555	0.783078	0.999917	1.02062	0	0	0
ARL17A	0.267167	0.488095	0.905279	0.359004	0.961467	1.20344	0	0	0
ARL2	-0.180286	4.85277	0.892344	0.362346	0.961467	1.13311	0	0	0
ARL2BP	-0.0418797	5.83157	0.151829	0.703204	0.999719	1.02945	0	0	0
ARL3	0.172088	5.32495	3.20861	0.0969304	0.812889	1.12669	0	0	0
ARL4A	0.105892	2.33448	0.384853	0.545912	0.994962	1.07616	0	0	0
ARL4C	-0.0848038	6.16683	1.31186	0.273038	0.941758	1.06054	0	0	0
ARL4D	-0.113602	5.19913	1.28022	0.278626	0.942699	1.08193	0	0	0
ARL5A	-0.0402527	4.51145	0.0371741	0.850139	0.999917	1.02829	0	0	0
ARL5B	-0.00822342	4.01672	0.00196806	0.9653	0.999917	1.00572	0	0	0
ARL6	0.0512906	2.60447	0.0835061	0.777232	0.999719	1.03619	0	0	0
ARL6IP1	-0.0526696	7.72581	0.17996	0.678456	0.999719	1.03718	0	0	0
ARL6IP4	0.100676	7.17624	0.347217	0.565956	0.998659	1.07228	0	0	0
ARL6IP5	0.193239	5.50515	6.03172	0.0291563	0.676528	1.14333	0	0	0
ARL6IP6	-0.211351	5.39844	2.05537	0.175662	0.881508	1.15777	0	0	0
ARL8A	-0.0682847	5.04475	0.331372	0.574841	0.998659	1.04847	0	0	0
ARL8B	-0.00789524	6.22769	0.00100996	0.975138	0.999917	1.00549	0	0	0
ARL9	0.318514	-0.281839	0.470549	0.504979	0.988321	1.24705	0	0	0
ARMC1	-0.0398282	6.13399	0.0422649	0.840352	0.999917	1.02799	0	0	0
ARMC10	-0.067067	3.65221	0.10546	0.750623	0.999719	1.04758	0	0	0
ARMC12	0.00945454	-0.080506	0.000627691	0.980399	0.999917	1.00657	0	0	0
ARMC2	0.400658	1.33101	5.70977	0.0330035	0.690625	1.32011	0	0	0
ARMC4	-0.0800777	1.62355	0.143399	0.711136	0.999719	1.05707	0	0	0
ARMC5	-0.275727	2.62377	1.82449	0.200193	0.902326	1.2106	0	0	0
ARMC6	-0.0621772	4.91055	0.188259	0.671598	0.999719	1.04404	0	0	0
ARMC7	-0.0892078	4.81026	0.612592	0.448062	0.98451	1.06379	0	0	0
ARMC8	-0.131666	6.03942	1.0846	0.316956	0.954226	1.09556	0	0	0
ARMC9	-0.010034	5.2965	0.0155564	0.90268	0.999917	1.00698	0	0	0
ARMCX1	0.168149	5.23223	4.83756	0.0468664	0.718897	1.12362	0	0	0
ARMCX2	0.124688	6.01697	2.46515	0.140795	0.855255	1.09027	0	0	0
ARMCX3	0.130843	6.683	1.93687	0.187738	0.89483	1.09493	0	0	0
ARMCX4	0.0706275	6.10378	0.506334	0.489505	0.987042	1.05017	0	0	0
ARMCX5	0.051298	4.28999	0.231593	0.638473	0.999074	1.0362	0	0	0
ARMCX5-GPRASP2	-0.353873	-0.716266	1.08127	0.466555	0.984623	1.27799	0	0	0
ARMCX6	0.14281	4.04582	1.05806	0.322718	0.956463	1.10405	0	0	0
ARMT1	-0.0554713	5.02157	0.113506	0.741651	0.999719	1.0392	0	0	0
ARNT	0.150852	6.41785	4.98907	0.0440229	0.714319	1.11022	0	0	0
ARNT2	-0.1139	5.06456	1.6254	0.225013	0.922954	1.08215	0	0	0
ARNTL	-0.0221789	4.09762	0.0430174	0.838958	0.999917	1.01549	0	0	0
ARNTL2	-0.0967924	6.53174	0.533406	0.478343	0.984623	1.06939	0	0	0
ARPC1A	0.152788	7.36244	4.62707	0.0511882	0.727143	1.11172	0	0	0
ARPC1B	-0.0239613	6.21088	0.0329727	0.858755	0.999917	1.01675	0	0	0
ARPC2	-0.0303164	8.365	0.175976	0.681814	0.999719	1.02124	0	0	0
ARPC3	0.0940493	6.93331	1.55502	0.234747	0.92715	1.06736	0	0	0
ARPC4	-0.0205197	5.84935	0.0805951	0.781036	0.999719	1.01432	0	0	0
ARPC5	-0.0442412	6.69289	0.109437	0.746143	0.999719	1.03114	0	0	0
ARPC5L	0.0491335	5.63474	0.4238	0.52657	0.991193	1.03464	0	0	0
ARPIN	-0.266132	5.03546	6.93745	0.0208646	0.629357	1.20258	0	0	0
ARPP19	-0.114476	7.52056	0.418606	0.529074	0.99143	1.08258	0	0	0
ARRB1	-0.189645	3.95326	3.21213	0.0967662	0.812889	1.14048	0	0	0
ARRB2	0.088383	6.56385	0.966239	0.343849	0.961402	1.06318	0	0	0
ARRDC1	-0.0180168	3.96425	0.016091	0.901031	0.999917	1.01257	0	0	0
ARRDC1-AS1	0.0464844	4.44185	0.0752814	0.788178	0.999917	1.03275	0	0	0
ARRDC2	-0.0577251	3.62398	0.162132	0.69385	0.999719	1.04082	0	0	0
ARRDC3	-0.0424777	4.82338	0.0472788	0.831298	0.999917	1.02988	0	0	0
ARRDC3-AS1	-0.0688306	0.216089	0.0905768	0.791417	0.999917	1.04887	0	0	0
ARRDC4	-0.108011	4.19837	0.436366	0.520602	0.990663	1.07774	0	0	0
ARSA	-0.223025	4.85779	1.38561	0.260589	0.934374	1.16718	0	0	0
ARSB	-0.0644016	4.95829	0.614796	0.447266	0.983736	1.04565	0	0	0
ARSD	-0.183637	4.19666	3.86977	0.0712383	0.768311	1.13574	0	0	0
ARSE	0.0138744	2.1704	0.00445033	0.947843	0.999917	1.00966	0	0	0
ARSG	-0.221289	3.09936	3.2095	0.0968887	0.812889	1.16577	0	0	0
ARSI	-0.168919	4.22515	1.16687	0.299992	0.950486	1.12422	0	0	0
ARSJ	0.10466	6.59904	1.24839	0.284409	0.944951	1.07524	0	0	0
ARSK	0.133859	4.55986	1.51758	0.240154	0.929146	1.09722	0	0	0
ART5	-0.192022	1.54394	0.765858	0.397638	0.971963	1.14236	0	0	0
ARV1	-0.0575554	3.87318	0.183312	0.675664	0.999719	1.0407	0	0	0
ARVCF	-0.164427	4.07341	0.514614	0.486044	0.986479	1.12072	0	0	0
ASAH1	-0.015634	5.29687	0.0254947	0.875634	0.999917	1.0109	0	0	0
ASAH2	-0.0651946	-1.52984	0.00997302	0.922	0.999917	1.04623	0	0	0
ASAP1	0.077287	8.19531	0.748289	0.402952	0.975009	1.05503	0	0	0
ASAP2	-0.162602	6.05912	2.92809	0.111175	0.824038	1.1193	0	0	0
ASAP3	0.0525476	5.63044	0.306505	0.58938	0.999074	1.03709	0	0	0
ASB1	-0.0966238	6.47638	0.99739	0.336462	0.960948	1.06927	0	0	0
ASB13	-0.130278	3.44548	0.977081	0.341252	0.961402	1.0945	0	0	0
ASB16-AS1	-0.0341174	4.21096	0.0636653	0.804803	0.999917	1.02393	0	0	0
ASB3	-0.0201911	1.1806	0.00418209	0.949437	0.999917	1.01409	0	0	0
ASB6	0.0418202	5.66077	0.140193	0.714224	0.999719	1.02941	0	0	0
ASB7	-0.000403094	5.51124	2.13217e-05	0.996387	0.999917	1.00028	0	0	0
ASB8	0.112026	5.23298	2.01177	0.179986	0.887518	1.08074	0	0	0
ASB9	-0.0393497	0.587559	0.0339771	0.856646	0.999917	1.02765	0	0	0
ASCC1	-0.0083345	5.33441	0.00963358	0.923334	0.999917	1.00579	0	0	0
ASCC2	0.0949823	6.32321	1.08127	0.317671	0.954511	1.06805	0	0	0
ASCC3	0.0640906	6.26761	0.20578	0.657696	0.999719	1.04543	0	0	0
ASF1A	-0.0245078	4.22507	0.034542	0.855474	0.999917	1.01713	0	0	0
ASF1B	0.0276096	7.47898	0.124093	0.730373	0.999719	1.01932	0	0	0
ASGR1	-0.532458	1.67334	3.4456	0.0865988	0.800605	1.44639	0	0	0
ASH1L	0.156735	6.2306	2.80006	0.118525	0.832528	1.11476	0	0	0
ASH1L-AS1	-0.0919961	0.414879	0.0900957	0.768878	0.999719	1.06584	0	0	0
ASH2L	-0.000240161	6.34623	1.29516e-05	0.997184	0.999917	1.00017	0	0	0
ASIC1	0.0263008	5.18153	0.0389241	0.8467	0.999917	1.0184	0	0	0
ASIC3	-0.112424	1.3883	0.254722	0.622352	0.999074	1.08104	0	0	0
ASIC4	0.179194	-0.011964	0.360946	0.558478	0.997914	1.13225	0	0	0
ASIP	-0.161149	2.25682	0.573142	0.462732	0.984623	1.11818	0	0	0
ASL	0.0809401	5.39996	0.279192	0.606278	0.999074	1.05771	0	0	0
ASMTL	0.101021	5.33527	0.539272	0.475983	0.984623	1.07253	0	0	0
ASMTL-AS1	-0.0410394	2.64146	0.0126501	0.912195	0.999917	1.02885	0	0	0
ASNA1	0.173268	6.26439	2.17022	0.164885	0.879007	1.12761	0	0	0
ASNS	-0.0500816	9.32387	0.140225	0.714192	0.999719	1.03532	0	0	0
ASNSD1	-0.0471732	6.66429	0.0926851	0.765688	0.999719	1.03324	0	0	0
ASPA	-0.673455	-0.344284	1.76665	0.20702	0.911273	1.59489	0	0	0
ASPH	0.142144	8.10432	3.99409	0.067374	0.756211	1.10354	0	0	0
ASPHD1	-0.133414	4.19202	0.560187	0.467725	0.984623	1.09689	0	0	0
ASPHD2	-0.127681	3.40985	0.9485	0.348161	0.961467	1.09254	0	0	0
ASPM	-0.093803	7.03991	0.124393	0.730062	0.999719	1.06718	0	0	0
ASPSCR1	-0.0365858	4.80893	0.0406209	0.843441	0.999917	1.02568	0	0	0
ASRGL1	-0.0544001	4.94889	0.33552	0.572487	0.998659	1.03843	0	0	0
ASS1	0.0951806	6.49505	0.78314	0.392515	0.970548	1.0682	0	0	0
ASTE1	0.015306	4.07983	0.0199341	0.889921	0.999917	1.01067	0	0	0
ASTN2	-0.082386	3.43077	0.76291	0.398521	0.972242	1.05877	0	0	0
ASUN	0.0887869	5.89779	0.720696	0.411523	0.975746	1.06348	0	0	0
ASXL1	0.14519	9.46195	3.14651	0.099882	0.816215	1.10588	0	0	0
ASXL2	0.136077	6.74618	3.06108	0.104124	0.818983	1.09891	0	0	0
ATAD1	-0.0394734	6.24445	0.0994234	0.757608	0.999719	1.02774	0	0	0
ATAD2	0.08079	9.20088	0.697651	0.418903	0.9771	1.0576	0	0	0
ATAD2B	-0.0446512	4.71114	0.0822518	0.778862	0.999719	1.03143	0	0	0
ATAD3A	-0.0860964	5.39574	0.212906	0.652248	0.999719	1.06149	0	0	0
ATAD3B	0.0361126	4.27403	0.0216705	0.885262	0.999917	1.02535	0	0	0
ATAD5	-0.12488	6.17602	0.267834	0.613622	0.999074	1.09042	0	0	0
ATAT1	-0.0942154	4.96586	0.38167	0.547553	0.995402	1.06748	0	0	0
ATCAY	0.498221	1.47004	10.2774	0.00701733	0.509821	1.41247	0	0	0
ATE1	-0.0444873	5.93005	0.152062	0.702989	0.999719	1.03132	0	0	0
ATF1	0.0944504	5.53289	1.28593	0.277607	0.942204	1.06766	0	0	0
ATF2	0.101067	6.41731	0.943138	0.34948	0.961467	1.07257	0	0	0
ATF3	-0.177708	5.77944	3.72652	0.0760272	0.776414	1.13109	0	0	0
ATF4	-0.0283313	8.81781	0.136898	0.717439	0.999719	1.01983	0	0	0
ATF5	-0.171081	5.7516	2.27054	0.156148	0.871314	1.1259	0	0	0
ATF6	-0.0463637	6.59817	0.162756	0.693294	0.999719	1.03266	0	0	0
ATF6B	-0.0202119	6.70044	0.0342201	0.85614	0.999917	1.01411	0	0	0
ATF7	0.140769	6.36312	4.44597	0.0552914	0.727567	1.10249	0	0	0
ATF7IP	0.168618	7.03671	2.05385	0.17581	0.88195	1.12398	0	0	0
ATF7IP2	-0.0507931	2.62065	0.101183	0.755549	0.999719	1.03583	0	0	0
ATG10	-0.0119185	2.81993	0.00608685	0.939021	0.999917	1.0083	0	0	0
ATG101	0.187427	6.74069	2.67463	0.126316	0.841509	1.13873	0	0	0
ATG12	0.0155595	5.60214	0.0190083	0.892489	0.999917	1.01084	0	0	0
ATG13	0.00139431	7.4316	0.000423932	0.983891	0.999917	1.00097	0	0	0
ATG14	0.0538521	5.49738	0.223258	0.644529	0.999074	1.03803	0	0	0
ATG16L1	0.0306361	6.05422	0.197498	0.664174	0.999719	1.02146	0	0	0
ATG16L2	-0.275027	4.82848	1.27421	0.279706	0.942699	1.21002	0	0	0
ATG2A	-0.00747175	6.0249	0.00197264	0.96526	0.999917	1.00519	0	0	0
ATG2B	0.150857	6.48694	1.17057	0.29926	0.950029	1.11023	0	0	0
ATG3	0.161036	6.60351	5.84195	0.0313555	0.688547	1.11809	0	0	0
ATG4A	0.106416	3.32684	0.779548	0.393571	0.970548	1.07655	0	0	0
ATG4B	-0.228023	6.18903	3.27123	0.0940612	0.812466	1.17123	0	0	0
ATG4C	-0.0129998	4.26143	0.00290092	0.957879	0.999917	1.00905	0	0	0
ATG4D	-0.159938	3.95746	0.80569	0.385982	0.970185	1.11724	0	0	0
ATG5	0.0372323	4.92332	0.0498833	0.826794	0.999917	1.02614	0	0	0
ATG7	0.0326423	4.64248	0.120185	0.73447	0.999719	1.02288	0	0	0
ATG9A	-0.0976867	6.64493	0.825685	0.380326	0.967411	1.07006	0	0	0
ATG9B	-0.488173	-1.17501	1.91717	0.196631	0.900127	1.40267	0	0	0
ATHL1	-0.152753	5.51812	0.371329	0.552952	0.996969	1.11169	0	0	0
ATIC	0.0692158	7.79888	1.13761	0.305877	0.953338	1.04915	0	0	0
ATL1	0.20104	2.09199	1.22537	0.288693	0.946286	1.14953	0	0	0
ATL2	-0.0113878	6.36527	0.00458776	0.947046	0.999917	1.00792	0	0	0
ATL3	-0.0386099	7.20291	0.146005	0.708656	0.999719	1.02712	0	0	0
ATM	0.0870292	6.85789	0.209599	0.654762	0.999719	1.06218	0	0	0
ATMIN	-0.0751248	6.19372	0.578943	0.460525	0.984623	1.05345	0	0	0
ATN1	0.106292	8.31192	0.533077	0.478476	0.984623	1.07646	0	0	0
ATOH8	1.2996	-0.869934	2.77239	0.121396	0.834403	2.46161	0	0	0
ATOX1	0.149435	5.06988	2.00376	0.180795	0.88991	1.10914	0	0	0
ATP10A	-0.122111	4.43816	1.72521	0.212097	0.912568	1.08833	0	0	0
ATP10D	-0.102403	4.65658	0.976913	0.341292	0.961402	1.07356	0	0	0
ATP11A	-0.0394801	5.28328	0.223265	0.644524	0.999074	1.02774	0	0	0
ATP11B	0.0107405	6.83417	0.00473012	0.946232	0.999917	1.00747	0	0	0
ATP11C	0.0846067	5.49448	0.263887	0.616221	0.999074	1.0604	0	0	0
ATP13A1	-0.143971	5.44054	0.671338	0.427589	0.978774	1.10494	0	0	0
ATP13A2	-0.26795	4.99549	2.30321	0.153429	0.867126	1.2041	0	0	0
ATP13A3	-0.045739	7.96541	0.0544549	0.819178	0.999917	1.03221	0	0	0
ATP1A1	0.164868	9.18236	5.39155	0.0374097	0.702178	1.12106	0	0	0
ATP1A1-AS1	0.686873	-0.17454	3.76862	0.0745805	0.776414	1.60979	0	0	0
ATP1A3	-0.0307304	3.33099	0.0400821	0.844468	0.999917	1.02153	0	0	0
ATP1B1	-0.0341504	6.10425	0.132479	0.721821	0.999719	1.02395	0	0	0
ATP1B2	0.0772133	2.38715	0.203764	0.659258	0.999719	1.05498	0	0	0
ATP1B3	-0.0356849	6.87273	0.118891	0.735844	0.999719	1.02504	0	0	0
ATP2A1	-0.200733	2.22205	1.39471	0.259107	0.933933	1.14928	0	0	0
ATP2A1-AS1	-0.142519	2.49615	0.48171	0.500061	0.988321	1.10383	0	0	0
ATP2A2	0.115233	9.09131	3.98969	0.0675062	0.756211	1.08315	0	0	0
ATP2A3	-0.151805	5.08201	0.839668	0.376445	0.966598	1.11096	0	0	0
ATP2B1	0.159526	6.89063	1.65511	0.221063	0.921378	1.11692	0	0	0
ATP2B4	0.295915	6.06764	11.5334	0.00488	0.465768	1.22766	0	0	0
ATP2C1	0.000154733	7.20917	2.21738e-06	0.998835	0.999917	1.00011	0	0	0
ATP5A1	0.150737	8.42709	4.1396	0.0631659	0.749364	1.11014	0	0	0
ATP5B	0.139781	9.79056	4.48283	0.0544253	0.727567	1.10174	0	0	0
ATP5C1	-0.00292051	5.99636	0.00058582	0.981064	0.999917	1.00203	0	0	0
ATP5D	-0.243654	4.97404	1.08637	0.316578	0.954226	1.18399	0	0	0
ATP5E	0.193364	2.04601	0.437079	0.520267	0.990503	1.14343	0	0	0
ATP5EP2	0.0339652	-0.520041	0.0105924	0.919623	0.999917	1.02382	0	0	0
ATP5F1	0.175024	6.45601	5.36385	0.0378253	0.70381	1.12898	0	0	0
ATP5G1	0.151996	5.66764	2.21819	0.160632	0.87494	1.11111	0	0	0
ATP5G2	0.154189	7.78538	3.04751	0.104818	0.818983	1.1128	0	0	0
ATP5G3	0.058752	6.93354	0.753735	0.401292	0.973758	1.04156	0	0	0
ATP5H	0.096502	5.95288	1.4318	0.253181	0.929464	1.06918	0	0	0
ATP5I	0.112016	4.90995	0.429004	0.524083	0.991193	1.08074	0	0	0
ATP5J	0.113399	6.26808	2.23723	0.158983	0.873117	1.08177	0	0	0
ATP5J2	0.137545	5.54457	1.76813	0.206841	0.911198	1.10003	0	0	0
ATP5L	0.200159	7.03097	5.83181	0.0314784	0.689354	1.14883	0	0	0
ATP5O	0.0976089	7.41692	1.19624	0.294244	0.946689	1.07	0	0	0
ATP5S	-0.0661856	3.31042	0.248936	0.626296	0.999074	1.04694	0	0	0
ATP5SL	-0.0110256	5.54454	0.00757158	0.932007	0.999917	1.00767	0	0	0
ATP6AP1	-0.0108822	6.97081	0.0118182	0.915118	0.999917	1.00757	0	0	0
ATP6AP1L	-0.0973714	3.57166	0.756723	0.400387	0.973349	1.06982	0	0	0
ATP6AP2	-0.0598597	6.82748	0.202848	0.659971	0.999719	1.04236	0	0	0
ATP6V0A1	-0.0304295	5.4724	0.127807	0.726547	0.999719	1.02132	0	0	0
ATP6V0A2	-0.0884728	5.37297	0.863123	0.370068	0.963814	1.06324	0	0	0
ATP6V0A4	0.0877581	0.615903	0.265479	0.615169	0.999074	1.06272	0	0	0
ATP6V0B	0.0751533	6.08404	0.796214	0.388707	0.970185	1.05347	0	0	0
ATP6V0C	-0.0581736	6.42355	0.239345	0.632962	0.999074	1.04115	0	0	0
ATP6V0D1	0.0322594	6.31583	0.139581	0.714817	0.999719	1.02261	0	0	0
ATP6V0E1	-0.0756503	6.39446	0.51244	0.486948	0.986701	1.05384	0	0	0
ATP6V0E2	0.0398314	5.77108	0.100605	0.756223	0.999719	1.02799	0	0	0
ATP6V0E2-AS1	-0.566349	3.3053	12.5827	0.00366009	0.42736	1.48077	0	0	0
ATP6V1A	0.040449	6.46181	0.101549	0.755122	0.999719	1.02843	0	0	0
ATP6V1B1-AS1	0.0261835	0.464705	0.00724106	0.933504	0.999917	1.01831	0	0	0
ATP6V1B2	0.0879639	7.5293	1.50465	0.242059	0.929146	1.06287	0	0	0
ATP6V1C1	-0.0192456	6.88914	0.0142425	0.906858	0.999917	1.01343	0	0	0
ATP6V1C2	-0.193423	-0.979928	0.255433	0.654297	0.999719	1.14347	0	0	0
ATP6V1D	0.104183	6.49164	1.82998	0.19956	0.902259	1.07489	0	0	0
ATP6V1E1	0.146112	7.26911	3.48237	0.085118	0.797804	1.10658	0	0	0
ATP6V1E2	-0.0485363	1.76231	0.061393	0.808241	0.999917	1.03422	0	0	0
ATP6V1F	0.10272	6.27693	0.653041	0.433801	0.979887	1.0738	0	0	0
ATP6V1G1	0.15189	5.97738	2.4139	0.144648	0.860002	1.11102	0	0	0
ATP6V1G2	-0.132742	1.57126	0.422131	0.527372	0.991246	1.09638	0	0	0
ATP6V1H	-0.0630689	5.83634	0.402884	0.536793	0.994002	1.04469	0	0	0
ATP7A	-0.0718624	4.38511	0.223252	0.644534	0.999074	1.05107	0	0	0
ATP7B	0.200328	3.72586	3.85342	0.0717661	0.769245	1.14896	0	0	0
ATP8A1	0.172624	0.75262	0.739377	0.405689	0.975746	1.12711	0	0	0
ATP8A2	-0.0950984	2.48541	0.370897	0.553179	0.996969	1.06814	0	0	0
ATP8B1	0.204126	7.11648	7.17803	0.0191518	0.614047	1.15199	0	0	0
ATP8B2	0.147401	6.74696	3.90639	0.0700729	0.765333	1.10757	0	0	0
ATP8B3	-0.0474707	4.40342	0.148115	0.706666	0.999719	1.03345	0	0	0
ATP9A	0.089646	6.97365	1.5897	0.229883	0.925876	1.06411	0	0	0
ATP9B	-0.196412	2.37923	2.19002	0.163113	0.877593	1.14584	0	0	0
ATPAF1	-0.000838612	5.69766	5.33328e-05	0.994286	0.999917	1.00058	0	0	0
ATPAF2	-0.129015	3.94622	1.22968	0.287885	0.945815	1.09355	0	0	0
ATPIF1	0.0574429	6.05935	0.461902	0.50885	0.989181	1.04062	0	0	0
ATR	-0.0273823	6.26332	0.0237879	0.879833	0.999917	1.01916	0	0	0
ATRAID	0.0778385	6.07273	0.760865	0.399137	0.972242	1.05544	0	0	0
ATRIP	-0.0905852	4.04056	1.09863	0.313969	0.954226	1.0648	0	0	0
ATRN	0.00758574	6.72823	0.0105251	0.919878	0.999917	1.00527	0	0	0
ATRNL1	-0.0293829	4.93824	0.0383618	0.847796	0.999917	1.02058	0	0	0
ATRX	0.086803	6.94193	0.278782	0.60654	0.999074	1.06201	0	0	0
ATXN1	0.129538	5.09332	1.86781	0.19527	0.898749	1.09394	0	0	0
ATXN10	0.0258734	7.35692	0.0751434	0.788367	0.999917	1.0181	0	0	0
ATXN1L	0.0923804	7	1.51238	0.240918	0.929146	1.06613	0	0	0
ATXN2	0.16783	6.9283	5.25216	0.0395573	0.707274	1.12337	0	0	0
ATXN2L	0.0445836	9.01501	0.169227	0.687609	0.999719	1.03139	0	0	0
ATXN3	0.017523	5.07234	0.0190552	0.892358	0.999917	1.01222	0	0	0
ATXN7	0.0651589	5.96839	0.639896	0.438353	0.980951	1.0462	0	0	0
ATXN7L1	0.0911279	3.85913	0.923744	0.354312	0.961467	1.0652	0	0	0
ATXN7L2	-0.0543693	3.12086	0.16498	0.691326	0.999719	1.03841	0	0	0
ATXN7L3	0.0119107	6.67364	0.0175731	0.896601	0.999917	1.00829	0	0	0
ATXN7L3B	-0.0702964	7.1084	1.22204	0.289321	0.946286	1.04993	0	0	0
AUH	-0.114678	3.49198	0.974222	0.341934	0.961402	1.08273	0	0	0
AUNIP	0.0795731	4.39455	0.754089	0.401185	0.973758	1.05671	0	0	0
AUP1	0.0159012	6.9781	0.037139	0.850208	0.999917	1.01108	0	0	0
AURKA	0.164442	8.2456	6.6407	0.0232317	0.650688	1.12073	0	0	0
AURKAIP1	0.0583476	6.0859	0.100638	0.756184	0.999719	1.04127	0	0	0
AURKAPS1	0.207834	1.75358	1.01197	0.333083	0.95913	1.15495	0	0	0
AURKB	0.121555	7.66916	1.22967	0.287887	0.945815	1.08791	0	0	0
AURKC	-0.0109482	0.0118981	0.00109001	0.974172	0.999917	1.00762	0	0	0
AUTS2	0.724456	-0.975349	3.35997	0.0901697	0.803333	1.65228	0	0	0
AVEN	0.207144	5.1851	6.14046	0.0279783	0.674993	1.1544	0	0	0
AVL9	0.019451	5.85901	0.0351766	0.854169	0.999917	1.01357	0	0	0
AVPI1	0.435137	4.68837	9.41602	0.00912268	0.54023	1.35204	0	0	0
AWAT2	-0.217191	-0.803734	0.553027	0.470524	0.984623	1.16247	0	0	0
AXDND1	1.43484	-1.31446	2.54761	0.134861	0.851317	2.70353	0	0	0
AXIN1	-0.0277558	5.81179	0.0281368	0.869411	0.999917	1.01943	0	0	0
AXIN2	0.0416094	2.06551	0.0746024	0.78911	0.999917	1.02926	0	0	0
AXL	0.112364	9.49448	2.37814	0.147415	0.863506	1.081	0	0	0
AZGP1	0.390635	-1.53559	0.942619	0.349608	0.961467	1.31097	0	0	0
AZI2	-0.068484	5.52612	0.410017	0.533264	0.993711	1.04861	0	0	0
AZIN1	-0.109289	7.65876	0.441705	0.518104	0.990503	1.0787	0	0	0
AZIN1-AS1	-0.552432	-1.17817	1.14134	0.305119	0.953284	1.46656	0	0	0
AZIN2	0.21849	3.42712	3.10567	0.101883	0.81861	1.16352	0	0	0
AZU1	-0.390167	-0.205249	1.02449	0.330222	0.958059	1.31054	0	0	0
B2M	-0.204	10.1758	3.39007	0.0888948	0.800605	1.15189	0	0	0
B3GALNT1	-0.291536	4.42248	2.88805	0.113412	0.82512	1.22394	0	0	0
B3GALNT2	0.0100464	5.4836	0.00980488	0.922658	0.999917	1.00699	0	0	0
B3GALT4	-0.342825	1.0747	2.14134	0.167514	0.879007	1.26824	0	0	0
B3GALT5	0.319777	-0.0147343	0.866788	0.516927	0.990503	1.24814	0	0	0
B3GALT5-AS1	-0.444148	-0.0118142	1.47519	0.246476	0.929146	1.36051	0	0	0
B3GALT6	-0.38919	3.72088	12.4928	0.00374945	0.427759	1.30966	0	0	0
B3GAT3	-0.112801	4.81549	0.255171	0.622048	0.999074	1.08133	0	0	0
B3GLCT	-0.167027	3.24398	1.77727	0.205744	0.911198	1.12274	0	0	0
B3GNT2	0.0209462	4.74503	0.0358153	0.852867	0.999917	1.01462	0	0	0
B3GNT3	-0.0940952	0.647501	0.14643	0.708254	0.999719	1.0674	0	0	0
B3GNT4	-0.037713	0.495692	0.0494185	0.848492	0.999917	1.02649	0	0	0
B3GNT5	-0.0158527	1.68313	0.00369924	0.952442	0.999917	1.01105	0	0	0
B3GNT7	-0.00726376	0.854777	0.0011623	0.97333	0.999917	1.00505	0	0	0
B3GNT9	-0.167888	4.67644	2.31188	0.152718	0.867126	1.12341	0	0	0
B3GNTL1	-0.0678151	2.91686	0.179298	0.67901	0.999719	1.04813	0	0	0
B4GALNT1	-0.125224	4.25668	1.08897	0.316021	0.954226	1.09068	0	0	0
B4GALNT2	-0.20988	0.82422	1.0188	0.331518	0.958145	1.15659	0	0	0
B4GALNT3	-0.330884	-0.143747	1.1206	0.309372	0.953861	1.25778	0	0	0
B4GALNT4	0.0242417	5.37823	0.0134562	0.909453	0.999917	1.01695	0	0	0
B4GALT1	0.0407105	6.28538	0.382749	0.546996	0.995402	1.02862	0	0	0
B4GALT2	-0.0424192	6.05613	0.109378	0.746208	0.999719	1.02984	0	0	0
B4GALT3	0.0902065	6.2802	0.748098	0.40301	0.975009	1.06452	0	0	0
B4GALT4	0.10668	5.93824	1.64499	0.222398	0.922225	1.07675	0	0	0
B4GALT5	-0.0144961	7.89953	0.0550462	0.818218	0.999917	1.0101	0	0	0
B4GALT6	-0.202516	3.00922	3.2653	0.0943284	0.812466	1.1507	0	0	0
B4GALT7	-0.132075	5.2976	1.14187	0.305011	0.95315	1.09587	0	0	0
B4GAT1	-0.0365243	5.48872	0.113926	0.741193	0.999719	1.02564	0	0	0
B9D1	0.111608	4.46497	0.902484	0.359723	0.961467	1.08043	0	0	0
B9D2	-0.0639882	0.509562	0.0445407	0.836176	0.999917	1.04535	0	0	0
BABAM1	0.0767565	6.28575	0.539809	0.475767	0.984623	1.05464	0	0	0
BACE1	-0.204709	4.7575	4.76528	0.0482995	0.724507	1.15245	0	0	0
BACE1-AS	-0.440867	1.20892	2.58236	0.132454	0.848924	1.35742	0	0	0
BACE2	-0.0687266	4.74334	0.450536	0.51402	0.990503	1.04879	0	0	0
BACH1	0.148717	6.84368	1.25417	0.283347	0.944683	1.10858	0	0	0
BACH2	-0.0516659	1.69274	0.146411	0.737439	0.999719	1.03646	0	0	0
BAD	-0.0145664	4.66843	0.00531062	0.943034	0.999917	1.01015	0	0	0
BAG1	0.112746	5.46472	1.36098	0.264658	0.936923	1.08128	0	0	0
BAG2	0.0788998	5.21612	0.723411	0.410667	0.975746	1.05621	0	0	0
BAG3	0.186653	6.00549	4.02481	0.0664583	0.755792	1.13812	0	0	0
BAG4	-0.0145714	5.51154	0.0104006	0.920351	0.999917	1.01015	0	0	0
BAG5	0.00220886	6.6251	0.000498867	0.982525	0.999917	1.00153	0	0	0
BAG6	0.105753	9.06912	0.995895	0.336812	0.961353	1.07606	0	0	0
BAHCC1	0.0484307	5.06515	0.0617701	0.807666	0.999917	1.03414	0	0	0
BAHD1	0.0892986	6.40784	0.608849	0.449421	0.984623	1.06385	0	0	0
BAIAP2	-0.0595044	5.57854	0.179668	0.6787	0.999719	1.04211	0	0	0
BAIAP2-AS1	-0.161656	5.19427	2.94512	0.11024	0.821743	1.11857	0	0	0
BAIAP2L1	0.0676871	6.63918	0.921448	0.35489	0.961467	1.04804	0	0	0
BAIAP2L2	0.0306566	0.700456	0.0157426	0.902103	0.999917	1.02148	0	0	0
BAIAP3	-0.0174455	1.88654	0.00901346	0.925834	0.999917	1.01217	0	0	0
BAK1	0.159322	4.8856	1.142	0.304984	0.95315	1.11676	0	0	0
BAMBI	0.347718	2.1225	3.68118	0.0776234	0.779799	1.27255	0	0	0
BANF1	0.0943393	6.54035	1.00687	0.334259	0.959254	1.06758	0	0	0
BANK1	0.55322	0.0883661	4.99785	0.0438646	0.714319	1.46736	0	0	0
BANP	-0.011801	3.79464	0.00752525	0.932215	0.999917	1.00821	0	0	0
BAP1	0.0344653	6.99594	0.108962	0.746673	0.999719	1.02418	0	0	0
BARD1	-0.0110341	5.96358	0.00804979	0.929899	0.999917	1.00768	0	0	0
BASP1	0.052033	7.17622	0.465253	0.507344	0.988714	1.03672	0	0	0
BATF2	-0.53827	2.75218	6.82956	0.0216909	0.632239	1.45223	0	0	0
BATF3	-0.0619188	3.28328	0.155516	0.699815	0.999719	1.04385	0	0	0
BAX	-0.0169402	6.26676	0.0289802	0.867488	0.999917	1.01181	0	0	0
BAZ1A	0.141483	7.07086	1.68836	0.216751	0.915362	1.10304	0	0	0
BAZ1B	0.133888	8.53829	3.56672	0.0818358	0.790808	1.09725	0	0	0
BAZ2A	0.275114	8.49229	9.43486	0.00906936	0.54023	1.21009	0	0	0
BAZ2B	0.218573	4.77349	2.64512	0.12824	0.844049	1.16358	0	0	0
BBC3	-0.27398	2.33586	1.11175	0.311213	0.954226	1.20914	0	0	0
BBIP1	0.129722	4.05745	1.24077	0.285818	0.945373	1.09408	0	0	0
BBS1	-0.171507	4.95763	2.75337	0.121354	0.834403	1.12623	0	0	0
BBS10	-0.0589402	4.47845	0.0404824	0.843705	0.999917	1.0417	0	0	0
BBS12	-0.255476	2.12231	2.06598	0.174629	0.881018	1.19373	0	0	0
BBS2	-0.0176262	5.96114	0.058662	0.812463	0.999917	1.01229	0	0	0
BBS4	-0.110751	4.97967	1.25702	0.282826	0.944091	1.07979	0	0	0
BBS5	-0.155148	2.24933	0.526238	0.481255	0.984792	1.11354	0	0	0
BBS7	0.0696425	5.08863	0.289257	0.59993	0.999074	1.04946	0	0	0
BBS9	0.0191002	3.63523	0.0266518	0.87287	0.999917	1.01333	0	0	0
BBX	0.125897	7.79244	1.5012	0.242571	0.929146	1.09119	0	0	0
BCAM	-0.0478247	6.82234	0.0887591	0.770545	0.999719	1.03371	0	0	0
BCAP29	-0.150794	5.43446	0.387188	0.544715	0.994962	1.11018	0	0	0
BCAP31	0.026813	6.61846	0.089789	0.769259	0.999719	1.01876	0	0	0
BCAR1	-0.0810526	6.0927	0.156197	0.699194	0.999719	1.05779	0	0	0
BCAR3	0.145398	5.85237	1.5733	0.232166	0.926348	1.10604	0	0	0
BCAS2	0.0596941	5.77002	0.258873	0.619558	0.999074	1.04224	0	0	0
BCAS3	0.00553564	4.7039	0.00404331	0.950282	0.999917	1.00384	0	0	0
BCAS4	0.111795	4.53232	0.718309	0.412278	0.975746	1.08057	0	0	0
BCAT1	0.138707	8.29288	0.57781	0.460955	0.984623	1.10092	0	0	0
BCAT2	0.0298623	5.07565	0.0470803	0.831647	0.999917	1.02091	0	0	0
BCCIP	0.118881	6.79818	1.91748	0.189815	0.895163	1.08589	0	0	0
BCDIN3D	-0.374876	2.77909	6.63743	0.0232596	0.650688	1.29673	0	0	0
BCDIN3D-AS1	-0.173111	2.14949	1.81031	0.20184	0.903853	1.12749	0	0	0
BCHE	0.160704	0.408499	0.287793	0.600845	0.999074	1.11783	0	0	0
BCKDHA	0.0401302	5.2569	0.0959309	0.761757	0.999719	1.02821	0	0	0
BCKDHB	0.113843	3.30549	0.666904	0.429081	0.978774	1.08211	0	0	0
BCKDK	-0.0137421	6.60583	0.0192148	0.891911	0.999917	1.00957	0	0	0
BCL10	0.0500763	4.48638	0.145571	0.709068	0.999719	1.03532	0	0	0
BCL11A	0.219943	1.85743	2.07689	0.173576	0.881018	1.16469	0	0	0
BCL11B	0.520371	-1.5065	0.74527	0.457483	0.984623	1.43432	0	0	0
BCL2	0.0919295	3.97764	0.719159	0.412009	0.975746	1.06579	0	0	0
BCL2L1	0.0519857	8.01932	0.39825	0.539108	0.994696	1.03669	0	0	0
BCL2L11	0.00686967	4.72411	0.00380498	0.951768	0.999917	1.00477	0	0	0
BCL2L12	-0.0710321	4.79436	0.218335	0.648172	0.999074	1.05047	0	0	0
BCL2L13	0.0365259	7.0431	0.323198	0.579537	0.998659	1.02564	0	0	0
BCL2L2	-0.0146278	6.00567	0.0252324	0.87627	0.999917	1.01019	0	0	0
BCL3	-0.205489	3.28046	2.15366	0.166387	0.879007	1.15308	0	0	0
BCL6	0.440086	5.08073	31.8428	8.53101e-05	0.0650459	1.35668	0	0	0
BCL6B	0.141836	-1.24023	0.0612941	0.808392	0.999917	1.10331	0	0	0
BCL7A	-0.126611	5.98637	1.87277	0.194716	0.897831	1.09173	0	0	0
BCL7B	0.0184061	6.06074	0.0365755	0.851334	0.999917	1.01284	0	0	0
BCL7C	0.00247607	4.60437	0.000129144	0.991108	0.999917	1.00172	0	0	0
BCL9	0.16132	5.55997	3.07016	0.103663	0.818983	1.11831	0	0	0
BCL9L	-0.0168887	6.55328	0.0101982	0.921127	0.999917	1.01178	0	0	0
BCLAF1	-0.0349402	6.2245	0.0334625	0.857722	0.999917	1.02451	0	0	0
BCO1	0.404455	-1.07981	1.43444	0.252765	0.929464	1.32359	0	0	0
BCO2	0.0505936	-0.497564	0.0212868	0.886275	0.999917	1.03569	0	0	0
BCOR	0.171569	6.22444	3.61878	0.0798864	0.786504	1.12628	0	0	0
BCORL1	0.177729	6.14318	2.48475	0.139356	0.852896	1.1311	0	0	0
BCR	0.0605843	6.12626	0.257318	0.620601	0.999074	1.04289	0	0	0
BCS1L	-0.0111506	5.18353	0.018341	0.894381	0.999917	1.00776	0	0	0
BDH1	-0.0151883	4.11411	0.0240677	0.879134	0.999917	1.01058	0	0	0
BDH2	-0.0210316	3.47308	0.0269272	0.872221	0.999917	1.01468	0	0	0
BDKRB2	0.0958415	2.37601	0.367458	0.554999	0.996969	1.06869	0	0	0
BDNF	0.143362	6.13687	2.69857	0.124781	0.838748	1.10448	0	0	0
BDNF-AS	0.0681791	0.101799	0.0376382	0.849219	0.999917	1.04839	0	0	0
BDP1	0.190295	6.78587	2.73409	0.122547	0.834438	1.141	0	0	0
BEAN1	0.342557	-1.19202	0.454046	0.512413	0.990503	1.268	0	0	0
BECN1	0.0751696	6.49011	1.08515	0.31684	0.954226	1.05348	0	0	0
BEGAIN	-0.366947	-0.463642	0.847865	0.374198	0.965357	1.28962	0	0	0
BEND3	-0.0520746	3.95415	0.169884	0.687039	0.999719	1.03675	0	0	0
BEND4	-0.0262254	2.50918	0.0293114	0.866741	0.999917	1.01834	0	0	0
BEND6	-0.125145	-0.486915	0.211686	0.691732	0.999719	1.09062	0	0	0
BEND7	-0.0588118	3.58537	0.328646	0.576398	0.998659	1.04161	0	0	0
BEST1	-0.615781	2.93267	5.88435	0.0308476	0.685625	1.53239	BEST1	BEST1	0
BEST3	0.186422	0.726714	0.554477	0.469955	0.984623	1.13794	0	0	0
BET1	0.131381	5.10272	1.84136	0.198257	0.901477	1.09534	0	0	0
BET1L	0.112158	7.49791	1.35328	0.265949	0.939187	1.08084	0	0	0
BEX1	0.0947576	6.77143	1.90679	0.190972	0.895709	1.06789	0	0	0
BEX2	0.105765	4.30226	0.654215	0.433398	0.979887	1.07607	0	0	0
BEX4	0.119227	3.8908	1.054	0.323613	0.957131	1.08615	0	0	0
BFAR	0.0494824	6.50013	0.353563	0.562474	0.998628	1.03489	0	0	0
BFSP1	-0.00491257	1.2214	0.000476601	0.98292	0.999917	1.00341	0	0	0
BGN	0.0163484	7.68425	0.0154955	0.90287	0.999917	1.0114	0	0	0
BHLHA15	-0.843614	-1.05529	3.55265	0.0823727	0.791602	1.79454	0	0	0
BHLHB9	-0.0481839	4.78682	0.184117	0.674998	0.999719	1.03396	0	0	0
BHLHE40	0.100609	5.00397	0.888578	0.363328	0.961467	1.07223	0	0	0
BHLHE41	-0.391009	0.710098	3.29975	0.0927888	0.808156	1.31131	0	0	0
BICC1	0.07343	6.79219	0.339881	0.570035	0.998659	1.05222	0	0	0
BICD1	0.0253328	4.16002	0.0546307	0.818892	0.999917	1.01771	0	0	0
BICD2	0.08596	6.23718	0.915017	0.356518	0.961467	1.06139	0	0	0
BID	-0.0676094	5.02755	0.578917	0.460535	0.984623	1.04798	0	0	0
BIK	-0.131414	-0.0666454	0.225979	0.642537	0.999074	1.09537	0	0	0
BIN1	0.00500066	6.35677	0.00113897	0.973599	0.999917	1.00347	0	0	0
BIN3	-0.0114563	4.72278	0.00829632	0.928837	0.999917	1.00797	0	0	0
BIRC2	-0.110743	5.88745	0.357351	0.560417	0.997914	1.07978	0	0	0
BIRC3	-0.695599	2.57216	8.09212	0.013986	0.58095	1.61956	BIRC3	BIRC3	0
BIRC5	0.0367412	8.16068	0.239389	0.632931	0.999074	1.02579	0	0	0
BIRC6	0.324701	6.80872	2.98927	0.107861	0.821089	1.25241	0	0	0
BISPR	-0.127718	3.15528	0.697715	0.418882	0.9771	1.09256	0	0	0
BIVM	-0.342367	3.22955	2.04339	0.176837	0.883328	1.26783	0	0	0
BLACAT1	0.334182	-1.27815	0.715409	0.413198	0.975746	1.26066	0	0	0
BLCAP	0.00925216	6.97488	0.0194828	0.891165	0.999917	1.00643	0	0	0
BLM	-0.121229	6.53377	0.53263	0.478657	0.984623	1.08766	0	0	0
BLMH	-0.0742372	5.9383	0.985965	0.339145	0.961402	1.0528	0	0	0
BLOC1S1	0.32114	3.81154	3.87907	0.0709401	0.766794	1.24932	0	0	0
BLOC1S2	-0.184258	4.98913	2.14945	0.16677	0.879007	1.13623	0	0	0
BLOC1S3	0.0276271	4.07069	0.0900117	0.768983	0.999719	1.01933	0	0	0
BLOC1S4	-0.146056	2.98235	0.90389	0.359361	0.961467	1.10654	0	0	0
BLOC1S6	0.0662208	6.40741	0.344389	0.567521	0.998659	1.04697	0	0	0
BLVRA	0.0784299	4.43767	0.511363	0.487398	0.986756	1.05587	0	0	0
BLVRB	-0.0210827	5.10974	0.0155019	0.90285	0.999917	1.01472	0	0	0
BLZF1	0.0473294	4.84864	0.177682	0.68037	0.999719	1.03335	0	0	0
BMF	-0.228946	2.38639	1.97186	0.184064	0.892201	1.17198	0	0	0
BMI1	-0.0632784	-1.48604	0.0175162	0.91402	0.999917	1.04484	0	0	0
BMP1	-0.0523323	5.40698	0.146608	0.708085	0.999719	1.03694	0	0	0
BMP2	0.0555674	0.155187	0.0379628	0.848579	0.999917	1.03927	0	0	0
BMP2K	0.0452135	4.27753	0.15235	0.702722	0.999719	1.03184	0	0	0
BMP4	0.344632	3.2695	4.43976	0.0554388	0.727567	1.26983	0	0	0
BMP8A	-0.212279	-0.0349464	0.366236	0.555649	0.996969	1.15852	0	0	0
BMP8B	0.109351	0.829109	0.298871	0.594	0.999074	1.07874	0	0	0
BMPER	-0.149997	2.30371	1.44569	0.251008	0.929146	1.10957	0	0	0
BMPR1A	-0.0105712	3.88594	0.00534415	0.942854	0.999917	1.00735	0	0	0
BMPR1B	0.17083	-0.338739	0.20888	0.655312	0.999719	1.12571	0	0	0
BMPR2	0.0552905	6.61367	0.454264	0.512314	0.990503	1.03907	0	0	0
BMS1	0.173183	7.35005	3.28613	0.0933939	0.811234	1.12754	0	0	0
BMS1P20	0.0246644	4.08042	0.0551497	0.818051	0.999917	1.01724	0	0	0
BMS1P4	-0.109768	2.6841	0.284621	0.602836	0.999074	1.07905	0	0	0
BMS1P5	0.283381	0.955507	1.03368	0.328143	0.958059	1.21704	0	0	0
BMS1P6	-0.220736	0.312749	0.611545	0.448442	0.984623	1.16533	0	0	0
BNC1	0.268211	7.08437	12.3489	0.00389781	0.434501	1.20431	0	0	0
BNC2	0.24675	0.848728	1.60436	0.227867	0.924362	1.18653	0	0	0
BNIP1	0.216579	4.80105	3.56061	0.0820683	0.791052	1.16197	0	0	0
BNIP2	-0.116756	6.38285	0.681311	0.424264	0.978774	1.08429	0	0	0
BNIP3	0.0422204	5.5233	0.202983	0.659866	0.999719	1.0297	0	0	0
BNIP3L	0.000697193	7.93912	2.13769e-05	0.996382	0.999917	1.00048	0	0	0
BNIPL	-0.28925	-0.230132	1.0142	0.332571	0.958653	1.222	0	0	0
BOC	0.203704	-0.205668	0.510328	0.53426	0.993822	1.15165	0	0	0
BOD1	0.0880965	6.78296	1.50003	0.242744	0.929146	1.06297	0	0	0
BOD1L1	0.340632	7.15126	8.28838	0.0131015	0.58095	1.26631	0	0	0
BOK	-0.111581	6.33738	0.552044	0.470911	0.984623	1.08041	0	0	0
BOLA1	0.102726	3.118	0.483256	0.499386	0.988321	1.0738	0	0	0
BOLA3	0.00224992	3.89996	0.000415072	0.98406	0.999917	1.00156	0	0	0
BOLA3-AS1	-0.0413208	3.0461	0.183788	0.67527	0.999719	1.02906	0	0	0
BOP1	-0.040792	5.6844	0.0420083	0.84083	0.999917	1.02868	0	0	0
BORA	-0.00596424	4.40646	0.00123068	0.972557	0.999917	1.00414	0	0	0
BPGM	0.119353	4.26779	1.3191	0.27178	0.941758	1.08625	0	0	0
BPHL	-0.08381	4.34299	1.12298	0.308879	0.953861	1.05981	0	0	0
BPNT1	0.0131366	4.91884	0.0173436	0.897274	0.999917	1.00915	0	0	0
BPTF	0.155753	7.62786	3.44251	0.0867246	0.800605	1.114	0	0	0
BRAF	0.119478	4.52581	1.20548	0.292468	0.946286	1.08634	0	0	0
BRAP	0.0103794	6.12663	0.0167589	0.89901	0.999917	1.00722	0	0	0
BRAT1	-0.186854	3.82917	0.676864	0.425741	0.978774	1.13828	0	0	0
BRCA1	-0.0618989	8.02101	0.367893	0.554768	0.996969	1.04384	0	0	0
BRCA2	-0.0196023	5.69751	0.00638689	0.937539	0.999917	1.01368	0	0	0
BRCC3	-0.0473956	5.05395	0.171925	0.685276	0.999719	1.0334	0	0	0
BRD1	-0.00779435	5.80283	0.00495291	0.944982	0.999917	1.00542	0	0	0
BRD2	0.143084	8.9541	3.28643	0.0933803	0.811234	1.10426	0	0	0
BRD3	-0.0209136	6.46726	0.0561199	0.816489	0.999917	1.0146	0	0	0
BRD4	0.0612403	6.965	0.25579	0.621631	0.999074	1.04336	0	0	0
BRD7	0.0235579	5.77496	0.0892074	0.769984	0.999719	1.01646	0	0	0
BRD8	0.146901	7.44912	3.85068	0.0718552	0.769282	1.10719	0	0	0
BRD9	-0.0890388	5.7395	0.802586	0.386871	0.970185	1.06366	0	0	0
BRE	0.0884927	5.57634	1.19545	0.294397	0.946689	1.06326	0	0	0
BRE-AS1	-0.168182	-0.762394	0.268843	0.612961	0.999074	1.12364	0	0	0
BREA2	0.337263	-0.81887	1.44203	0.292919	0.946286	1.26336	0	0	0
BRF1	-0.228352	5.30926	1.91771	0.18979	0.895163	1.1715	0	0	0
BRF2	0.078512	4.42342	0.453248	0.512778	0.990503	1.05593	0	0	0
BRI3	0.0890058	6.00803	1.0213	0.330948	0.958145	1.06364	0	0	0
BRI3BP	-0.134628	3.65317	0.759507	0.399546	0.97259	1.09781	0	0	0
BRICD5	-0.188396	1.16654	0.32838	0.57655	0.998659	1.1395	0	0	0
BRIP1	-0.269529	6.96077	2.33416	0.150908	0.867126	1.20541	0	0	0
BRIX1	0.0192421	6.57241	0.0302253	0.864701	0.999917	1.01343	0	0	0
BRK1	0.00829466	6.51572	0.00856085	0.927715	0.999917	1.00577	0	0	0
BRMS1	0.0783053	5.9354	0.363508	0.557104	0.997395	1.05578	0	0	0
BRMS1L	-0.0481623	5.02795	0.112004	0.743299	0.999719	1.03395	0	0	0
BROX	-0.0560211	6.04129	0.112048	0.74325	0.999719	1.03959	0	0	0
BRPF1	0.0917588	5.7051	0.640906	0.438001	0.980951	1.06567	0	0	0
BRPF3	0.0507504	7.75966	0.480164	0.500737	0.988321	1.0358	0	0	0
BRSK1	0.059807	4.14066	0.155436	0.699889	0.999719	1.04233	0	0	0
BRSK2	-0.129783	4.50799	0.819347	0.382105	0.969403	1.09413	0	0	0
BRWD1	0.107582	6.76768	0.489966	0.496477	0.988265	1.07742	0	0	0
BRWD3	0.0780292	5.21094	0.43363	0.521891	0.990915	1.05558	0	0	0
BSCL2	0.0551888	0.84517	0.08328	0.777524	0.999719	1.039	0	0	0
BSDC1	0.0435803	6.91932	0.193673	0.667222	0.999719	1.03067	0	0	0
BSG	-0.0537963	8.87498	0.123315	0.731183	0.999719	1.03799	0	0	0
BSN	-0.0711733	1.96601	0.0848177	0.775541	0.999719	1.05057	0	0	0
BSN-AS2	1.31951	-1.19993	3.89391	0.0736853	0.774225	2.49581	0	0	0
BST2	-0.58471	6.63733	6.8461	0.0215617	0.630086	1.49974	0	0	0
BTAF1	-0.114886	7.32883	0.626309	0.443141	0.981674	1.08289	0	0	0
BTBD1	-0.0513127	6.56984	0.135548	0.718769	0.999719	1.03621	0	0	0
BTBD10	0.124742	5.70956	2.10013	0.171359	0.879329	1.09031	0	0	0
BTBD11	0.316539	0.783907	2.12982	0.168578	0.879329	1.24534	0	0	0
BTBD19	0.12458	2.05995	0.237817	0.634039	0.999074	1.09019	0	0	0
BTBD2	-0.196972	6.57687	0.930027	0.352736	0.961467	1.14629	0	0	0
BTBD3	0.0983729	5.90975	1.10079	0.313514	0.954226	1.07057	0	0	0
BTBD6	-0.0220269	6.08847	0.0486685	0.828879	0.999917	1.01539	0	0	0
BTBD7	0.078348	6.09519	1.03611	0.327595	0.958059	1.05581	0	0	0
BTBD8	-0.329914	0.201252	1.58612	0.230379	0.925898	1.25694	0	0	0
BTBD9	0.125309	4.04701	1.16889	0.299593	0.950091	1.09074	0	0	0
BTD	-0.122757	3.68075	1.13492	0.306426	0.953338	1.08881	0	0	0
BTF3	0.147195	8.97541	4.122	0.0636577	0.75037	1.10741	0	0	0
BTF3L4	-0.288087	5.31018	1.7677	0.206893	0.911198	1.22102	0	0	0
BTG1	0.0819568	5.6945	1.0083	0.333931	0.959254	1.05845	0	0	0
BTG2	-0.188545	4.55399	4.55802	0.0527083	0.727567	1.13961	0	0	0
BTG3	0.02305	6.55168	0.0913423	0.767336	0.999719	1.01611	0	0	0
BTG4	0.851361	-1.08579	3.44426	0.0866536	0.800605	1.8042	0	0	0
BTK	0.553085	-0.928041	1.62975	0.25345	0.929464	1.46722	0	0	0
BTN2A1	0.0811294	6.09209	0.617618	0.446249	0.983736	1.05785	0	0	0
BTN2A2	0.0802924	5.37617	0.703026	0.417163	0.9771	1.05723	0	0	0
BTN2A3P	-0.0333784	2.73648	0.0341433	0.8563	0.999917	1.02341	0	0	0
BTN3A1	0.0227773	5.56337	0.0771066	0.785695	0.999917	1.01591	0	0	0
BTN3A2	-0.0485899	5.84404	0.508209	0.488718	0.986969	1.03425	0	0	0
BTN3A3	0.05073	4.92036	0.18649	0.673044	0.999719	1.03579	0	0	0
BTRC	-0.0739907	5.77847	0.918422	0.355655	0.961467	1.05262	0	0	0
BUB1	0.0526095	7.91394	0.318573	0.58223	0.998659	1.03714	0	0	0
BUB1B	0.0451338	7.41693	0.471929	0.504367	0.988321	1.03178	0	0	0
BUB3	0.0215823	7.56427	0.0744793	0.78928	0.999917	1.01507	0	0	0
BUD13	0.0547968	5.82885	0.357562	0.560303	0.997914	1.03871	0	0	0
BUD31	0.0685961	6.64311	0.597626	0.453536	0.984623	1.0487	0	0	0
BVES	-0.147706	4.20771	0.821068	0.381621	0.968893	1.10781	0	0	0
BVES-AS1	-0.321213	-0.589983	0.570658	0.463682	0.984623	1.24938	0	0	0
BYSL	0.131889	6.72894	2.46015	0.141166	0.855711	1.09573	0	0	0
BZRAP1	-0.357923	3.56332	3.13585	0.100399	0.817395	1.28158	0	0	0
BZRAP1-AS1	0.252988	0.76968	1.77488	0.20603	0.911198	1.19167	0	0	0
BZW1	0.0308523	6.72735	0.0662725	0.800938	0.999917	1.02162	0	0	0
BZW2	0.0486423	5.16461	0.253251	0.623349	0.999074	1.03429	0	0	0
C10orf10	0.162536	2.11767	0.542593	0.474655	0.984623	1.11925	0	0	0
C10orf12	0.497219	4.9122	24.4119	0.000282987	0.125226	1.41149	0	0	0
C10orf2	0.0545895	6.14762	0.314957	0.584353	0.998659	1.03856	0	0	0
C10orf25	-0.062186	3.69719	0.318702	0.582154	0.998659	1.04405	0	0	0
C10orf32	-0.150839	2.03315	0.236469	0.634993	0.999074	1.11022	0	0	0
C10orf35	0.0388123	3.61374	0.1016	0.755064	0.999719	1.02727	0	0	0
C10orf54	-0.0524963	4.60955	0.14339	0.711145	0.999719	1.03706	0	0	0
C10orf62	-0.415672	-1.18629	1.94876	0.206178	0.911198	1.33392	0	0	0
C10orf76	-0.0657934	5.66339	0.677745	0.425448	0.978774	1.04666	0	0	0
C10orf88	-0.138769	4.70157	0.617529	0.446281	0.983736	1.10097	0	0	0
C11orf1	0.112956	3.45811	0.918293	0.355688	0.961467	1.08144	0	0	0
C11orf21	0.100461	-0.476149	0.0632819	0.818227	0.999917	1.07212	0	0	0
C11orf24	-0.156204	6.33339	2.39571	0.146047	0.861332	1.11435	0	0	0
C11orf30	0.1044	6.62779	1.54753	0.235816	0.9282	1.07505	0	0	0
C11orf31	-0.00490219	5.40426	0.00134616	0.971299	0.999917	1.0034	0	0	0
C11orf45	0.136482	1.11299	0.320458	0.581129	0.998659	1.09922	0	0	0
C11orf49	-0.0908448	5.19874	1.06923	0.320276	0.956008	1.06499	0	0	0
C11orf54	-0.143446	4.55125	1.4935	0.243718	0.929146	1.10454	0	0	0
C11orf57	-0.0466945	6.31856	0.335909	0.572267	0.998659	1.0329	0	0	0
C11orf58	0.0729049	7.32286	1.29516	0.275968	0.941758	1.05183	0	0	0
C11orf63	-0.0684595	0.372877	0.0592162	0.811604	0.999917	1.0486	0	0	0
C11orf65	-0.393522	0.349864	2.32513	0.151639	0.867126	1.3136	0	0	0
C11orf68	-0.100211	5.54271	0.581427	0.459585	0.984623	1.07193	0	0	0
C11orf70	0.0143248	1.75248	0.00400923	0.950492	0.999917	1.00998	0	0	0
C11orf71	0.120785	2.19637	0.961328	0.345035	0.961467	1.08733	0	0	0
C11orf72	1.0913	-1.53014	3.35238	0.0904947	0.803532	2.13066	0	0	0
C11orf73	-0.0381421	4.71104	0.0909283	0.767847	0.999719	1.02679	0	0	0
C11orf74	0.213619	4.03761	5.15506	0.0411399	0.710313	1.15959	0	0	0
C11orf80	-0.0228635	3.8031	0.055495	0.817493	0.999917	1.01597	0	0	0
C11orf84	-0.0858791	6.38509	0.336483	0.571944	0.998659	1.06133	0	0	0
C11orf95	-0.0595161	4.67026	0.392736	0.541889	0.994962	1.04212	0	0	0
C11orf98	-0.133622	-1.03146	0.0634535	0.805121	0.999917	1.09704	0	0	0
C12orf10	0.0263069	5.6417	0.0436719	0.837757	0.999917	1.0184	0	0	0
C12orf29	-0.140097	4.43425	1.03961	0.326811	0.957599	1.10198	0	0	0
C12orf4	-0.173992	5.37141	0.894771	0.361716	0.961467	1.12818	0	0	0
C12orf43	-0.126707	5.23625	2.63077	0.129189	0.844437	1.0918	0	0	0
C12orf45	0.0418727	3.48485	0.125814	0.728592	0.999719	1.02945	0	0	0
C12orf49	-0.0642813	5.86733	0.697679	0.418894	0.9771	1.04556	0	0	0
C12orf57	-0.115609	5.42883	0.448223	0.515084	0.990503	1.08343	0	0	0
C12orf60	-0.0983892	0.899137	0.105921	0.750099	0.999719	1.07058	0	0	0
C12orf65	0.00618919	5.57336	0.00373725	0.952198	0.999917	1.0043	0	0	0
C12orf66	0.0288287	2.66352	0.0315408	0.861821	0.999917	1.02018	0	0	0
C12orf73	0.247617	3.07412	4.36922	0.057148	0.727567	1.18724	0	0	0
C12orf75	-0.004726	7.16614	0.00367508	0.952597	0.999917	1.00328	0	0	0
C12orf76	0.15745	2.91176	1.7709	0.206508	0.911198	1.11531	0	0	0
C14orf1	0.133615	5.65569	2.37896	0.14735	0.863506	1.09704	0	0	0
C14orf105	0.285758	0.839284	1.75155	0.208851	0.911273	1.21905	0	0	0
C14orf119	0.136991	6.64378	2.31527	0.152441	0.867126	1.09961	0	0	0
C14orf132	0.174366	6.0669	5.25252	0.0395515	0.707274	1.12847	0	0	0
C14orf142	-0.0479535	2.79467	0.121949	0.732613	0.999719	1.0338	0	0	0
C14orf159	-0.124253	3.62122	1.17993	0.297418	0.949248	1.08994	0	0	0
C14orf166	0.0725892	7.40087	0.521335	0.483265	0.985746	1.0516	0	0	0
C14orf169	-0.0765942	4.33916	0.763181	0.39844	0.972242	1.05453	0	0	0
C14orf2	0.153844	6.05036	2.28984	0.154534	0.867126	1.11253	0	0	0
C14orf28	0.000145748	1.66474	4.90622e-07	0.999452	0.999917	1.0001	0	0	0
C14orf37	0.103173	0.672235	0.204935	0.658349	0.999719	1.07413	0	0	0
C14orf39	-0.108314	0.0792822	0.0432042	0.838614	0.999917	1.07797	0	0	0
C14orf79	0.00688602	3.15131	0.00224878	0.96291	0.999917	1.00478	0	0	0
C14orf80	-0.341852	4.23776	2.26559	0.156565	0.872122	1.26738	0	0	0
C14orf93	0.117336	3.39971	1.28858	0.277135	0.942204	1.08473	0	0	0
C15orf39	-0.233488	4.41347	2.34607	0.149952	0.867126	1.17567	0	0	0
C15orf40	0.0912145	4.47434	0.80919	0.384983	0.970185	1.06527	0	0	0
C15orf41	0.0174685	3.65131	0.015187	0.903836	0.999917	1.01218	0	0	0
C15orf48	0.416906	0.189752	2.77192	0.169969	0.879329	1.33506	0	0	0
C15orf52	-0.123109	6.55292	0.51757	0.484818	0.986479	1.08908	0	0	0
C15orf57	0.0507055	3.98446	0.220972	0.646214	0.999074	1.03577	0	0	0
C15orf59	-0.390306	-0.273688	1.59118	0.249891	0.929146	1.31067	0	0	0
C15orf61	-0.194952	2.0134	0.930665	0.352576	0.961467	1.14469	0	0	0
C15orf65	0.608278	0.0426575	3.69553	0.0771138	0.778764	1.52444	0	0	0
C16orf13	-0.0185958	4.87598	0.0111329	0.917606	0.999917	1.01297	0	0	0
C16orf45	0.0842168	2.15066	0.220009	0.646927	0.999074	1.06011	0	0	0
C16orf46	-0.330199	1.50874	4.47853	0.0545254	0.727567	1.25719	0	0	0
C16orf52	-0.135491	3.68506	0.576964	0.461276	0.984623	1.09847	0	0	0
C16orf58	-0.0511715	6.47727	0.184551	0.674639	0.999719	1.03611	0	0	0
C16orf59	-0.112682	4.5105	0.317695	0.582744	0.998659	1.08124	0	0	0
C16orf62	0.0263934	6.48913	0.168571	0.68818	0.999719	1.01846	0	0	0
C16orf70	-0.021216	5.41775	0.0713648	0.793619	0.999917	1.01481	0	0	0
C16orf71	0.365766	-0.920212	0.937	0.350999	0.961467	1.28857	0	0	0
C16orf72	0.108324	6.0775	0.546638	0.473046	0.984623	1.07798	0	0	0
C16orf74	-0.191927	1.88677	0.655835	0.432843	0.979887	1.14229	0	0	0
C16orf86	-0.197253	0.281105	0.420256	0.528276	0.99143	1.14651	0	0	0
C16orf87	0.149886	3.62989	1.32498	0.270764	0.941489	1.10948	0	0	0
C16orf91	0.0408721	3.55329	0.0864498	0.773457	0.999719	1.02874	0	0	0
C16orf93	-0.191944	2.63614	0.874714	0.366976	0.961653	1.1423	0	0	0
C16orf95	-0.363665	1.85611	2.92356	0.111426	0.824318	1.28669	0	0	0
C16orf96	0.282488	-1.05374	0.603201	0.523297	0.991193	1.21629	0	0	0
C17orf100	-0.0297478	2.35454	0.0671911	0.799596	0.999917	1.02083	0	0	0
C17orf104	-0.140682	4.41783	0.749274	0.402651	0.975009	1.10243	0	0	0
C17orf107	0.151901	0.446986	0.483588	0.612558	0.999074	1.11103	0	0	0
C17orf51	0.0301124	7.31147	0.206935	0.656805	0.999719	1.02109	0	0	0
C17orf53	0.0272315	5.20844	0.0833319	0.777457	0.999719	1.01905	0	0	0
C17orf58	-0.0282847	4.61655	0.0888999	0.770369	0.999719	1.0198	0	0	0
C17orf59	-0.0294029	2.64053	0.0288422	0.867801	0.999917	1.02059	0	0	0
C17orf62	-0.0424456	6.4469	0.121264	0.733332	0.999719	1.02986	0	0	0
C17orf67	-0.509804	1.02372	3.00404	0.107079	0.821089	1.42386	0	0	0
C17orf75	-0.0816045	5.30187	0.498517	0.492813	0.988265	1.05819	0	0	0
C17orf80	-0.00734825	6.91459	0.0110405	0.917947	0.999917	1.00511	0	0	0
C17orf85	0.058621	7.43378	0.958888	0.345626	0.961467	1.04147	0	0	0
C17orf89	0.0989245	4.71932	1.3	0.275114	0.941758	1.07097	0	0	0
C17orf96	0.0101285	4.91578	0.00575185	0.940719	0.999917	1.00705	0	0	0
C17orf97	-0.144847	1.04641	0.435248	0.521128	0.990785	1.10561	0	0	0
C18orf21	0.0158576	3.7584	0.0299868	0.865231	0.999917	1.01105	0	0	0
C18orf25	-0.0181686	5.5035	0.0415029	0.841776	0.999917	1.01267	0	0	0
C18orf54	-0.0487984	5.05304	0.0487621	0.828717	0.999917	1.0344	0	0	0
C18orf8	0.023161	4.96908	0.0678007	0.798711	0.999917	1.01618	0	0	0
C19orf12	0.022254	4.37726	0.0533649	0.820962	0.999917	1.01554	0	0	0
C19orf24	-0.091522	4.22734	0.0913731	0.767298	0.999719	1.06549	0	0	0
C19orf25	-0.129152	4.44035	0.403757	0.536358	0.993838	1.09365	0	0	0
C19orf38	-0.0586038	-0.469567	0.00997733	0.921983	0.999917	1.04146	0	0	0
C19orf43	0.0821422	5.99279	0.55969	0.467919	0.984623	1.05859	0	0	0
C19orf44	-0.0621651	3.81531	0.268007	0.613508	0.999074	1.04403	0	0	0
C19orf45	-0.0737231	0.650538	0.088326	0.771088	0.999719	1.05243	0	0	0
C19orf47	-0.274269	4.24629	3.00126	0.107226	0.821089	1.20938	0	0	0
C19orf48	-0.0522875	6.86678	0.110041	0.74547	0.999719	1.03691	0	0	0
C19orf52	-0.0504133	3.52294	0.226874	0.641885	0.999074	1.03556	0	0	0
C19orf53	0.201133	5.60801	1.93953	0.187456	0.89483	1.1496	0	0	0
C19orf54	-0.0207718	5.07839	0.0324253	0.859919	0.999917	1.0145	0	0	0
C19orf57	-0.285122	1.95927	1.91237	0.190367	0.895709	1.21851	0	0	0
C19orf60	-0.0709344	1.5044	0.159184	0.69649	0.999719	1.0504	0	0	0
C19orf66	-0.15825	5.37944	1.96931	0.18433	0.892201	1.11593	0	0	0
C19orf68	0.221021	4.6206	1.61356	0.226614	0.924362	1.16556	0	0	0
C19orf70	-0.0568658	4.1807	0.12284	0.731679	0.999719	1.0402	0	0	0
C1D	0.120974	2.79615	0.676881	0.425736	0.978774	1.08747	0	0	0
C1GALT1	0.0434371	4.38417	0.044346	0.836529	0.999917	1.03057	0	0	0
C1GALT1C1	0.0185305	4.68188	0.0107167	0.919155	0.999917	1.01293	0	0	0
C1orf106	0.039592	1.7772	0.0385931	0.847344	0.999917	1.02782	0	0	0
C1orf109	0.175615	5.81732	3.85784	0.0716231	0.769245	1.12945	0	0	0
C1orf112	-0.131587	5.33294	0.731817	0.408035	0.975746	1.0955	0	0	0
C1orf115	0.166043	4.35225	2.53699	0.135608	0.851367	1.12198	0	0	0
C1orf122	-0.0685066	4.67266	0.220264	0.646738	0.999074	1.04863	0	0	0
C1orf123	0.0111349	4.92178	0.0199859	0.889779	0.999917	1.00775	0	0	0
C1orf131	-0.226143	3.2063	3.71163	0.076547	0.776731	1.1697	0	0	0
C1orf145	-0.566617	-0.257808	4.51181	0.0537556	0.727567	1.48105	0	0	0
C1orf159	-0.215352	2.98705	0.769574	0.396528	0.971238	1.16099	0	0	0
C1orf162	0.610581	-0.726516	4.05294	0.0895861	0.800605	1.52687	0	0	0
C1orf174	0.205546	5.42149	6.67368	0.0229536	0.650368	1.15312	0	0	0
C1orf186	-0.393345	1.41685	2.67162	0.12651	0.842038	1.31344	0	0	0
C1orf198	-0.0690061	6.38196	0.614934	0.447216	0.983736	1.04899	0	0	0
C1orf204	-0.318359	0.998141	2.39501	0.146101	0.861332	1.24691	0	0	0
C1orf21	0.168233	4.02325	3.35487	0.0903883	0.803372	1.12368	0	0	0
C1orf216	-0.0622951	5.11516	0.662387	0.43061	0.979012	1.04413	0	0	0
C1orf220	-0.194344	0.724528	0.317664	0.582762	0.998659	1.1442	0	0	0
C1orf226	0.620825	0.525633	4.96795	0.0444068	0.714319	1.53775	C1orf226	0	C1orf226
C1orf228	0.386276	0.787007	1.43786	0.252229	0.929464	1.30701	0	0	0
C1orf233	-0.309758	2.79872	2.91963	0.111643	0.824318	1.2395	0	0	0
C1orf27	-0.0417945	5.31209	0.0667823	0.800192	0.999917	1.02939	0	0	0
C1orf35	0.0215208	4.22221	0.0178772	0.895716	0.999917	1.01503	0	0	0
C1orf43	0.0425875	7.8278	0.311528	0.586381	0.999074	1.02996	0	0	0
C1orf50	0.183508	2.77008	1.40561	0.257346	0.932974	1.13564	0	0	0
C1orf52	0.0111	4.49467	0.0111796	0.917434	0.999917	1.00772	0	0	0
C1orf53	-0.439	-0.597622	1.41678	0.255558	0.931116	1.35566	0	0	0
C1orf54	-0.442534	0.480268	5.59328	0.0345412	0.690625	1.35899	0	0	0
C1orf56	-0.309657	2.27108	3.04853	0.104765	0.818983	1.23941	0	0	0
C1orf74	-0.197878	3.68435	4.57343	0.0523645	0.727567	1.14701	0	0	0
C1QBP	0.145451	7.45469	4.3857	0.0567431	0.727567	1.10608	0	0	0
C1QL1	-0.0985697	3.43196	0.279227	0.606256	0.999074	1.07071	0	0	0
C1QL4	-0.146742	4.53893	0.893271	0.362105	0.961467	1.10707	0	0	0
C1QTNF1	-0.148211	0.640695	0.182965	0.675951	0.999719	1.10819	0	0	0
C1QTNF6	-0.34833	3.11064	4.93326	0.0450458	0.714319	1.27309	0	0	0
C1R	-0.0289895	6.01442	0.0708713	0.794315	0.999917	1.0203	0	0	0
C1RL	-0.0271749	5.16715	0.0771831	0.785592	0.999917	1.01901	0	0	0
C1RL-AS1	-0.243563	3.25315	2.50581	0.13783	0.852896	1.18391	0	0	0
C1S	-0.109263	5.3547	0.668748	0.42846	0.978774	1.07868	0	0	0
C2	0.0430618	2.35776	0.101123	0.755618	0.999719	1.0303	0	0	0
C20orf166-AS1	-0.177902	0.0882227	0.47162	0.504503	0.988321	1.13124	0	0	0
C20orf194	-0.0220945	5.33988	0.0704126	0.794966	0.999917	1.01543	0	0	0
C20orf195	-0.267386	0.0726663	1.41172	0.256366	0.931794	1.20362	0	0	0
C20orf196	0.05441	1.324	0.101838	0.754787	0.999719	1.03843	0	0	0
C20orf24	0.0748155	1.5994	0.215975	0.649936	0.999719	1.05323	0	0	0
C20orf27	0.049592	5.48224	0.0931331	0.765141	0.999719	1.03497	0	0	0
C20orf96	-0.0678708	4.31594	0.311748	0.586251	0.999074	1.04817	0	0	0
C21orf2	-0.0770217	2.54922	0.149968	0.704933	0.999719	1.05484	0	0	0
C21orf33	0.113958	0.504598	0.127583	0.726775	0.999719	1.08219	0	0	0
C21orf58	-0.402722	5.04352	5.39465	0.0373635	0.702178	1.322	0	0	0
C21orf59	-0.00044144	5.81568	3.1791e-05	0.995588	0.999917	1.00031	0	0	0
C21orf62-AS1	-0.162541	-0.583075	0.142458	0.712038	0.999719	1.11926	0	0	0
C21orf91	-0.22589	4.96103	0.851201	0.373289	0.965027	1.1695	0	0	0
C22orf23	0.00439336	1.94694	0.000605132	0.980754	0.999917	1.00305	0	0	0
C22orf24	-0.302764	-1.22798	0.227233	0.641624	0.999074	1.23351	0	0	0
C22orf29	-0.0546466	5.88838	0.495405	0.494141	0.988265	1.0386	0	0	0
C22orf39	-0.0925382	5.88115	1.65494	0.221085	0.921378	1.06624	0	0	0
C22orf46	-0.075279	5.70369	0.547718	0.472618	0.984623	1.05356	0	0	0
C2CD2	-0.148217	5.06867	3.15923	0.0992685	0.816215	1.1082	0	0	0
C2CD2L	0.168739	5.39978	1.32885	0.270099	0.941349	1.12408	0	0	0
C2CD3	0.160449	7.57164	4.99567	0.0439037	0.714319	1.11763	0	0	0
C2CD4C	-0.362921	1.58535	3.73564	0.0757111	0.776414	1.28603	0	0	0
C2CD5	0.0230767	6.53411	0.0209056	0.88729	0.999917	1.01612	0	0	0
C2orf15	-0.281399	-0.0627141	0.738377	0.405998	0.975746	1.21537	0	0	0
C2orf27A	0.214418	0.544492	0.576666	0.461389	0.984623	1.16024	0	0	0
C2orf42	0.0503385	4.28689	0.251177	0.624762	0.999074	1.03551	0	0	0
C2orf44	-0.0365565	5.57793	0.0917548	0.766828	0.999719	1.02566	0	0	0
C2orf47	0.125727	4.48586	2.27253	0.155981	0.871117	1.09106	0	0	0
C2orf48	-0.12638	2.09408	0.296353	0.595541	0.999074	1.09155	0	0	0
C2orf49	-0.0407362	5.30432	0.107473	0.748343	0.999719	1.02864	0	0	0
C2orf50	-1.21194	-0.920956	5.05153	0.0429107	0.711265	2.31649	C2orf50	C2orf50	0
C2orf68	-0.233981	5.396	6.16869	0.0276818	0.674993	1.17608	0	0	0
C2orf69	0.0167297	4.87716	0.00546397	0.942219	0.999917	1.01166	0	0	0
C2orf70	0.561548	-0.990402	0.839104	0.376601	0.966598	1.47585	0	0	0
C2orf72	-0.292599	3.03969	5.11289	0.0418504	0.710313	1.22484	0	0	0
C2orf74	0.0771892	4.85026	0.573168	0.462722	0.984623	1.05496	0	0	0
C2orf76	0.145648	1.29395	1.06705	0.320749	0.956008	1.10623	0	0	0
C2orf81	-0.167968	1.60863	0.984542	0.339481	0.961402	1.12348	0	0	0
C2orf88	-0.231555	1.56097	0.790971	0.390227	0.970204	1.1741	0	0	0
C3	-0.491196	3.87834	11.1398	0.00545567	0.482138	1.40561	0	0	0
C3orf14	0.0793646	3.94088	0.105955	0.75006	0.999719	1.05655	0	0	0
C3orf17	-0.0362581	6.11951	0.0508024	0.825234	0.999917	1.02545	0	0	0
C3orf18	0.0601893	2.52582	0.116987	0.73788	0.999719	1.0426	0	0	0
C3orf33	-0.00483136	2.44704	0.000489964	0.982682	0.999917	1.00335	0	0	0
C3orf38	-0.0498068	4.79192	0.125018	0.729414	0.999719	1.03513	0	0	0
C3orf52	0.0803727	3.62213	0.649674	0.434959	0.979887	1.05729	0	0	0
C3orf58	0.00739723	3.95926	0.00136388	0.97111	0.999917	1.00514	0	0	0
C3orf62	-0.321249	1.91969	2.31576	0.1524	0.867126	1.24941	0	0	0
C3orf67	0.267174	2.07067	4.10305	0.0641927	0.751126	1.20345	0	0	0
C3orf70	-0.347597	-0.548372	0.695453	0.419618	0.9771	1.27244	0	0	0
C4orf19	-0.362144	-0.110344	0.775989	0.394622	0.97108	1.28533	0	0	0
C4orf27	0.00959908	4.59104	0.00273526	0.959098	0.999917	1.00668	0	0	0
C4orf29	-0.0200081	3.34892	0.0171502	0.897845	0.999917	1.01397	0	0	0
C4orf3	0.0729923	5.72037	0.689545	0.421549	0.9771	1.0519	0	0	0
C4orf32	0.0505696	1.91136	0.0331087	0.858468	0.999917	1.03567	0	0	0
C4orf33	-0.188478	1.49445	0.72196	0.411124	0.975746	1.13956	0	0	0
C4orf36	0.119022	-0.0489303	0.0702344	0.795219	0.999917	1.086	0	0	0
C4orf46	-0.0652183	5.56888	0.186921	0.672691	0.999719	1.04624	0	0	0
C4orf47	-0.740383	-0.682449	3.83187	0.072469	0.770912	1.67062	0	0	0
C4orf48	-0.126225	-0.139249	0.117414	0.737422	0.999719	1.09143	0	0	0
C5	0.119698	2.64093	0.236993	0.634622	0.999074	1.08651	0	0	0
C5AR1	0.179305	1.45402	0.134923	0.756202	0.999719	1.13234	0	0	0
C5orf15	-0.0447064	6.25512	0.302882	0.591563	0.999074	1.03147	0	0	0
C5orf22	-0.103646	6.25559	0.42174	0.52756	0.991246	1.07449	0	0	0
C5orf24	-0.159888	6.20399	0.757887	0.400035	0.973081	1.1172	0	0	0
C5orf28	-0.108407	3.27394	0.191187	0.669223	0.999719	1.07804	0	0	0
C5orf30	0.147848	4.76083	1.22293	0.289153	0.946286	1.10792	0	0	0
C5orf34	-0.053684	4.38171	0.0727753	0.791641	0.999917	1.03791	0	0	0
C5orf38	0.135844	1.19128	0.220562	0.646518	0.999074	1.09874	0	0	0
C5orf42	0.15002	5.84182	0.694978	0.419773	0.9771	1.10958	0	0	0
C5orf45	-0.141913	4.37593	0.409362	0.533587	0.993822	1.10337	0	0	0
C5orf51	-0.0310453	6.8798	0.0199382	0.889909	0.999917	1.02175	0	0	0
C5orf56	-0.411953	0.618508	1.60303	0.228048	0.924362	1.33049	0	0	0
C5orf63	0.049504	1.45979	0.0418446	0.841135	0.999917	1.03491	0	0	0
C6orf1	0.0647271	3.83832	0.174778	0.682834	0.999719	1.04589	0	0	0
C6orf106	0.0628194	8.07517	0.665054	0.429707	0.978831	1.0445	0	0	0
C6orf120	-0.210067	4.35875	1.06701	0.320759	0.956008	1.15674	0	0	0
C6orf132	-0.104487	5.78135	0.834179	0.377962	0.966598	1.07511	0	0	0
C6orf136	0.0535533	4.462	0.234094	0.636683	0.999074	1.03782	0	0	0
C6orf165	0.552046	-0.803904	2.5125	0.208781	0.911273	1.46616	0	0	0
C6orf203	-0.0881893	2.02736	0.350743	0.564016	0.998659	1.06304	0	0	0
C6orf226	0.113299	0.73749	0.198235	0.663591	0.999719	1.0817	0	0	0
C6orf47	-0.0325601	5.56621	0.0928466	0.76549	0.999719	1.02283	0	0	0
C6orf48	-0.0572437	8.15064	0.772001	0.395805	0.97108	1.04048	0	0	0
C6orf52	-0.615939	-1.20295	1.68811	0.216782	0.915362	1.53256	0	0	0
C6orf62	-0.082624	7.58731	0.111456	0.743902	0.999719	1.05894	0	0	0
C6orf89	-0.00894534	7.51223	0.0207242	0.887776	0.999917	1.00622	0	0	0
C7orf13	-0.0958189	1.84879	0.25246	0.623887	0.999074	1.06867	0	0	0
C7orf25	-0.125872	3.67338	0.573648	0.462539	0.984623	1.09117	0	0	0
C7orf26	-0.170985	4.31614	2.91279	0.112024	0.824318	1.12583	0	0	0
C7orf31	0.0136738	2.6529	0.00900252	0.925879	0.999917	1.00952	0	0	0
C7orf43	-0.163055	3.88231	1.40088	0.258108	0.933289	1.11966	0	0	0
C7orf49	-0.153312	5.82211	2.68944	0.125364	0.839868	1.11212	0	0	0
C7orf50	-0.127649	5.06397	0.433562	0.521923	0.990915	1.09251	0	0	0
C7orf55	0.0928162	1.85165	0.52673	0.481055	0.984792	1.06645	0	0	0
C7orf57	-0.229923	-0.582705	0.737087	0.46963	0.984623	1.17277	0	0	0
C7orf60	0.0957536	3.90909	0.15274	0.702362	0.999719	1.06862	0	0	0
C7orf61	0.0512646	0.459858	0.0356643	0.853174	0.999917	1.03617	0	0	0
C7orf69	0.524878	-1.28192	1.40898	0.256804	0.931937	1.43881	0	0	0
C7orf73	-0.101292	4.9221	0.400926	0.537769	0.99438	1.07273	0	0	0
C8orf31	-0.142734	2.6138	0.726356	0.409742	0.975746	1.104	0	0	0
C8orf33	0.0366408	6.15486	0.208658	0.655482	0.999719	1.02572	0	0	0
C8orf34	0.195855	3.49145	1.30904	0.27353	0.941758	1.1454	0	0	0
C8orf34-AS1	0.415508	0.908585	2.8205	0.117313	0.830191	1.33377	0	0	0
C8orf37	-0.0227299	2.82807	0.0216551	0.885303	0.999917	1.01588	0	0	0
C8orf44	-0.0586332	0.996545	0.0756545	0.787668	0.999917	1.04148	0	0	0
C8orf46	-0.244725	-0.157824	0.60456	0.450986	0.984623	1.18487	0	0	0
C8orf58	-0.151231	4.25761	1.58587	0.230413	0.925898	1.11052	0	0	0
C8orf59	0.0181123	4.55797	0.0095024	0.923856	0.999917	1.01263	0	0	0
C8orf76	-0.0400989	2.05439	0.0393071	0.845958	0.999917	1.02818	0	0	0
C8orf82	0.111089	3.47753	0.571206	0.463472	0.984623	1.08004	0	0	0
C8orf88	-0.0250372	3.11584	0.00772069	0.931343	0.999917	1.01751	0	0	0
C9orf114	0.0158087	6.21401	0.0169317	0.898494	0.999917	1.01102	0	0	0
C9orf116	0.186452	1.10914	0.697771	0.418864	0.9771	1.13796	0	0	0
C9orf142	-0.121655	4.49624	0.299344	0.593712	0.999074	1.08798	0	0	0
C9orf156	-0.146009	3.05376	1.0415	0.326389	0.957599	1.1065	0	0	0
C9orf16	-0.194824	3.55342	0.379607	0.548622	0.996211	1.14458	0	0	0
C9orf163	-0.238649	-0.464983	0.465751	0.507121	0.988714	1.17989	0	0	0
C9orf172	-0.541857	-1.15235	1.75617	0.208289	0.911273	1.45585	0	0	0
C9orf173-AS1	-0.726011	-0.122523	5.27607	0.0391787	0.707274	1.65406	C9orf173-AS1	C9orf173-AS1	0
C9orf3	0.0759985	4.02423	0.488656	0.497043	0.988321	1.05409	0	0	0
C9orf40	-0.27594	4.24071	2.23589	0.159099	0.873117	1.21078	0	0	0
C9orf43	-0.0209066	0.0407771	0.00173298	0.967437	0.999917	1.0146	0	0	0
C9orf47	0.471676	-0.118929	2.20595	0.161705	0.876312	1.38672	0	0	0
C9orf50	0.0901926	-1.37144	0.0217944	0.884937	0.999917	1.06451	0	0	0
C9orf64	-0.247785	4.81705	7.55292	0.0168005	0.594592	1.18738	0	0	0
C9orf69	-0.296535	4.78936	4.05304	0.0656297	0.755792	1.22819	0	0	0
C9orf72	-0.107524	2.93893	0.246244	0.62815	0.999074	1.07738	0	0	0
C9orf78	0.144564	6.02822	2.15347	0.166403	0.879007	1.1054	0	0	0
C9orf85	-0.0499164	3.35441	0.124252	0.730208	0.999719	1.0352	0	0	0
C9orf89	0.0416127	3.45517	0.0430834	0.838837	0.999917	1.02926	0	0	0
C9orf9	-0.0631578	2.10293	0.111777	0.743548	0.999719	1.04475	0	0	0
C9orf91	-0.0965089	5.82373	1.23311	0.287244	0.945373	1.06918	0	0	0
CA11	0.300753	2.03668	2.92141	0.111544	0.824318	1.23179	0	0	0
CA12	-0.0454192	2.22395	0.117239	0.73761	0.999719	1.03198	0	0	0
CA13	0.198333	3.07499	1.26755	0.280908	0.942699	1.14737	0	0	0
CA2	-0.104502	-0.898995	0.122238	0.754117	0.999719	1.07512	0	0	0
CA5B	0.0497329	3.4765	0.114862	0.740175	0.999719	1.03507	0	0	0
CA5BP1	0.263534	2.24649	1.56609	0.23318	0.92693	1.20042	0	0	0
CA8	-0.507793	2.12631	11.1422	0.00545192	0.482138	1.42187	0	0	0
CAAP1	-0.0020518	4.40927	0.000296173	0.986535	0.999917	1.00142	0	0	0
CAB39	-0.122474	6.55981	0.79819	0.388136	0.970185	1.0886	0	0	0
CAB39L	0.186578	3.1357	2.74455	0.121898	0.834403	1.13806	0	0	0
CABIN1	0.0771581	6.51323	0.586005	0.457862	0.984623	1.05494	0	0	0
CABLES1	-0.364152	3.27356	6.01942	0.0292932	0.677922	1.28712	0	0	0
CABLES2	-0.124332	6.36107	3.02444	0.106011	0.819905	1.09	0	0	0
CABP7	-0.301146	-0.913141	0.497525	0.493236	0.988265	1.23212	0	0	0
CACFD1	-0.200316	2.93607	0.78621	0.391616	0.970231	1.14895	0	0	0
CACHD1	0.0418843	3.61488	0.124423	0.730031	0.999719	1.02946	0	0	0
CACNA1A	0.061306	2.05816	0.161596	0.694328	0.999719	1.04341	0	0	0
CACNA1B	0.27417	-0.589027	0.641341	0.437849	0.980951	1.2093	0	0	0
CACNA1G	-0.0553572	-0.347088	0.0253352	0.87602	0.999917	1.03912	0	0	0
CACNA1H	-0.0949193	5.18375	0.286299	0.601781	0.999074	1.06801	0	0	0
CACNA1I	0.402659	-0.315199	2.28641	0.166726	0.879007	1.32194	0	0	0
CACNA2D1	0.0993412	4.50387	0.235796	0.635471	0.999074	1.07128	0	0	0
CACNA2D2	0.150733	0.815888	0.313434	0.585252	0.998659	1.11013	0	0	0
CACNA2D4	0.0349918	-1.29463	0.00353748	0.953492	0.999917	1.02455	0	0	0
CACNB1	-0.118512	4.31968	0.495972	0.493899	0.988265	1.08561	0	0	0
CACNB2	0.919368	-1.09232	7.16352	0.0192503	0.614047	1.89129	CACNB2	0	CACNB2
CACNB3	-0.0433017	5.77703	0.114739	0.740308	0.999719	1.03047	0	0	0
CACNB4	0.568981	-0.898082	1.27407	0.279732	0.942699	1.48348	0	0	0
CACNG6	-0.205068	0.795459	0.573454	0.462612	0.984623	1.15274	0	0	0
CACNG7	0.133837	0.837909	0.528977	0.480139	0.984792	1.09721	0	0	0
CACNG8	-0.347741	2.40049	1.29238	0.27646	0.942204	1.27257	0	0	0
CACTIN	0.00403324	4.93638	0.00040097	0.984333	0.999917	1.0028	0	0	0
CACUL1	0.0303713	6.83521	0.0454162	0.8346	0.999917	1.02127	0	0	0
CACYBP	-0.00220045	5.8317	0.000503216	0.982449	0.999917	1.00153	0	0	0
CAD	0.143037	8.64267	3.15006	0.0997104	0.816215	1.10423	0	0	0
CADM1	0.274409	5.46286	10.6043	0.00637069	0.502917	1.2095	0	0	0
CADM3	0.586637	1.01412	7.80631	0.0154025	0.58095	1.50174	CADM3	0	CADM3
CADM4	0.109235	5.92325	0.809275	0.384958	0.970185	1.07866	0	0	0
CAHM	-0.582485	-1.32985	1.14716	0.303938	0.951431	1.49743	0	0	0
CALCOCO1	0.0064621	6.45034	0.00286251	0.958158	0.999917	1.00449	0	0	0
CALCOCO2	0.0357155	7.73642	0.288296	0.600531	0.999074	1.02507	0	0	0
CALCRL	-0.295741	-1.24161	0.141321	0.713133	0.999719	1.22752	0	0	0
CALD1	0.0112712	9.4293	0.0227892	0.882361	0.999917	1.00784	0	0	0
CALHM1	-0.56165	-0.653829	2.2111	0.161252	0.876312	1.47596	0	0	0
CALM1	0.0545199	7.80592	0.471741	0.50445	0.988321	1.03851	0	0	0
CALM2	-0.047478	8.39694	0.0834869	0.777256	0.999719	1.03346	0	0	0
CALM3	0.147565	8.74014	2.22937	0.159661	0.873834	1.1077	0	0	0
CALML4	0.032136	3.65129	0.088415	0.770976	0.999719	1.02252	0	0	0
CALML6	-0.510537	-0.0936365	0.558859	0.468242	0.984623	1.42458	0	0	0
CALR	0.0698638	9.5146	0.564351	0.46611	0.984623	1.04962	0	0	0
CALU	0.0152308	9.83057	0.0470563	0.831689	0.999917	1.01061	0	0	0
CAMK1	0.145553	4.72299	1.79972	0.203081	0.905997	1.10615	0	0	0
CAMK1D	0.000884473	3.479	5.61291e-05	0.994138	0.999917	1.00061	0	0	0
CAMK2A	0.0668542	-1.58818	0.00954776	0.923675	0.999917	1.04743	0	0	0
CAMK2B	-0.85139	0.129454	9.38629	0.00920761	0.54023	1.80424	CAMK2B	CAMK2B	0
CAMK2D	0.120309	6.78084	0.85679	0.371774	0.965027	1.08697	0	0	0
CAMK2G	0.0593838	6.02171	0.488404	0.497152	0.988321	1.04202	0	0	0
CAMK2N1	0.0825463	4.75626	0.711794	0.414349	0.976381	1.05889	0	0	0
CAMK2N2	-0.248614	1.96206	2.4456	0.14225	0.858529	1.18807	0	0	0
CAMK4	0.0919206	2.53492	0.418445	0.529152	0.99143	1.06579	0	0	0
CAMKK1	0.0903052	4.18327	0.308721	0.588054	0.999074	1.0646	0	0	0
CAMKK2	0.0395536	6.44961	0.295619	0.595992	0.999074	1.0278	0	0	0
CAMKMT	-0.186915	0.990372	0.563754	0.466341	0.984623	1.13833	0	0	0
CAMLG	0.0713334	6.16985	0.836927	0.377201	0.966598	1.05069	0	0	0
CAMSAP1	0.0229078	6.6559	0.0887515	0.770554	0.999719	1.01601	0	0	0
CAMSAP2	0.0740926	6.38342	0.290952	0.598876	0.999074	1.0527	0	0	0
CAMSAP3	0.131519	2.76226	0.482873	0.499553	0.988321	1.09545	0	0	0
CAMTA1	0.0888993	5.23559	0.951437	0.347442	0.961467	1.06356	0	0	0
CAMTA2	-0.10247	6.66956	0.431736	0.522786	0.991193	1.07361	0	0	0
CAND1	0.0270861	8.59128	0.0247785	0.877378	0.999917	1.01895	0	0	0
CAND2	-0.142472	4.57732	1.58339	0.230759	0.925898	1.10379	0	0	0
CANT1	-0.0134347	7.38809	0.0192106	0.891923	0.999917	1.00936	0	0	0
CANX	0.0610634	9.98752	0.731561	0.408114	0.975746	1.04323	0	0	0
CAP1	0.106791	8.47665	2.71297	0.123869	0.838082	1.07683	0	0	0
CAP2	0.0729651	5.87259	0.767564	0.397127	0.971963	1.05188	0	0	0
CAPG	0.014303	6.66416	0.0120439	0.914315	0.999917	1.00996	0	0	0
CAPN1	0.0121622	6.78971	0.00754836	0.932111	0.999917	1.00847	0	0	0
CAPN10	-0.252828	4.12265	1.55947	0.234116	0.92715	1.19154	0	0	0
CAPN10-AS1	0.154714	3.20242	0.649055	0.435173	0.979887	1.1132	0	0	0
CAPN12	0.2951	0.140946	1.55984	0.234064	0.92715	1.22697	0	0	0
CAPN14	0.438019	-0.1226	2.18405	0.163645	0.877593	1.35474	0	0	0
CAPN15	-0.203601	5.19306	0.630913	0.441509	0.980951	1.15157	0	0	0
CAPN2	0.0977109	7.69499	1.97029	0.184228	0.892201	1.07007	0	0	0
CAPN3	-0.362096	-0.494359	0.541907	0.474928	0.984623	1.28529	0	0	0
CAPN5	0.0526915	5.89803	0.231668	0.63842	0.999074	1.0372	0	0	0
CAPN6	0.00338693	-1.43909	4.4024e-05	0.994808	0.999917	1.00235	0	0	0
CAPN7	-0.0446242	5.74012	0.0680075	0.798412	0.999917	1.03141	0	0	0
CAPNS1	0.0719082	7.86852	0.717432	0.412556	0.975746	1.05111	0	0	0
CAPRIN1	0.0973152	9.31409	1.21876	0.289942	0.946286	1.06978	0	0	0
CAPRIN2	0.11585	5.28706	1.12445	0.308577	0.953861	1.08361	0	0	0
CAPS	-0.368939	0.754095	1.24734	0.284601	0.944951	1.2914	0	0	0
CAPS2	-0.0830522	2.11001	0.0906098	0.768241	0.999719	1.05926	0	0	0
CAPZA1	-0.0742072	7.37799	0.207904	0.65606	0.999719	1.05278	0	0	0
CAPZA2	0.0424194	6.44623	0.0631801	0.805532	0.999917	1.02984	0	0	0
CAPZB	0.136813	8.1008	3.31368	0.0921746	0.808156	1.09947	0	0	0
CARD10	-0.203641	5.49653	1.13563	0.306281	0.953338	1.1516	0	0	0
CARD16	-0.183312	-1.36125	0.0910588	0.791704	0.999917	1.13549	0	0	0
CARD6	-0.023455	0.228718	0.00696265	0.934791	0.999917	1.01639	0	0	0
CARD8	-0.116101	4.17328	1.2595	0.282373	0.944091	1.0838	0	0	0
CARD8-AS1	-0.0859855	-0.448386	0.0525771	0.822264	0.999917	1.06141	0	0	0
CARD9	-0.330038	0.725014	0.469464	0.505462	0.988385	1.25705	0	0	0
CARF	-0.426212	2.32608	3.37556	0.0895063	0.800605	1.3437	0	0	0
CARHSP1	0.097391	6.5027	1.61168	0.226869	0.924362	1.06984	0	0	0
CARKD	-0.069888	5.14272	0.732879	0.407704	0.975746	1.04964	0	0	0
CARM1	0.020996	6.40341	0.0318574	0.861137	0.999917	1.01466	0	0	0
CARNMT1	-0.242671	3.43491	1.07908	0.318143	0.954757	1.18318	0	0	0
CARNS1	-0.285435	2.62325	2.62413	0.129631	0.844437	1.21878	0	0	0
CARS	0.0105012	7.93449	0.027898	0.869961	0.999917	1.00731	0	0	0
CARS2	-0.00300435	4.0217	0.000496011	0.982575	0.999917	1.00208	0	0	0
CASC1	-0.233376	0.314924	0.813305	0.383813	0.970185	1.17558	0	0	0
CASC10	-0.031814	0.473284	0.0191193	0.892178	0.999917	1.0223	0	0	0
CASC15	1.42359	-0.850632	6.03157	0.029158	0.676528	2.68252	CASC15	0	CASC15
CASC2	-0.112763	-0.00420281	0.0548074	0.818605	0.999917	1.0813	0	0	0
CASC3	0.0389336	8.10996	0.344225	0.567612	0.998659	1.02735	0	0	0
CASC4	-0.0503595	6.2182	0.177784	0.680284	0.999719	1.03552	0	0	0
CASC5	0.0422802	6.34453	0.044224	0.83675	0.999917	1.02974	0	0	0
CASD1	-0.219468	4.04403	0.323701	0.579245	0.998659	1.1643	0	0	0
CASK	0.107671	5.95966	2.77384	0.120104	0.834403	1.07749	0	0	0
CASKIN1	-0.473739	1.50797	3.84379	0.0720792	0.76981	1.3887	0	0	0
CASKIN2	-0.0480507	6.26195	0.0750002	0.788564	0.999917	1.03387	0	0	0
CASP1	-0.144937	1.82104	0.364312	0.556675	0.997011	1.10568	0	0	0
CASP10	-0.221979	0.364867	0.666665	0.429162	0.978774	1.16633	0	0	0
CASP2	-0.0499782	6.8029	0.390711	0.542917	0.994962	1.03525	0	0	0
CASP3	-0.00444338	5.47122	0.00127455	0.972072	0.999917	1.00308	0	0	0
CASP4	-0.291771	3.39902	5.51936	0.0355611	0.693332	1.22414	0	0	0
CASP6	-0.0934586	3.57229	0.646835	0.43594	0.979887	1.06692	0	0	0
CASP7	0.0997297	5.71139	1.34375	0.267558	0.940235	1.07157	0	0	0
CASP8	-0.0921788	4.13759	0.898235	0.360818	0.961467	1.06598	0	0	0
CASP8AP2	0.00830829	5.95881	0.00308817	0.956542	0.999917	1.00578	0	0	0
CASP9	-0.177498	3.18729	2.03709	0.177459	0.883405	1.13092	0	0	0
CASS4	0.271804	0.736105	1.87916	0.194005	0.897714	1.20732	0	0	0
CAST	0.127661	8.21452	3.93399	0.0692097	0.761879	1.09252	0	0	0
CASZ1	-0.251435	2.54968	1.58979	0.229871	0.925876	1.19039	0	0	0
CAT	0.188117	5.82977	5.3255	0.0384096	0.70381	1.13928	0	0	0
CATSPER1	-0.0796424	1.94841	0.202196	0.66048	0.999719	1.05676	0	0	0
CATSPER2	0.182074	0.85167	0.388914	0.543833	0.994962	1.13451	0	0	0
CATSPER2P1	-0.179722	0.576809	0.459922	0.509744	0.98934	1.13267	0	0	0
CATSPER3	-0.186947	-0.53649	0.100874	0.755909	0.999719	1.13835	0	0	0
CATSPERG	-0.516048	-0.046501	2.20558	0.161737	0.876312	1.43003	0	0	0
CAV1	0.276521	7.88048	11.6997	0.0046582	0.465116	1.21127	0	0	0
CAV2	0.200468	5.60482	7.82704	0.0152942	0.58095	1.14907	0	0	0
CBARP	-0.219377	3.33898	0.559652	0.467933	0.984623	1.16423	0	0	0
CBFA2T2	-0.0212873	6.67093	0.0959658	0.761715	0.999719	1.01486	0	0	0
CBFB	-0.16337	5.86488	0.984188	0.339565	0.961402	1.1199	0	0	0
CBL	0.286433	7.76279	6.56105	0.0239199	0.653368	1.21962	0	0	0
CBLB	0.315623	4.65498	9.71797	0.0083101	0.532694	1.24455	0	0	0
CBLL1	0.0478638	5.969	0.168058	0.688627	0.999719	1.03373	0	0	0
CBLN2	-0.105988	-1.42662	0.0797237	0.782189	0.999765	1.07623	0	0	0
CBLN3	-0.428531	1.27433	3.38496	0.0891095	0.800605	1.34586	0	0	0
CBR1	0.0516542	6.09691	0.289974	0.599484	0.999074	1.03645	0	0	0
CBR3	-0.0524569	3.15842	0.208226	0.655813	0.999719	1.03703	0	0	0
CBR3-AS1	0.0798564	1.43476	0.312189	0.585989	0.999074	1.05691	0	0	0
CBR4	-0.0587218	3.89899	0.130674	0.723636	0.999719	1.04154	0	0	0
CBS	0.0747387	2.35546	0.110203	0.74529	0.999719	1.05317	0	0	0
CBWD1	0.00218169	3.36553	0.000338557	0.985604	0.999917	1.00151	0	0	0
CBWD2	-0.038816	3.67146	0.150539	0.704401	0.999719	1.02727	0	0	0
CBWD3	0.118758	-1.18395	0.0789497	0.78322	0.999917	1.0858	0	0	0
CBWD5	-0.0739294	1.97171	0.192174	0.668426	0.999719	1.05258	0	0	0
CBWD6	-0.253884	0.426057	0.439275	0.519238	0.990503	1.19241	0	0	0
CBX1	0.0801547	7.57316	1.38543	0.260617	0.934374	1.05713	0	0	0
CBX2	-0.231139	3.85006	3.43948	0.0868482	0.800605	1.17376	0	0	0
CBX3	-0.0176619	6.53552	0.0122161	0.913707	0.999917	1.01232	0	0	0
CBX4	0.00186502	4.95722	0.000154677	0.990269	0.999917	1.00129	0	0	0
CBX5	0.034729	8.87271	0.0993079	0.757744	0.999719	1.02436	0	0	0
CBX6	-0.035983	7.59691	0.10922	0.746385	0.999719	1.02526	0	0	0
CBX7	0.0896365	5.13849	0.698035	0.418779	0.9771	1.0641	0	0	0
CBX8	-0.0384051	2.67963	0.028353	0.868915	0.999917	1.02698	0	0	0
CBY1	-0.00565853	5.81811	0.0041617	0.949561	0.999917	1.00393	0	0	0
CC2D1A	-0.0717053	5.73348	0.183912	0.675167	0.999719	1.05096	0	0	0
CC2D1B	-0.036401	6.20325	0.131479	0.722824	0.999719	1.02555	0	0	0
CC2D2A	0.0436685	4.51095	0.231479	0.638555	0.999074	1.03073	0	0	0
CCAR1	0.192705	6.97905	3.18061	0.0982476	0.813059	1.1429	0	0	0
CCAR2	0.0361391	7.95396	0.122586	0.731944	0.999719	1.02537	0	0	0
CCBE1	0.205947	6.65985	8.0264	0.0142978	0.58095	1.15344	0	0	0
CCBL1	0.133472	4.92937	1.49076	0.244128	0.929146	1.09693	0	0	0
CCBL2	0.000455292	5.28754	4.44935e-06	0.99835	0.999917	1.00032	0	0	0
CCDC101	0.11062	3.60942	0.515382	0.485725	0.986479	1.07969	0	0	0
CCDC102A	-0.000448736	3.13853	5.47108e-06	0.99817	0.999917	1.00031	0	0	0
CCDC102B	0.130236	0.0517074	0.366072	0.576389	0.998659	1.09447	0	0	0
CCDC103	-0.148211	1.03809	0.331883	0.57455	0.998659	1.10819	0	0	0
CCDC106	-0.151553	3.88639	0.545479	0.473506	0.984623	1.11076	0	0	0
CCDC107	0.086207	3.28538	0.274692	0.609164	0.999074	1.06158	0	0	0
CCDC109B	-0.130377	3.97645	0.645331	0.436462	0.980411	1.09458	0	0	0
CCDC110	0.162576	1.11124	0.218005	0.648418	0.999074	1.11928	0	0	0
CCDC112	0.200744	3.8643	1.17135	0.299107	0.950029	1.14929	0	0	0
CCDC113	-0.0737218	3.81342	0.398277	0.539095	0.994696	1.05243	0	0	0
CCDC114	-0.313277	0.0754063	0.689394	0.421598	0.9771	1.24253	0	0	0
CCDC115	0.0718795	4.53282	0.700668	0.417925	0.9771	1.05109	0	0	0
CCDC117	-0.00849174	6.31411	0.00393957	0.950923	0.999917	1.0059	0	0	0
CCDC12	0.284842	4.52475	2.49621	0.138523	0.852896	1.21828	0	0	0
CCDC120	0.0978334	1.84986	0.374668	0.551197	0.996692	1.07017	0	0	0
CCDC121	-0.19276	0.697581	1.32345	0.357773	0.961467	1.14295	0	0	0
CCDC122	-0.306525	1.39687	0.840393	0.376246	0.966598	1.23673	0	0	0
CCDC124	0.132577	5.14627	0.297846	0.594627	0.999074	1.09625	0	0	0
CCDC125	0.0766657	3.48371	0.362801	0.557483	0.997636	1.05458	0	0	0
CCDC126	-0.0668208	-0.00526011	0.0318065	0.861247	0.999917	1.04741	0	0	0
CCDC127	0.0691174	4.07498	0.587166	0.457427	0.984623	1.04907	0	0	0
CCDC13	-0.468952	-0.751012	1.54948	0.241161	0.929146	1.3841	0	0	0
CCDC130	0.0675269	3.96324	0.13044	0.723871	0.999719	1.04792	0	0	0
CCDC134	0.150405	3.90061	1.30913	0.273513	0.941758	1.10988	0	0	0
CCDC136	0.0735642	4.15879	0.404994	0.535744	0.993822	1.05231	0	0	0
CCDC137	0.0328487	7.09271	0.0577042	0.813969	0.999917	1.02303	0	0	0
CCDC138	-0.382578	4.13376	1.94945	0.186407	0.89483	1.30367	0	0	0
CCDC14	-0.0826962	7.06871	0.263182	0.616688	0.999074	1.059	0	0	0
CCDC142	-0.110232	4.35019	0.691961	0.420757	0.9771	1.0794	0	0	0
CCDC146	-0.305702	0.564302	1.31567	0.272374	0.941758	1.23602	0	0	0
CCDC148	0.10098	2.71761	0.304718	0.590455	0.999074	1.0725	0	0	0
CCDC149	0.0293402	3.89088	0.0500383	0.82653	0.999917	1.02055	0	0	0
CCDC15	0.036317	5.31275	0.110851	0.744571	0.999719	1.02549	0	0	0
CCDC150	-0.195143	3.91371	1.27108	0.280269	0.942699	1.14484	0	0	0
CCDC151	-0.233192	0.426821	0.787041	0.391373	0.970231	1.17543	0	0	0
CCDC153	0.00637041	1.9875	0.000977071	0.975546	0.999917	1.00443	0	0	0
CCDC154	-0.328725	-0.814658	0.473685	0.503589	0.988321	1.2559	0	0	0
CCDC157	-0.293406	1.21577	0.543167	0.474426	0.984623	1.22553	0	0	0
CCDC159	0.0191099	1.70571	0.0102266	0.921018	0.999917	1.01333	0	0	0
CCDC163P	0.144143	1.96466	0.913681	0.356858	0.961467	1.10507	0	0	0
CCDC167	0.247198	4.22861	2.39537	0.146074	0.861332	1.1869	0	0	0
CCDC17	0.134896	-0.831749	0.0419514	0.840936	0.999917	1.09801	0	0	0
CCDC170	-0.256459	-1.22839	0.346684	0.56625	0.998659	1.19454	0	0	0
CCDC171	0.0498555	2.78431	0.070111	0.795394	0.999917	1.03516	0	0	0
CCDC173	0.333675	-0.259828	0.719057	0.439458	0.980951	1.26022	0	0	0
CCDC174	0.150877	4.94016	3.201	0.0972862	0.812889	1.11024	0	0	0
CCDC176	-0.0019135	3.53974	0.000363136	0.98509	0.999917	1.00133	0	0	0
CCDC18	-0.260305	4.56164	0.754623	0.401023	0.973732	1.19773	0	0	0
CCDC181	-0.11013	0.89474	0.120717	0.733909	0.999719	1.07933	0	0	0
CCDC183	-0.0400178	1.49242	0.0416603	0.84148	0.999917	1.02813	0	0	0
CCDC183-AS1	0.0897256	2.42154	0.149963	0.704937	0.999719	1.06417	0	0	0
CCDC184	0.205564	-1.41098	0.0340586	0.856476	0.999917	1.15314	0	0	0
CCDC186	0.12185	5.21406	0.720907	0.411457	0.975746	1.08813	0	0	0
CCDC22	-0.0838603	4.19795	0.211574	0.653258	0.999719	1.05985	0	0	0
CCDC24	-0.207135	2.49942	1.5743	0.232026	0.926332	1.15439	0	0	0
CCDC25	-0.0670893	5.8902	0.385971	0.545338	0.994962	1.0476	0	0	0
CCDC28A	0.0819273	4.10772	0.615367	0.44706	0.983736	1.05843	0	0	0
CCDC28B	0.094352	2.47233	0.401901	0.537282	0.994037	1.06759	0	0	0
CCDC3	0.0836203	2.72105	0.512067	0.487104	0.986701	1.05967	0	0	0
CCDC30	-0.695694	-0.636158	3.28354	0.0935093	0.811318	1.61966	0	0	0
CCDC34	0.0915289	4.93418	1.37201	0.262825	0.93612	1.0655	0	0	0
CCDC40	-0.164651	1.81868	0.873006	0.367429	0.961653	1.1209	0	0	0
CCDC43	-0.00682599	5.81558	0.00409831	0.949946	0.999917	1.00474	0	0	0
CCDC47	0.03802	7.58843	0.252517	0.623848	0.999074	1.0267	0	0	0
CCDC50	-0.00588886	6.95006	0.00309159	0.956518	0.999917	1.00409	0	0	0
CCDC51	0.141982	5.22097	2.76497	0.120644	0.834403	1.10342	0	0	0
CCDC53	0.138129	4.68178	1.69922	0.215366	0.914505	1.10048	0	0	0
CCDC57	-0.169363	4.29403	0.931212	0.35244	0.961467	1.12456	0	0	0
CCDC58	0.12737	3.92631	1.5256	0.238982	0.929146	1.0923	0	0	0
CCDC59	0.0839484	5.72319	0.950528	0.347664	0.961467	1.05991	0	0	0
CCDC6	0.019431	6.83425	0.0184923	0.893949	0.999917	1.01356	0	0	0
CCDC61	0.0297826	2.98449	0.0247423	0.877467	0.999917	1.02086	0	0	0
CCDC64	-0.0822483	2.92549	0.374416	0.551329	0.996692	1.05867	0	0	0
CCDC65	-0.2289	-0.00773397	0.368178	0.554617	0.996969	1.17194	0	0	0
CCDC66	-0.0466742	4.37814	0.0597333	0.810795	0.999917	1.03288	0	0	0
CCDC67	0.0653143	-0.831616	0.00937477	0.924367	0.999917	1.04631	0	0	0
CCDC68	0.0599745	1.34997	0.0619669	0.807366	0.999917	1.04245	0	0	0
CCDC69	0.0743098	2.46941	0.340681	0.569587	0.998659	1.05286	0	0	0
CCDC7	-0.152938	0.342405	0.243463	0.63008	0.999074	1.11183	0	0	0
CCDC71	-0.0863906	4.69034	0.536383	0.477142	0.984623	1.06171	0	0	0
CCDC71L	-0.27375	2.90503	3.04237	0.105082	0.818983	1.20895	0	0	0
CCDC74A	0.155561	1.704	1.01053	0.333414	0.959254	1.11385	0	0	0
CCDC74B	0.0630127	0.303723	0.0513091	0.824381	0.999917	1.04464	0	0	0
CCDC77	-0.0512334	5.49313	0.476235	0.502463	0.988321	1.03615	0	0	0
CCDC78	-0.0656482	0.77308	0.0305768	0.863925	0.999917	1.04656	0	0	0
CCDC8	-0.0240206	4.39318	0.0302381	0.864673	0.999917	1.01679	0	0	0
CCDC80	0.102838	7.89544	1.37431	0.262446	0.93612	1.07388	0	0	0
CCDC81	0.0779694	0.948031	0.140947	0.713494	0.999719	1.05553	0	0	0
CCDC82	-0.166631	5.83821	0.800894	0.387357	0.970185	1.12243	0	0	0
CCDC84	0.120873	3.44339	0.496796	0.493547	0.988265	1.08739	0	0	0
CCDC85A	0.283473	1.25368	2.63958	0.128605	0.844049	1.21712	0	0	0
CCDC85B	-0.127366	3.20366	0.152516	0.702569	0.999719	1.0923	0	0	0
CCDC85C	0.0795455	6.14359	0.414805	0.530921	0.992931	1.05669	0	0	0
CCDC86	0.147862	5.96268	1.39742	0.258668	0.933933	1.10793	0	0	0
CCDC87	-0.577481	-1.53111	0.778094	0.434067	0.979887	1.49224	0	0	0
CCDC88A	0.0631544	7.01399	0.194373	0.666662	0.999719	1.04475	0	0	0
CCDC88B	0.0026186	2.34336	0.000120751	0.991402	0.999917	1.00182	0	0	0
CCDC88C	-0.00751424	3.70025	0.00257759	0.960293	0.999917	1.00522	0	0	0
CCDC9	0.268188	4.74257	2.6884	0.12543	0.839868	1.20429	0	0	0
CCDC90B	-0.0955712	5.33638	0.238998	0.633206	0.999074	1.06849	0	0	0
CCDC91	0.0623505	4.65745	0.166672	0.689839	0.999719	1.04417	0	0	0
CCDC92	-0.0755164	3.6979	0.356829	0.560699	0.99792	1.05374	0	0	0
CCDC93	0.104851	6.93253	2.42291	0.143961	0.860002	1.07538	0	0	0
CCDC94	0.123379	3.53477	0.652012	0.434154	0.979887	1.08928	0	0	0
CCDC96	-0.540695	1.49531	6.19152	0.0274445	0.674993	1.45467	0	0	0
CCDC97	-0.092185	4.90538	0.706482	0.416051	0.976387	1.06598	0	0	0
CCHCR1	-0.110665	6.93518	0.66213	0.430697	0.979058	1.07973	0	0	0
CCL2	-0.664877	-1.02289	3.76034	0.0748625	0.776414	1.58543	0	0	0
CCL26	0.581742	0.413957	4.17447	0.0622048	0.746228	1.49665	0	0	0
CCL5	-0.34025	3.51924	2.11059	0.170372	0.879329	1.26598	0	0	0
CCM2	-0.00103907	5.06702	6.87999e-05	0.99351	0.999917	1.00072	0	0	0
CCM2L	-0.351625	1.42708	2.77448	0.120065	0.834403	1.276	0	0	0
CCNA1	0.138731	-1.18401	0.0843607	0.776128	0.999719	1.10094	0	0	0
CCNA2	-0.0494949	6.84892	0.144329	0.710249	0.999719	1.0349	0	0	0
CCNB1	0.07152	8.30973	0.609371	0.449231	0.984623	1.05082	0	0	0
CCNB1IP1	0.017254	6.83265	0.0441982	0.836797	0.999917	1.01203	0	0	0
CCNB2	0.0266994	7.14603	0.155857	0.699504	0.999719	1.01868	0	0	0
CCNB3	-0.191832	-1.02176	0.109665	0.756802	0.999719	1.14221	0	0	0
CCNC	-0.0118618	4.96106	0.00624604	0.93823	0.999917	1.00826	0	0	0
CCND1	-0.044307	7.24541	0.413235	0.531687	0.993199	1.03119	0	0	0
CCND2	0.181235	1.15846	0.19604	0.69633	0.999719	1.13385	0	0	0
CCND3	0.0129003	7.04159	0.0270063	0.872035	0.999917	1.00898	0	0	0
CCNDBP1	0.0697895	5.31664	0.791212	0.390157	0.970204	1.04956	0	0	0
CCNE1	-0.0845605	3.80466	0.805392	0.386067	0.970185	1.06036	0	0	0
CCNE2	-0.0191821	5.96105	0.0104719	0.92008	0.999917	1.01338	0	0	0
CCNF	-0.0682878	6.562	0.499861	0.492242	0.987783	1.04847	0	0	0
CCNG1	-0.0182855	7.49408	0.00596881	0.939614	0.999917	1.01276	0	0	0
CCNG2	-0.0798448	5.20219	0.180248	0.678215	0.999719	1.0569	0	0	0
CCNH	0.165954	6.01818	3.18373	0.0981001	0.813059	1.12191	0	0	0
CCNI	-0.0126922	8.14299	0.0193422	0.891556	0.999917	1.00884	0	0	0
CCNI2	-0.0979133	0.71045	0.245345	0.628772	0.999074	1.07022	0	0	0
CCNJ	-0.254027	4.06553	2.326	0.151568	0.867126	1.19253	0	0	0
CCNJL	-0.254999	3.88978	4.42968	0.0556794	0.727567	1.19333	0	0	0
CCNK	0.0203271	6.87603	0.0829262	0.777984	0.999719	1.01419	0	0	0
CCNL1	-0.0480748	6.10568	0.0882389	0.771197	0.999719	1.03388	0	0	0
CCNL2	-0.156658	7.31053	0.685004	0.423043	0.978285	1.1147	0	0	0
CCNO	0.239865	0.21927	0.475562	0.502759	0.988321	1.18088	0	0	0
CCNT1	0.0578888	7.27704	0.217751	0.648607	0.999074	1.04094	0	0	0
CCNT2	-0.115418	5.64639	0.718315	0.412276	0.975746	1.08329	0	0	0
CCNT2-AS1	0.440959	-0.013344	5.06131	0.0528636	0.727567	1.35751	0	0	0
CCNY	-0.0435047	5.42229	0.289314	0.599895	0.999074	1.03061	0	0	0
CCNYL1	0.0541423	5.14228	0.0950745	0.762787	0.999719	1.03824	0	0	0
CCNYL2	0.114909	-0.445356	0.111413	0.74395	0.999719	1.08291	0	0	0
CCP110	-0.0269182	5.82621	0.0251793	0.876399	0.999917	1.01883	0	0	0
CCPG1	-0.0548674	3.84566	0.0695554	0.796186	0.999917	1.03876	0	0	0
CCR10	0.0644758	-0.313358	0.0375878	0.849318	0.999917	1.0457	0	0	0
CCS	-0.153186	4.6253	1.00852	0.333879	0.959254	1.11202	0	0	0
CCSAP	-0.0529173	4.91919	0.126859	0.727517	0.999719	1.03736	0	0	0
CCSER2	0.0973809	6.42605	0.36845	0.554473	0.996969	1.06983	0	0	0
CCT2	0.113788	8.95202	2.48597	0.139267	0.852896	1.08207	0	0	0
CCT3	0.154216	8.52002	5.04419	0.0430397	0.712595	1.11282	0	0	0
CCT4	0.125135	8.95803	3.60628	0.0803492	0.788535	1.09061	0	0	0
CCT5	0.122218	9.30627	3.57881	0.0813781	0.789962	1.08841	0	0	0
CCT6A	0.100827	7.85026	1.62221	0.225442	0.922954	1.07239	0	0	0
CCT6B	0.63347	0.255899	1.67681	0.218236	0.91683	1.55129	0	0	0
CCT6P1	-0.098366	3.35343	0.338703	0.570695	0.998659	1.07056	0	0	0
CCT6P3	0.226518	1.069	0.502715	0.491032	0.987134	1.17001	0	0	0
CCT7	0.191489	9.10842	5.7583	0.0323867	0.690625	1.14194	0	0	0
CCT8	0.071383	8.99981	0.394828	0.540831	0.994962	1.05072	0	0	0
CCZ1	-0.0681609	2.40838	0.111483	0.743873	0.999719	1.04838	0	0	0
CCZ1B	-0.0130992	0.769738	0.00077201	0.978262	0.999917	1.00912	0	0	0
CD109	-0.0519168	3.65344	0.160313	0.695476	0.999719	1.03664	0	0	0
CD14	-0.134267	1.59198	0.372769	0.552194	0.996969	1.09754	0	0	0
CD151	-0.0943861	8.11647	0.733288	0.407576	0.975746	1.06761	0	0	0
CD163L1	0.193223	0.82713	1.06699	0.320763	0.956008	1.14332	0	0	0
CD164	-0.0334111	7.05955	0.0218116	0.884892	0.999917	1.02343	0	0	0
CD164L2	-0.0497526	-0.40626	0.0270684	0.87189	0.999917	1.03509	0	0	0
CD177	0.540682	-0.307	2.59363	0.131685	0.847721	1.45466	0	0	0
CD200	-0.186925	3.36788	1.86023	0.19612	0.899478	1.13833	0	0	0
CD22	0.392876	-0.645808	0.829808	0.379176	0.966823	1.31301	0	0	0
CD24	0.169174	1.1766	0.446564	0.51585	0.990503	1.12441	0	0	0
CD248	-0.548231	1.76785	9.49837	0.00889222	0.54023	1.46229	0	0	0
CD27-AS1	0.0649108	0.843215	0.15203	0.703018	0.999719	1.04602	0	0	0
CD274	0.0237178	5.4964	0.0431546	0.838705	0.999917	1.01658	0	0	0
CD276	0.0318892	6.06679	0.100363	0.756506	0.999719	1.02235	0	0	0
CD2AP	0.139	7.1137	1.94372	0.187012	0.89483	1.10114	0	0	0
CD2BP2	0.0838907	7.28519	0.61781	0.44618	0.983736	1.05987	0	0	0
CD320	0.0520688	4.84649	0.0924068	0.766028	0.999719	1.03675	0	0	0
CD34	-0.0030232	1.53593	0.000291449	0.986643	0.999917	1.0021	0	0	0
CD3EAP	0.178479	4.46354	1.86947	0.195083	0.898676	1.13169	0	0	0
CD40	-0.0698561	6.17239	0.737766	0.406187	0.975746	1.04961	0	0	0
CD44	0.0310492	7.66199	0.155112	0.700184	0.999719	1.02175	0	0	0
CD46	-0.0628648	7.08004	0.178593	0.679603	0.999719	1.04454	0	0	0
CD47	-0.284445	5.56189	2.69332	0.125116	0.839609	1.21794	0	0	0
CD55	0.055361	5.00607	0.245678	0.628542	0.999074	1.03912	0	0	0
CD58	-0.0959487	2.69306	0.122546	0.731986	0.999719	1.06877	0	0	0
CD59	-0.0109871	8.34347	0.0243505	0.878432	0.999917	1.00764	0	0	0
CD63	0.204684	8.55891	3.74326	0.075448	0.776414	1.15243	0	0	0
CD68	0.0203766	4.91927	0.0416039	0.841586	0.999917	1.01422	0	0	0
CD70	-0.116088	2.76921	0.515216	0.485793	0.986479	1.08379	0	0	0
CD72	-0.126434	0.648751	0.349189	0.564869	0.998659	1.09159	0	0	0
CD74	-0.375548	7.06323	4.20931	0.0612622	0.746228	1.29733	0	0	0
CD79B	-0.00887749	0.241864	0.00104708	0.974686	0.999917	1.00617	0	0	0
CD81	-0.0452346	7.78362	0.283235	0.603711	0.999074	1.03185	0	0	0
CD82	-0.0717742	5.15345	0.25399	0.622848	0.999074	1.05101	0	0	0
CD83	-0.419245	3.91965	14.7494	0.00210228	0.337357	1.33723	0	0	0
CD8A	0.386806	0.720502	0.93735	0.350912	0.961467	1.3075	0	0	0
CD9	0.0711096	6.24403	0.846096	0.374681	0.965357	1.05052	0	0	0
CD99	0.076916	6.68089	0.695959	0.419453	0.9771	1.05476	0	0	0
CD99L2	-0.0336008	5.90594	0.108583	0.747097	0.999719	1.02356	0	0	0
CD99P1	-0.0834598	0.960806	0.110944	0.744468	0.999719	1.05956	0	0	0
[truncated: 12,604 more rows]

## Sheet: ctrl_vs_gamma
gene	logFC	logCPM	F	PValue	FDR	FC	Significant gene	UP in gamma	DOWN in gamma	Antigen presentation				Cytokine signaling				Complement activation				Interferon signaling									MHC genes
A1BG	1.33788	1.3519	23.9849	0.000305434	0.000838708	2.52779	A1BG	0	A1BG	CD1A	#N/A	#N/A	#N/A	ANGPT1	#N/A	#N/A	#N/A	C1QA	#N/A	#N/A	#N/A	CD44	0.200885	0.0244805	1.1494						HLA-A	Class I α-chain	-2.55774	5.67862e-12	5.88786
ABCC2	-0.323084	1.12391	3.91946	0.0696624	0.0987363	1.251	0	0	0	FYN	-0.838753	2.1842e-07	1.7885	IL6	-3.87173	1.02726e-11	14.6389														HLA-B	Class I α-chain	-2.46545	2.59701e-11	5.523
ABCC3	0.222495	3.08687	1.25216	0.283715	0.341896	1.16675	0	0	0	BCL10	-0.803395	3.21469e-05	1.7452	TNFSF10	-3.34585	1.08344e-06	10.1672														HLA-C	Class I α-chain	-2.13643	1.4963e-10	4.39673
ABCC5	0.164783	6.06507	2.27114	0.156098	0.202083	1.121	0	0	0	MRC2	0.686062	0.00122497	1.60889	ATF3	-2.78934	2.97838e-13	6.91315														HLA-E	associated with class I 6.2-kB Hind III fragment	-1.01431	5.2619e-08	2.01993
ABCC6	0.280569	2.26611	1.93792	0.187627	0.237655	1.21467	0	0	0	TUBA4A	0.562749	6.19168e-05	1.47708	TRAF1	-2.75691	2.4138e-09	6.75948														HLA-F	associated with class I 5.4-kB Hind III fragment	-2.77206	1.53197e-10	6.8308
ABCC8	-2.35002	-1.16508	14.7228	0.00211602	0.00452155	5.09833	ABCC8	ABCC8	0	NFYC	-0.445055	0.00149882	1.36137	CCL5	-2.63621	1.7455e-08	6.21697														HLA-G	associated with class I 6.0-kB Hind III fragment	-2.12861	3.75345e-05	4.37296
ABCC9	0.168162	-0.795874	0.200417	0.661873	0.708654	1.12363	0	0	0	CTSA	0.431451	0.000284561	1.34859	CEBPB	-2.49546	1.57124e-12	5.63908														HLA-H	Class I pseudogene associated with 5.4-kB Hind III fragment	-2.31762	1.98249e-09	4.98509
ABCD1	0.392011	3.09677	6.63713	0.0232621	0.0372229	1.31222	0	0	0	CTSD	0.427131	0.018828	1.34456	IL23A	-2.43728	1.06766e-05	5.41621														HLA-J	Class I pseudogene associated with 5.9-kB Hind III fragment	-2.04138	5.1448e-05	4.11638
ABCD3	-0.208326	5.73518	1.22783	0.288232	0.346424	1.15535	0	0	0	HLA-DPB1	0.375827	0.00825299	1.29758	PSMB9	-2.41597	5.73123e-11	5.33677														HLA-K	Class I pseudogene associated with 7.0-kB Hind III fragment	#N/A	#N/A	#N/A
ABCD4	-0.610077	5.67597	26.3496	0.000202387	0.000588619	1.52634	ABCD4	ABCD4	0	CTSL	-0.375517	0.00152309	1.2973	CSF1	-2.30693	1.40007e-10	4.94828														HLA-L	Class I pseudogene associated with 9.2-kB Hind III fragment	0.0117683	0.941077	1.00819
ABCE1	-0.59065	7.24721	9.89544	0.00787198	0.0143156	1.50592	ABCE1	ABCE1	0	NFATC1	0.362614	0.133168	1.28575	STAT1	-2.02875	2.15592e-09	4.08052														HLA-N	Class I gene fragment associated with a 1.7-kB Hind III fragment	#N/A	#N/A	#N/A
ABCF2	-0.53476	6.97273	61.3626	3.11918e-06	1.78319e-05	1.4487	0	0	0	NFATC2	-0.321766	0.312623	1.24986	PSMB8	-1.9526	5.18284e-11	3.87072														HLA-P	Class I gene fragment associated with 9.0-kB Hind III fragment	#N/A	#N/A	#N/A
ABCF3	0.225335	6.37438	4.61228	0.0515092	0.0754228	1.16905	0	0	0	NFKBIA	-0.269659	0.00844034	1.20552	FGF2	-1.87884	8.9746e-08	3.6778														HLA-S	Class I gene fragment associated with a 3.0-kB Hind III fragment	#N/A	#N/A	#N/A
ABCG4	0.602965	2.36744	21.7582	0.000461963	0.00119653	1.51883	ABCG4	0	ABCG4	TRAF6	-0.194378	0.109619	1.14423	IL21R	-1.6897	3.87752e-07	3.22589														HLA-T	Class I gene fragment associated with 16.0-kB Hind III fragment	#N/A	#N/A	#N/A
ABHD1	0.322501	-0.128334	1.54384	0.236345	0.290518	1.2505	0	0	0	HLA-DMA	-0.145927	0.184489	1.10644	IL15RA	-1.68628	1.8641e-06	3.21825														HLA-U	Class I gene fragment associated with 2.1-kB Hind III fragment	#N/A	#N/A	#N/A
ABHD11	-0.619334	3.95277	32.7748	7.44948e-05	0.000251351	1.53617	ABHD11	ABHD11	0	FBXL7	0.114982	0.318179	1.08296	CXCL2	-1.60216	0.000340654	3.03598														HLA-V	Class I gene fragment associated with 7.5-kB Hind III fragment	#N/A	#N/A	#N/A
ABHD12	0.111354	6.60237	2.48728	0.139171	0.1825	1.08024	0	0	0	PSME2	-0.102719	0.351018	1.07379	CEBPG	-1.54955	3.54021e-08	2.92725														HLA-W	Class I gene fragment associated with 8.0-kB Hind III fragment	#N/A	#N/A	#N/A
ABHD14B	0.216914	5.88412	3.70676	0.0767177	0.107412	1.16224	0	0	0	HRAS	0.00778658	0.95989	1.00541	CASP1	-1.46096	1.22453e-05	2.75292														HLA-X	Class I gene fragment	#N/A	#N/A	#N/A
ABHD15	-0.736179	4.57126	54.7231	5.73286e-06	2.94364e-05	1.66576	ABHD15	ABHD15	0	HLA-DMB	-0.00714686	0.969047	1.00497	TNFRSF9	-1.39504	2.60306e-05	2.62995														HLA-Y	Class I pseudogene	#N/A	#N/A	#N/A
ABHD17A	1.83358	0.995131	53.2869	6.59216e-06	3.29185e-05	3.56421	ABHD17A	0	ABHD17A					FAS	-1.35844	1.02886e-05	2.56409														HLA-Z	Class I gene fragment located within the HLA Class II region	#N/A	#N/A	#N/A
ABHD17B	-0.177391	4.00174	1.99091	0.182104	0.231522	1.13084	0	0	0					DUSP6	-1.31083	1.00463e-07	2.48084														HLA-DRA	DR α-chain	-2.34522	4.98635e-10	5.0814
ABHD17C	-0.275704	3.60131	4.07829	0.0648994	0.09266	1.21058	0	0	0					LAT	-1.29609	0.0020904	2.45563														HLA-DRB1	DR β1-chain determining specificities DR1, DR2, DR3, DR4, DR5 etc.	-4.31431	1.65169e-08	19.8947
ABHD4	-0.162931	6.63668	2.47073	0.140384	0.183872	1.11956	0	0	0					RIPK2	-1.24797	7.43987e-07	2.37507														HLA-DRB2	pseudogene with DR β-like sequences	#N/A	#N/A	#N/A
ABHD6	0.0021515	3.14328	0.000424529	0.983879	0.986379	1.00149	0	0	0					NFKB1	-1.20038	6.20985e-10	2.298														HLA-DRB3	DR β3-chain determining DR52 and Dw24, Dw25, Dw26 specificities	#N/A	#N/A	#N/A
ABHD8	0.627872	3.37185	6.64209	0.0232199	0.0371758	1.54528	ABHD8	0	ABHD8					CXCL1	-1.1952	0.0459033	2.28977														HLA-DRB4	DR β4-chain determining DR53	#N/A	#N/A	#N/A
ABI1	0.0493814	4.98458	0.435829	0.520854	0.577352	1.03482	0	0	0					CXCL5	-1.1814	0.00159663	2.26796														HLA-DRB5	DR β5-chain determining DR51	-5.463	8.64011e-06	44.1089
ABI2	0.0721305	7.72185	0.592126	0.455575	0.514787	1.05127	0	0	0					TNFRSF12A	-1.17302	4.2737e-07	2.25483														HLA-DRB6	DRB pseudogene found on DR1, DR2 and DR10 haplotypes	-4.21072	0.000154565	18.5163
ABI3	0.126326	1.07207	0.318749	0.582126	0.636096	1.09151	0	0	0					CASP10	-1.15335	0.000342383	2.22429														HLA-DRB7	DRB pseudogene found on DR4, DR7 and DR9 haplotypes	#N/A	#N/A	#N/A
ABL1	-0.250109	7.66363	6.68908	0.0228251	0.0366602	1.1893	0	0	0					CNKSR1	-1.14086	0.00227204	2.20513														HLA-DRB8	DRB pseudogene found on DR4, DR7 and DR9 haplotypes	#N/A	#N/A	#N/A
ABLIM1	-1.33864	3.98811	136.988	3.33376e-08	4.91747e-07	2.52913	ABLIM1	ABLIM1	0					IL1B	-1.10545	0.000554219	2.15166														HLA-DRB9	DRB pseudogene, isolated fragment	#N/A	#N/A	#N/A
ABRACL	0.23767	3.0773	2.82709	0.116925	0.156304	1.17909	0	0	0					NFKBIZ	-1.09153	0.000201906	2.131														HLA-DQA1	DQ α-chain as expressed	#N/A	#N/A	#N/A
ABT1	0.173955	5.13068	2.32313	0.151801	0.197167	1.12815	0	0	0					CXCL3	-1.08312	0.0670908	2.11862														HLA-DQB1	DQ β-chain as expressed	#N/A	#N/A	#N/A
ABTB2	-2.10165	4.52971	287.194	3.84845e-10	1.92462e-08	4.29201	ABTB2	ABTB2	0					TNFRSF8	-0.906619	0.000200037	1.87465														HLA-DQA2	DQ α-chain-related sequence, not known to be expressed	#N/A	#N/A	#N/A
ACACB	0.242222	4.66879	8.57105	0.0119399	0.0206367	1.18281	0	0	0					FYN	-0.838753	2.1842e-07	1.7885														HLA-DQB2	DQ β-chain-related sequence, not known to be expressed	#N/A	#N/A	#N/A
ACAD11	-1.1596	2.26085	44.3901	1.68899e-05	7.21391e-05	2.23395	ACAD11	ACAD11	0					MAP2K4	-0.749443	5.8527e-06	1.68114														HLA-DQB3	DQ β-chain-related sequence, not known to be expressed	#N/A	#N/A	#N/A
ACAD8	-0.509026	5.18812	32.506	7.7442e-05	0.000259318	1.42309	0	0	0					PDGFB	-0.745956	5.6597e-05	1.67709														HLA-DOA	DO α-chain	-0.654375	0.000121567	1.57393
ACAD9	-0.0355761	6.75969	0.176905	0.681028	0.725228	1.02497	0	0	0					SQSTM1	-0.741879	1.4073e-05	1.67235														HLA-DOB	DO β-chain	-1.78132	0.000510816	3.4374
ACADSB	-0.565352	3.99926	23.3443	0.000343098	0.00092611	1.47975	0	0	0					IL5RA	-0.685436	0.0217573	1.60819														HLA-DMA	DM α-chain	-0.145927	0.184489	1.10644
ACADVL	0.498147	8.28705	17.9244	0.0010109	0.00236688	1.4124	0	0	0					IL4R	-0.604133	0.000276245	1.52007														HLA-DMB	DM β-chain	-0.00714686	0.969047	1.00497
ACAN	1.7333	0.752741	50.3376	8.86975e-06	4.23977e-05	3.32488	ACAN	0	ACAN					PTGS2	-0.59329	0.0171103	1.50868														HLA-DPA1	DP α-chain as expressed	-1.7167	8.30612e-09	3.28683
ACAP1	0.592755	0.366058	2.44238	0.142491	0.186252	1.50812	0	0	0					LTA	-0.592833	0.250995	1.50821														HLA-DPB1	DP β-chain as expressed	0.375827	0.00825299	1.29758
ACAP2	-0.397512	6.93407	7.47269	0.0172739	0.0285998	1.31723	0	0	0					CSF2RA	-0.579738	0.303437	1.49458														HLA-DPA2	DP α-chain-related pseudogene	#N/A	#N/A	#N/A
ACAP3	0.75272	4.8901	13.2252	0.00308887	0.00629104	1.68497	ACAP3	0	ACAP3					TNFRSF1B	-0.540814	0.00011693	1.45479														HLA-DPB2	DP β-chain-related pseudogene	#N/A	#N/A	#N/A
ACBD7	1.39661	3.2658	62.46	2.83583e-06	1.64964e-05	2.63283	ACBD7	0	ACBD7					HBEGF	-0.448205	0.001619	1.36434														HLA-DPA3	DP α-chain-related pseudogene	#N/A	#N/A	#N/A
ACD	0.135753	5.29289	0.653712	0.43357	0.493678	1.09867	0	0	0					TNFAIP3	-0.421209	0.00299978	1.33905														HFE	Class I-like gene	0.836532	5.17044e-06	1.78575
ACE	-0.75548	-0.568007	4.16175	0.0625535	0.0897405	1.68819	0	0	0					IL17RA	-0.41716	0.00148364	1.3353														TAP1	ABC (ATP Binding Cassette) transporter	-2.49461	5.99046e-11	5.63575
ACER3	-0.310942	5.10095	3.21769	0.0965078	0.131779	1.24052	0	0	0					TNFRSF11A	-0.364073	0.0226581	1.28705														TAP2	ABC (ATP Binding Cassette) transporter	-1.77735	8.97139e-13	3.42797
ACHE	-0.0685046	1.6743	0.0607133	0.809282	0.839794	1.04863	0	0	0					STAT5B	-0.348786	0.000193289	1.27349														PSMB9	Proteasome-related sequence	-2.41597	5.73123e-11	5.33677
ACIN1	0.191828	8.20001	2.31159	0.152741	0.198265	1.14221	0	0	0					BIRC3	-0.344912	0.180885	1.27007														PSMB8	Proteasome-related sequence	-1.9526	5.18284e-11	3.87072
ACKR3	-0.559989	0.561823	5.90484	0.0306056	0.0474251	1.47426	0	0	0					TNFRSF14	-0.324741	0.140037	1.25244														MICA	Class I chain-related gene	1.435	6.30312e-08	2.70383
ACOT1	0.430104	1.55337	11.4377	0.00501315	0.00962238	1.34733	0	0	0					PDGFA	-0.291066	0.134639	1.22354														MICB	Class I chain-related gene	0.844545	5.75275e-07	1.7957
ACOT13	0.860865	4.85011	63.8659	2.51525e-06	1.5041e-05	1.81613	ACOT13	0	ACOT13					NFKBIA	-0.269659	0.00844034	1.20552														MICC	Class I chain-related pseudogene	#N/A	#N/A	#N/A
ACOT2	0.063638	3.01918	0.28857	0.600359	0.652553	1.0451	0	0	0					JAG1	-0.256694	0.0272234	1.19474														MICD	Class I chain-related pseudogene	#N/A	#N/A	#N/A
ACOT7	0.0699861	5.94836	0.22799	0.641074	0.690486	1.04971	0	0	0					TRAFD1	-0.243866	0.0140167	1.18416														MICE	Class I chain-related pseudogene	#N/A	#N/A	#N/A
ACOT8	0.69688	5.5431	32.2471	8.04093e-05	0.000267854	1.621	ACOT8	0	ACOT8					NOD1	-0.241936	0.0569905	1.18258
ACOT9	0.389578	5.91649	19.9921	0.000654679	0.00161901	1.31001	0	0	0					BIRC2	-0.235218	0.224955	1.17708
ACOX1	0.569999	6.22172	72.3145	1.27811e-06	8.59707e-06	1.48452	0	0	0					TM7SF3	-0.227102	0.016071	1.17048
ACOX3	0.219807	4.08528	4.73221	0.0489727	0.0721352	1.16458	0	0	0					IL18	-0.22262	0.257888	1.16685
ACP1	-0.309944	7.00003	20.931	0.000542599	0.0013761	1.23966	0	0	0					VEGFC	-0.212785	0.0305964	1.15892
ACP6	-0.735775	3.92146	67.5743	1.85214e-06	1.17238e-05	1.66529	ACP6	ACP6	0					ICAM1	-0.20728	0.1179	1.15451
ACRBP	-1.7476	0.138316	14.3092	0.00234365	0.00495359	3.358	ACRBP	ACRBP	0					TRAF6	-0.194378	0.109619	1.14423
ACRC	-0.0107659	0.401217	0.00247515	0.961089	0.967983	1.00749	0	0	0					MYD88	-0.193664	0.122226	1.14366
ACSL3	1.0551	7.31464	103.38	1.713e-07	1.7542e-06	2.07786	ACSL3	0	ACSL3					RASGRF2	-0.154765	0.363778	1.11324
ACSL4	0.644911	7.61712	43.2968	1.91546e-05	7.98727e-05	1.56364	ACSL4	0	ACSL4					RAF1	-0.140838	0.0441139	1.10255
ACSM3	1.10771	1.62391	50.645	8.59395e-06	4.13092e-05	2.15504	ACSM3	0	ACSM3					PSME2	-0.102719	0.351018	1.07379
ACSS1	-0.137278	3.75118	0.990082	0.338175	0.39787	1.09983	0	0	0					MAP3K14	-0.098562	0.445832	1.07071
ACSS2	1.10302	6.20841	158.203	1.42193e-08	2.57623e-07	2.14803	ACSS2	0	ACSS2					FADD	-0.098024	0.237227	1.07031
ACSS3	-0.440468	2.42151	15.1574	0.00190399	0.00412582	1.35704	0	0	0					SPTBN1	-0.0945309	0.236173	1.06772
ACTA2	-0.875573	2.8772	41.4981	2.36915e-05	9.55253e-05	1.83474	ACTA2	ACTA2	0					IL18R1	-0.0913621	0.738918	1.06538
ACTBL2	1.82972	-1.30251	18.7221	0.000851832	0.00204023	3.55469	ACTBL2	0	ACTBL2					KITLG	-0.0845562	0.71089	1.06036
ACTC1	1.98847	2.11592	108.556	1.29334e-07	1.4149e-06	3.96815	ACTC1	0	ACTC1					LIF	-0.0578723	0.675762	1.04093
ACTG1P17	0.163627	-0.384447	0.16952	0.687354	0.730899	1.1201	0	0	0					ANXA1	-0.0405582	0.606233	1.02851
ACTG1P20	-0.0730952	1.19211	0.0740855	0.789823	0.823147	1.05197	0	0	0					YES1	-0.0286843	0.846031	1.02008
ACTG2	1.56186	3.16476	98.6973	2.23361e-07	2.14729e-06	2.95235	ACTG2	0	ACTG2					HRAS	0.00778658	0.95989	1.00541
ACTG1	1.88802	12.7963	361.815	9.26074e-11	7.16845e-09	3.70128	ACTG1	0	ACTG1					JUN	0.0526616	0.6526	1.03718
ACTB	1.52651	11.436	316.099	2.13334e-10	1.28732e-08	2.88087	ACTB	0	ACTB					MAPK14	0.085578	0.29607	1.06111
ACTA1	1.39574	0.407505	22.5667	0.000396265	0.0010485	2.63123	ACTA1	0	ACTA1					FGFR1	0.0917052	0.359907	1.06563
ACSM5	-0.947882	-1.3082	2.67706	0.126159	0.167299	1.92904	0	0	0					PELI1	0.0999422	0.299579	1.07173
ACSL6	0.242779	-0.365631	0.790087	0.395542	0.455851	1.18327	0	0	0					IL1RAP	0.114611	0.448233	1.08268
ACSL5	-1.9094	1.63192	89.6535	3.85571e-07	3.25839e-06	3.75654	ACSL5	ACSL5	0					DUSP2	0.115232	0.581789	1.08315
ACSL1	0.033098	5.68152	0.16523	0.691106	0.734258	1.02321	0	0	0					TNFAIP8	0.188515	0.290988	1.13959
ACSF3	-0.333316	4.5875	5.25478	0.0395155	0.0595444	1.25991	0	0	0					MAPK12	0.190572	0.258583	1.14122
ACSF2	0.898113	6.37772	65.3871	2.21457e-06	1.35765e-05	1.86363	ACSF2	0	ACSF2					MAP2K1	0.193036	0.0227178	1.14317
ACP2	-0.759973	5.12191	90.7927	3.59002e-07	3.08564e-06	1.69346	ACP2	ACP2	0					DUSP1	0.209466	0.0297914	1.15626
ACOT4	-0.841366	1.16164	11.3656	0.00511632	0.00979593	1.79175	ACOT4	ACOT4	0					CASP7	0.248486	0.0127203	1.18796
ACOT11	-0.0140372	0.165854	0.00218615	0.96343	0.969605	1.00978	0	0	0					TNFRSF1A	0.276577	0.00982899	1.21132
ACO2	0.877384	7.18928	63.3621	2.62506e-06	1.55639e-05	1.83704	ACO2	0	ACO2					MAPK11	0.291283	0.0684076	1.22373
ACO1	0.66617	7.36784	82.7231	6.06147e-07	4.64405e-06	1.58685	ACO1	0	ACO1					NOS2	0.297404	0.275783	1.22893
ACLY	1.0068	9.27613	144.508	2.43249e-08	3.85268e-07	2.00945	ACLY	0	ACLY					IL4I1	0.312042	0.295199	1.24146
ACER2	-0.703374	1.90053	26.7824	0.000188231	0.00055385	1.62831	ACER2	ACER2	0					MAPK13	0.370307	0.00156795	1.29263
ACCS	-0.414035	4.07778	7.30459	0.0183172	0.03017	1.33241	0	0	0					MMP9	0.432379	0.474994	1.34946
ACBD6	-0.0181271	5.35468	0.0483176	0.829486	0.856163	1.01264	0	0	0					CX3CL1	0.468585	0.0167785	1.38375
ACBD5	-0.115377	4.98653	1.27852	0.278932	0.336826	1.08326	0	0	0					NOD2	0.472159	0.3731	1.38718
ACBD4	0.405482	3.60042	5.13048	0.0415523	0.0622858	1.32453	0	0	0					MAP2K2	0.499236	0.0119731	1.41346
ACBD3	1.35895	6.89184	262.726	6.6426e-10	2.80352e-08	2.56498	ACBD3	0	ACBD3					S1PR1	0.505911	0.00053892	1.42002
ACAT2	1.55637	6.7956	402.274	4.79898e-11	4.96652e-09	2.94113	ACAT2	0	ACAT2					STAT5A	0.511221	0.000765814	1.42526
ACAT1	0.189648	6.34022	4.73797	0.0488546	0.0719903	1.14049	0	0	0					STAT3	0.512897	5.96649e-06	1.42691
ACADS	1.05382	4.08409	25.5096	0.000233533	0.000664255	2.07601	ACADS	0	ACADS					TNFSF9	0.686364	0.000338916	1.60922
ACADM	-0.152712	5.57816	2.01096	0.180068	0.229392	1.11166	0	0	0					BCL6	0.716792	5.43659e-07	1.64352
ACAD10	0.171357	4.87751	2.30991	0.152879	0.19839	1.12612	0	0	0					IL12A	0.829908	6.76273e-05	1.77757
ACACA	0.825913	7.2552	50.036	9.15025e-06	4.34823e-05	1.77266	ACACA	0	ACACA					FN1	0.848174	2.04606e-06	1.80022
ACAA2	0.510155	5.00825	24.5935	0.000274027	0.000763422	1.4242	0	0	0					MAP2K3	0.852767	1.94818e-05	1.80596
ACAA1	0.384711	4.67599	11.106	0.00550859	0.0104511	1.3056	0	0	0					IL15	0.857908	0.000466686	1.81241
ABTB1	0.478631	4.13677	5.81641	0.0316662	0.0488715	1.39342	0	0	0					TRAF2	1.05093	8.37528e-06	2.07186
ABR	-0.100809	7.15794	1.14074	0.30524	0.36393	1.07237	0	0	0					SOCS3	1.09376	1.46148e-07	2.1343
ABLIM3	0.353938	5.34566	15.0124	0.00197185	0.00425584	1.27804	0	0	0					RASAL1	1.10486	1.35954e-06	2.15079
ABL2	-0.0743961	7.43769	0.546112	0.473255	0.532471	1.05292	0	0	0					VAV1	1.12071	0.000571986	2.17453
ABI3BP	-0.528369	5.7318	37.1647	4.07907e-05	0.000150459	1.4423	0	0	0					EDN1	1.14734	6.34942e-05	2.21506
ABHD5	-0.798155	4.37854	29.4059	0.000123357	0.000386148	1.73888	ABHD5	ABHD5	0					PDGFRA	1.20045	1.859e-05	2.29812
ABHD3	-0.565933	3.03799	12.1715	0.00409028	0.00805044	1.48034	0	0	0					KIT	1.27416	7.67643e-08	2.41858
ABHD2	0.549179	6.75928	42.6726	2.06046e-05	8.49731e-05	1.46325	0	0	0					JAK3	1.29523	3.02546e-08	2.45415
ABHD16A	-0.425271	5.02511	13.5186	0.00286293	0.0059	1.34282	0	0	0					IL1R1	1.36961	4.53546e-09	2.584
ABHD14A	1.13192	1.91359	43.8539	1.79595e-05	7.58643e-05	2.19151	ABHD14A	0	ABHD14A	TRIM9	-0.0481783	0.650749	1.03396	IL6R	1.52622	7.53101e-09	2.88031
ABHD13	-0.0525597	3.46645	0.0504858	0.82577	0.853171	1.0371	0	0	0	MAP3K14	-0.098562	0.445832	1.07071	CEBPD	1.52857	1.93402e-05	2.88501
ABHD10	0.316185	5.36841	7.97052	0.0145692	0.0246215	1.24503	0	0	0	RAF1	-0.140838	0.0441139	1.10255	FGF18	1.6352	0.000111403	3.10631
ABCG2	0.222235	3.29174	2.56141	0.133899	0.176316	1.16654	0	0	0	CD83	-0.235045	0.0498761	1.17694	EGF	1.78686	0.000124474	3.45064
ABCF1	-0.268382	8.0827	9.65101	0.00848275	0.0152629	1.20446	0	0	0	ANXA4	-0.339939	0.0042286	1.2657	IL27RA	1.96401	7.6161e-09	3.90144
ABCC6P1	1.3452	0.0297917	22.8078	0.000378819	0.00100947	2.54065	ABCC6P1	0	ABCC6P1	LST1	-0.508185	0.125355	1.42226	FSCN1	2.74352	3.30168e-11	6.697
ABCC4	-0.215593	5.29559	3.87896	0.0709437	0.100319	1.16118	0	0	0	MALT1	-0.74825	0.000174571	1.67975	CCL2	2.98618	9.40003e-05	7.92374
A1BG-AS1	0.180411	2.70259	1.43806	0.252198	0.307596	1.13321	0	0	0	CD1B	#N/A	#N/A	#N/A	CCL20	#N/A	#N/A	#N/A	C1QB	#N/A	#N/A	#N/A	EN1	#N/A	#N/A	#N/A
A4GALT	0.873897	3.19269	14.7662	0.00209365	0.00448095	1.83261	A4GALT	0	A4GALT	CD1C	#N/A	#N/A	#N/A	CD27	#N/A	#N/A	#N/A	C1QC	#N/A	#N/A	#N/A	FCGR1A	#N/A	#N/A	#N/A
AAED1	-0.2341	3.65628	2.8003	0.118511	0.158178	1.17617	0	0	0	CLEC7A	#N/A	#N/A	#N/A	FGF7	#N/A	#N/A	#N/A	ITGAM	#N/A	#N/A	#N/A	HLA-DQA1	#N/A	#N/A	#N/A
AAGAB	-0.621038	6.92017	50.756	8.49681e-06	4.09231e-05	1.53798	AAGAB	AAGAB	0	CTSG	#N/A	#N/A	#N/A	FLT3	#N/A	#N/A	#N/A	SERPINB2	-5.3798	1.47008e-05	41.6371	HLA-DQB1	#N/A	#N/A	#N/A
AAMDC	0.715089	3.84127	21.9421	0.000445972	0.00116067	1.64158	AAMDC	0	AAMDC	FCGR1A	#N/A	#N/A	#N/A	HGF	#N/A	#N/A	#N/A	C5	-2.12819	2.04732e-07	4.37168	HLA-DRB3	#N/A	#N/A	#N/A
AARS	-1.11795	9.85921	255.913	7.80048e-10	3.12941e-08	2.17038	AARS	AARS	0	HLA-DRB3	#N/A	#N/A	#N/A	IL12B	#N/A	#N/A	#N/A	C3	-1.1633	1.96522e-06	2.23969	IFNA2	#N/A	#N/A	#N/A
AASDHPPT	-1.70086	6.63214	72.8296	1.22918e-06	8.29851e-06	3.25095	AASDHPPT	AASDHPPT	0	SYK	#N/A	#N/A	#N/A	IL1R2	#N/A	#N/A	#N/A	ITGB2	-0.919986	0.0907047	1.8921	IFNB1	#N/A	#N/A	#N/A
AASS	0.421993	5.44537	18.6593	0.000863258	0.00206388	1.33978	0	0	0	TNF	#N/A	#N/A	#N/A	IL1RL1	#N/A	#N/A	#N/A	SERPINE1	-0.899456	1.83515e-08	1.86536	IFNG	#N/A	#N/A	#N/A
AAR2	0.550791	6.53966	43.0752	1.96554e-05	8.15884e-05	1.46489	0	0	0	HLA-DQB1	#N/A	#N/A	#N/A	IL10RA	#N/A	#N/A	#N/A	THBD	-1.32901	0.000188612	2.51229	IFIT1	-2.67813	4.5076e-10	6.40027
AAK1	-0.5804	6.45051	42.3435	2.142e-05	8.78887e-05	1.49526	0	0	0	CYBB	#N/A	#N/A	#N/A	HAVCR2	#N/A	#N/A	#N/A	C5AR1	-4.68748	1.77971e-10	25.7675	HLA-DRA	-2.34522	4.98635e-10	5.0814
AACS	0.416975	5.7584	20.7226	0.000565418	0.00142481	1.33513	0	0	0	CD209	#N/A	#N/A	#N/A	CXCL10	#N/A	#N/A	#N/A	C4A	#N/A	#N/A	#N/A	HLA-DPA1	-1.7167	8.30612e-09	3.28683
AARS2	-0.0186625	6.11774	0.0295769	0.866145	0.887726	1.01302	0	0	0	IFNG	#N/A	#N/A	#N/A	IL13	#N/A	#N/A	#N/A	PLAU	-1.06634	5.47623e-09	2.09411	IFNAR1	-0.558868	0.0233325	1.47311
AADAT	-0.583343	3.02279	22.868	0.000374602	0.00100015	1.49832	0	0	0	CD36	#N/A	#N/A	#N/A	FGF10	#N/A	#N/A	#N/A	FCN1	#N/A	#N/A	#N/A	HLA-DPB1	0.375827	0.00825299	1.29758
AAMP	-0.0104139	7.84061	0.00957769	0.923556	0.937682	1.00724	0	0	0	HLA-DQA1	#N/A	#N/A	#N/A	IL10	#N/A	#N/A	#N/A	PROS1	1.76565	2.83698e-08	3.40027	ICAM1	-0.20728	0.1179	1.15451
AAAS	0.855514	5.85327	86.2888	4.7836e-07	3.86993e-06	1.8094	AAAS	0	AAAS	CD1E	#N/A	#N/A	#N/A	CSF2	#N/A	#N/A	#N/A	C3AR1	#N/A	#N/A	#N/A	FLNB	-0.0799251	0.363906	1.05696
AASDH	-0.179941	4.69201	0.940905	0.350031	0.410069	1.13284	0	0	0	MRC1	#N/A	#N/A	#N/A	IL1A	#N/A	#N/A	#N/A	PLAUR	1.01474	1.43902e-06	2.02053	IFNAR2	-0.0250103	0.809705	1.01749
AATF	-0.876258	6.81202	77.5815	8.66756e-07	6.25357e-06	1.83561	AATF	AATF	0	CD74	-6.00279	4.14827e-14	64.124	IL1RN	#N/A	#N/A	#N/A	ITGAX	0.758141	0.014814	1.69131	IFNGR1	0.106861	0.4728	1.07688
AATK	0.543169	1.86223	5.11734	0.0417749	0.0625809	1.45717	0	0	0	LAMP3	-3.01991	9.38965e-12	8.11118	IL2	#N/A	#N/A	#N/A					IRF1	-2.97466	1.82047e-12	7.86069
ABAT	2.13217	2.30203	202.155	3.2693e-09	8.56738e-08	4.38378	ABAT	0	ABAT	TAP1	-2.49461	5.99046e-11	5.63575	IL22	#N/A	#N/A	#N/A					IRF2	-0.196975	0.0443784	1.14629
ABCA1	-1.43934	4.90388	168.221	9.86069e-09	1.97254e-07	2.71197	ABCA1	ABCA1	0	PSMB9	-2.41597	5.73123e-11	5.33677	IL25	#N/A	#N/A	#N/A					IRF3	0.689534	0.00133718	1.61276
ABCA10	-1.04201	-0.819918	6.52608	0.0242296	0.0385893	2.05909	ABCA10	ABCA10	0	TUBA1A	2.40216	2.28856e-12	5.28594	IL27	#N/A	#N/A	#N/A					IRF4	#N/A	#N/A	#N/A
ABCA11P	-1.29991	2.69675	90.9681	3.55103e-07	3.06114e-06	2.46214	ABCA11P	ABCA11P	0	HLA-DRA	-2.34522	4.98635e-10	5.0814	IL3	#N/A	#N/A	#N/A					IRF5	-1.03386	4.42444e-05	2.04749
ABCA12	-1.01396	-0.136538	18.6764	0.000860126	0.00205774	2.01945	ABCA12	ABCA12	0	CTSS	-2.05756	2.2918e-05	4.16283	IL33	#N/A	#N/A	#N/A					IRF7	-1.3094	0.000117075	2.47839
ABCA2	0.974939	5.93906	26.0898	0.000211473	0.000609581	1.96556	ABCA2	0	ABCA2	KIF20A	1.95384	7.28794e-12	3.87405	IL3RA	#N/A	#N/A	#N/A					IRF8	#N/A	#N/A	#N/A
ABCA3	0.407638	4.71521	6.66954	0.0229883	0.0368817	1.32651	0	0	0	PSMB8	-1.9526	5.18284e-11	3.87072	IL4	#N/A	#N/A	#N/A					ISG15	-1.95382	1.17014e-06	3.87398
ABCA4	-0.61332	0.0235636	5.49699	0.0358766	0.0546077	1.52978	ABCA4	ABCA4	0	CALR	1.89259	6.14631e-11	3.71301	IL5	#N/A	#N/A	#N/A					MX1	-4.00606	3.96483e-10	16.0673
ABCA5	0.322395	5.07675	1.63567	0.223638	0.277137	1.2504	0	0	0	SOCS1	-1.87336	1.20556e-05	3.66386	IL9	#N/A	#N/A	#N/A					MX2	-4.24749	2.04918e-10	18.9942
ABCA7	0.599484	4.67423	6.73912	0.0224132	0.0360701	1.51517	ABCA7	0	ABCA7	HLA-DOB	-1.78132	0.000510816	3.4374	LTB	#N/A	#N/A	#N/A					PSMB8	-1.9526	5.18284e-11	3.87072
ABCA8	1.30394	3.74506	113.273	1.01155e-07	1.17236e-06	2.46903	ABCA8	0	ABCA8	TAP2	-1.77735	8.97139e-13	3.42797	OSM	#N/A	#N/A	#N/A					PTAFR	-0.754498	0.00288261	1.68704
ABCB1	0.696731	4.80221	41.1677	2.46542e-05	9.88266e-05	1.62083	ABCB1	0	ABCB1	HLA-DPA1	-1.7167	8.30612e-09	3.28683	PIK3CG	#N/A	#N/A	#N/A					SOCS1	-1.87336	1.20556e-05	3.66386
ABCB10	-0.801688	4.58272	46.2043	1.37806e-05	6.13345e-05	1.74314	ABCB10	ABCB10	0	CDC20	1.53712	1.04581e-08	2.90214	SELE	#N/A	#N/A	#N/A					SOCS3	1.09376	1.46148e-07	2.1343
ABCB4	0.620507	1.31179	9.5697	0.00869807	0.0155927	1.53742	ABCB4	0	ABCB4	BATF3	-1.24621	1.45011e-06	2.37217	SYK	#N/A	#N/A	#N/A					STAT1	-2.02875	2.15592e-09	4.08052
ABCB6	-0.39975	5.16497	11.8031	0.00452634	0.00879432	1.31928	0	0	0	NCF2	-1.20274	2.56535e-05	2.30176	TEK	#N/A	#N/A	#N/A					USP18	-2.06609	3.02231e-07	4.18749
ABCB7	0.990617	5.31677	107.533	1.36589e-07	1.47639e-06	1.98703	ABCB7	0	ABCB7	NFKB1	-1.20038	6.20985e-10	2.298	TNF	#N/A	#N/A	#N/A					VCAM1	#N/A	#N/A	#N/A
ABCB8	0.771807	5.15882	22.036	0.000438061	0.00114314	1.70741	ABCB8	0	ABCB8	IL1B	-1.10545	0.000554219	2.15166	TNFAIP6	#N/A	#N/A	#N/A
ABCB9	0.588839	3.70101	16.5751	0.00136554	0.00308207	1.50404	ABCB9	0	ABCB9	SOCS3	1.09376	1.46148e-07	2.1343	TNFRSF4	#N/A	#N/A	#N/A
ABCC1	-0.00727003	7.10077	0.00797731	0.930214	0.943067	1.00505	0	0	0	PYCARD	0.944337	0.00692215	1.9243	TNFSF4	#N/A	#N/A	#N/A
ABCC10	-0.33564	4.76235	5.2136	0.0401769	0.0604163	1.26194	0	0	0	TAPBP	0.93615	1.40528e-08	1.91342	VCAM1	#N/A	#N/A	#N/A
ACTL6A	-0.0717465	6.45999	0.902227	0.359789	0.420118	1.05099	0	0	0
ACTN1	0.588189	10.3244	39.3963	3.06568e-05	0.000118748	1.50336	ACTN1	0	ACTN1
ACTN2	-0.984384	1.80474	13.9271	0.0025796	0.00539451	1.97847	ACTN2	ACTN2	0
ACTN3	3.53465	-1.35867	26.4877	0.000197737	0.000576916	11.5887	ACTN3	0	ACTN3
ACTN4	0.777614	8.8742	50.4793	8.74131e-06	4.1866e-05	1.71429	ACTN4	0	ACTN4
ACTR10	-0.180101	6.43296	3.59249	0.0808639	0.112699	1.13296	0	0	0
ACTR1A	0.890175	7.85859	141.163	2.79331e-08	4.24473e-07	1.8534	ACTR1A	0	ACTR1A
ACTR1B	0.197667	6.51422	3.25965	0.094584	0.129484	1.14684	0	0	0
ACTR2	0.165559	8.9608	1.8267	0.199938	0.251091	1.1216	0	0	0
ACTR3	-0.258966	8.66128	10.3445	0.00687857	0.012707	1.19662	0	0	0
ACTR3B	-0.343617	2.08841	5.45909	0.0364189	0.055322	1.26893	0	0	0
ACTR5	-0.356957	5.38657	16.3561	0.00143583	0.00321734	1.28072	0	0	0
ACTR6	0.131172	5.2624	0.312358	0.585889	0.639347	1.09518	0	0	0
ACTR8	-0.233039	5.16688	8.19011	0.013536	0.023046	1.17531	0	0	0
ACTRT3	-1.12879	0.930893	33.7493	6.48456e-05	0.000223019	2.18676	ACTRT3	ACTRT3	0
ACVR1	-0.375352	5.24264	19.1971	0.000770958	0.0018655	1.29716	0	0	0
ACVR1B	-0.474427	5.97212	38.731	3.33369e-05	0.000127173	1.38937	0	0	0
ACVR2A	-0.694312	3.24065	14.8086	0.00207207	0.00443867	1.61811	ACVR2A	ACVR2A	0
ACVR2B	0.0393291	4.37884	0.156132	0.699254	0.741554	1.02764	0	0	0
ACVR2B-AS1	-0.806688	0.880483	16.1382	0.00151	0.00336085	1.74919	ACVR2B-AS1	ACVR2B-AS1	0
ACVRL1	-0.192238	0.12587	0.319239	0.58184	0.635831	1.14254	0	0	0
ACYP1	0.212531	4.71973	2.46619	0.140719	0.184233	1.15872	0	0	0
ACYP2	-0.627801	0.633248	4.67225	0.0502218	0.0737148	1.54521	0	0	0
ADA	0.72845	5.04906	43.4126	1.88989e-05	7.89869e-05	1.65686	ADA	0	ADA
ADAL	-1.18102	5.21508	119.717	7.33688e-08	9.13514e-07	2.26736	ADAL	ADAL	0
ADAM10	-0.146085	7.31535	1.88102	0.193799	0.244539	1.10656	0	0	0
ADAM11	0.581717	3.57012	9.48327	0.00893398	0.0159764	1.49663	0	0	0
ADAM12	0.696242	0.307329	11.7696	0.00456858	0.00886578	1.62028	ADAM12	0	ADAM12
ADAM15	0.158151	6.59819	1.50704	0.241705	0.296507	1.11586	0	0	0
ADAM17	-0.496333	6.71138	45.5629	1.47975e-05	6.48754e-05	1.41062	0	0	0
ADAM19	0.647457	6.08556	66.4382	2.03104e-06	1.26533e-05	1.5664	ADAM19	0	ADAM19
ADAM1A	-2.88919	2.01375	105.228	1.54729e-07	1.63141e-06	7.40852	ADAM1A	ADAM1A	0
ADAM21	1.2551	0.28792	15.5887	0.00171762	0.00375892	2.38683	ADAM21	0	ADAM21
ADAM22	0.886415	3.23314	48.8496	1.03582e-05	4.84035e-05	1.84858	ADAM22	0	ADAM22
ADAM23	0.476089	0.375766	4.01608	0.066717	0.0950042	1.39097	0	0	0
ADAM33	0.745697	3.84543	10.2278	0.0071219	0.0130951	1.67678	ADAM33	0	ADAM33
ADAM8	0.125742	1.2902	0.144509	0.710076	0.751177	1.09107	0	0	0
ADAM9	0.821024	9.05877	126.072	5.426e-08	7.23615e-07	1.76666	ADAM9	0	ADAM9
ADAMTS1	0.730901	7.40471	82.3898	6.19996e-07	4.71552e-06	1.65967	ADAMTS1	0	ADAMTS1
ADAMTS10	0.192898	3.04868	0.951371	0.347458	0.407446	1.14306	0	0	0
ADAMTS12	0.557109	4.67729	50.7125	8.53472e-06	4.10748e-05	1.47132	0	0	0
ADAMTS13	-0.519376	3.39844	4.69606	0.0497212	0.0730829	1.43333	0	0	0
ADAMTS14	-1.01636	2.38106	18.3422	0.000923662	0.00218823	2.0228	ADAMTS14	ADAMTS14	0
ADAMTS15	0.0493573	3.71217	0.146706	0.707993	0.749299	1.0348	0	0	0
ADAMTS16	-0.718523	2.56131	24.0606	0.000301307	0.000829277	1.6455	ADAMTS16	ADAMTS16	0
ADAMTS2	2.00448	2.90191	140.143	2.91532e-08	4.38891e-07	4.01243	ADAMTS2	0	ADAMTS2
ADAMTS20	-0.209333	0.500211	0.50782	0.488881	0.547185	1.15615	0	0	0
ADAMTS3	1.43281	3.79405	112.559	1.04927e-07	1.21031e-06	2.69972	ADAMTS3	0	ADAMTS3
ADAMTS5	1.00584	3.49939	66.8012	1.97179e-06	1.23368e-05	2.00812	ADAMTS5	0	ADAMTS5
ADAMTS6	-1.25862	4.515	44.4129	1.68462e-05	7.19944e-05	2.39267	ADAMTS6	ADAMTS6	0
ADAMTS7	0.661958	3.93962	9.5334	0.00879624	0.0157474	1.58223	ADAMTS7	0	ADAMTS7
ADAMTS8	-1.32466	-0.952965	9.60308	0.0086089	0.0154461	2.50474	ADAMTS8	ADAMTS8	0
ADAMTS9	1.80174	-1.13875	13.7308	0.00271147	0.00563318	3.48642	ADAMTS9	0	ADAMTS9
ADAMTSL1	-0.430601	5.01053	13.8745	0.00261418	0.00545667	1.3478	0	0	0
ADAMTSL3	0.436931	2.88183	10.2108	0.00715816	0.0131568	1.35372	0	0	0
ADAMTSL4	1.32087	6.59127	59.7601	3.59394e-06	1.9925e-05	2.49817	ADAMTSL4	0	ADAMTSL4
ADAMTSL5	0.667697	5.03322	24.4313	0.000282017	0.000783093	1.58853	ADAMTSL5	0	ADAMTSL5
ADAP1	-0.30308	1.22516	1.31705	0.272134	0.329408	1.23378	0	0	0
ADAP2	0.461852	2.64595	11.5637	0.00483863	0.00932663	1.37731	0	0	0
ADAR	-0.942133	9.43289	122.378	6.45496e-08	8.26575e-07	1.92137	ADAR	ADAR	0
ADARB1	0.670615	6.31203	61.5119	3.07877e-06	1.76518e-05	1.59175	ADARB1	0	ADARB1
ADAT1	-0.731892	5.02503	64.743	2.33649e-06	1.42107e-05	1.66082	ADAT1	ADAT1	0
ADAT2	-0.537814	3.08337	16.0748	0.00153241	0.00340244	1.45177	0	0	0
ADAT3	1.17734	-0.160296	8.81517	0.0110328	0.019212	2.26159	ADAT3	0	ADAT3
ADCK1	-0.193533	2.25686	0.841322	0.37599	0.436246	1.14356	0	0	0
ADCK2	-0.385372	5.3534	11.3125	0.00519388	0.00991973	1.3062	0	0	0
ADCK3	-0.152303	5.08227	1.74552	0.209589	0.261883	1.11134	0	0	0
ADCK4	0.46721	3.55399	7.12055	0.0195455	0.0318873	1.38243	0	0	0
ADCK5	0.462914	3.66785	4.48898	0.0542824	0.0790314	1.37832	0	0	0
ADCY1	-1.48232	0.0595668	26.4901	0.000197659	0.000576822	2.79399	ADCY1	ADCY1	0
ADCY10P1	1.36831	-0.08971	30.5834	0.000102946	0.000330827	2.58169	ADCY10P1	0	ADCY10P1
ADCY3	-0.916252	6.80894	90.411	3.67661e-07	3.14158e-06	1.88721	ADCY3	ADCY3	0
ADCY4	-0.248121	-1.25612	0.213759	0.651603	0.699556	1.18766	0	0	0
ADCY5	0.0799142	0.486867	0.124445	0.730008	0.769753	1.05696	0	0	0
ADCY6	0.481271	6.71927	30.5717	0.000103129	0.000331059	1.39597	0	0	0
ADCY7	-0.337713	5.50219	20.159	0.000632918	0.00157094	1.26375	0	0	0
ADCY9	0.722657	5.72077	44.2302	1.7201e-05	7.31894e-05	1.65022	ADCY9	0	ADCY9
ADD1	0.191001	7.69959	8.31114	0.0130032	0.0222375	1.14156	0	0	0
ADD2	-0.998698	0.20963	10.6988	0.00619688	0.0115913	1.9982	ADD2	ADD2	0
ADD3	0.674045	6.2477	43.5272	1.86496e-05	7.8158e-05	1.59554	ADD3	0	ADD3
ADGRA2	-0.866221	5.30911	49.5707	9.6035e-06	4.52971e-05	1.82288	ADGRA2	ADGRA2	0
ADGRA3	-0.165127	4.85773	2.9369	0.11069	0.148937	1.12126	0	0	0
ADGRB1	-0.223435	-0.296068	0.428675	0.524239	0.580664	1.16751	0	0	0
ADGRB2	1.0438	5.42715	39.3293	3.09152e-05	0.000119527	2.06166	ADGRB2	0	ADGRB2
ADGRB3	0.668626	0.760554	7.63205	0.0163485	0.0272571	1.58956	ADGRB3	0	ADGRB3
ADGRE1	0.739835	-0.721906	2.82052	0.117312	0.156732	1.66999	0	0	0
ADGRE5	-0.382511	0.996168	3.29753	0.0928871	0.127436	1.30361	0	0	0
ADGRF3	-1.33622	-0.495593	8.70962	0.0114148	0.0198134	2.52489	ADGRF3	ADGRF3	0
ADGRF5	0.492823	-1.49495	0.925469	0.353878	0.414044	1.4072	0	0	0
ADGRG1	0.165548	3.49984	0.734181	0.407299	0.467446	1.12159	0	0	0
ADGRG2	0.000318131	-0.824423	1.91996e-06	0.998916	0.998916	1.00022	0	0	0
ADGRG6	0.756444	5.61558	29.3602	0.000124238	0.000388572	1.68932	ADGRG6	0	ADGRG6
ADGRL1	-0.0335142	5.3289	0.072332	0.79226	0.825441	1.0235	0	0	0
ADGRL2	0.0286723	1.97325	0.0383902	0.84774	0.871493	1.02007	0	0	0
ADGRL3	1.01841	1.29445	22.485	0.000402389	0.00106238	2.02569	ADGRL3	0	ADGRL3
ADGRL4	0.166281	0.492307	0.264147	0.616049	0.666743	1.12216	0	0	0
ADH5	0.440911	6.9182	31.907	8.45087e-05	0.00027933	1.35746	0	0	0
ADHFE1	-0.0612536	-0.858975	0.0299015	0.86542	0.887195	1.04337	0	0	0
ADI1	0.359586	5.90267	28.3804	0.000145026	0.000444079	1.28306	0	0	0
ADIPOR1	0.359612	7.23192	32.5635	7.68e-05	0.000257582	1.28308	0	0	0
ADIPOR2	0.613613	7.7717	82.1699	6.29331e-07	4.76914e-06	1.53009	ADIPOR2	0	ADIPOR2
ADK	0.317085	6.35603	7.74769	0.0157134	0.0263296	1.24581	0	0	0
ADM	-0.58518	5.5698	20.9426	0.000541365	0.00137392	1.50023	ADM	ADM	0
ADM2	-2.28131	6.35013	335.774	1.4698e-10	9.90736e-09	4.8612	ADM2	ADM2	0
ADM5	0.535009	0.99716	3.94596	0.0688392	0.0976644	1.44895	0	0	0
ADNP	-0.25089	8.32801	9.02522	0.0103162	0.0181002	1.18994	0	0	0
ADNP-AS1	-1.97193	0.367969	73.9012	1.13415e-06	7.78288e-06	3.92291	ADNP-AS1	ADNP-AS1	0
ADNP2	-0.185358	6.08177	6.91828	0.0210087	0.0340311	1.1371	0	0	0
ADO	-0.0795226	5.11412	0.191182	0.669227	0.715398	1.05667	0	0	0
ADORA1	0.806721	2.38599	25.8125	0.000221701	0.000635177	1.74923	ADORA1	0	ADORA1
ADORA2B	-0.473315	5.09895	24.3071	0.000288318	0.000798163	1.3883	0	0	0
ADPGK	0.233442	6.4699	11.4217	0.00503585	0.00966341	1.17564	0	0	0
ADPRH	-0.872909	-0.607102	3.87451	0.0710861	0.100491	1.83135	0	0	0
ADPRHL2	0.578109	5.79218	25.7513	0.000224035	0.000640499	1.49289	0	0	0
ADPRM	-0.864325	3.27487	33.3827	6.82948e-05	0.000233125	1.82049	ADPRM	ADPRM	0
ADRA1B	1.79934	1.27186	84.0229	5.55463e-07	4.33535e-06	3.48061	ADRA1B	0	ADRA1B
ADRA2A	-0.436116	1.3423	5.90622	0.0305894	0.0474151	1.35296	0	0	0
ADRA2B	1.13404	0.264336	22.9316	0.000370211	0.000990327	2.19473	ADRA2B	0	ADRA2B
ADRA2C	-1.08089	-0.482781	12.4621	0.00378051	0.00751726	2.11534	ADRA2C	ADRA2C	0
ADRB1	-0.692903	0.142605	9.33476	0.00935699	0.016635	1.61653	ADRB1	ADRB1	0
ADRB2	0.0220084	2.19387	0.024046	0.879188	0.898823	1.01537	0	0	0
ADRBK1	0.404952	6.76333	8.11923	0.0138598	0.023548	1.32404	0	0	0
ADRBK2	-0.25492	5.2384	6.97739	0.0205683	0.0333843	1.19327	0	0	0
ADRM1	-0.189519	7.51855	1.16963	0.299446	0.35787	1.14038	0	0	0
ADSL	-0.524879	7.01271	65.7753	2.14464e-06	1.322e-05	1.43881	0	0	0
ADSS	-0.490744	5.92714	8.27574	0.0131565	0.0224522	1.40517	0	0	0
ADSSL1	1.27484	2.71894	113.273	1.01156e-07	1.17236e-06	2.41972	ADSSL1	0	ADSSL1
ADTRP	-0.612606	0.182253	6.09844	0.0284267	0.0444354	1.52902	ADTRP	ADTRP	0
AEBP1	1.20841	5.97963	60.0033	3.51676e-06	1.95794e-05	2.31083	AEBP1	0	AEBP1
AEBP2	0.450149	5.85481	8.97858	0.0104706	0.0183335	1.36618	0	0	0
AEN	-0.162777	6.68459	2.70418	0.124425	0.1653	1.11944	0	0	0
AES	0.549893	7.44818	22.4457	0.00040537	0.0010691	1.46398	0	0	0
AFAP1	-0.625337	7.4353	75.1238	1.03593e-06	7.2312e-06	1.54257	AFAP1	AFAP1	0
AFAP1L1	0.218371	6.13977	5.71627	0.03292	0.0506246	1.16342	0	0	0
AFAP1L2	-0.528982	2.87417	16.8778	0.00127484	0.00289977	1.44291	0	0	0
AFF1	0.267195	6.62513	9.41908	0.00911399	0.0162584	1.20347	0	0	0
AFF3	-0.494522	5.16197	40.7305	2.59985e-05	0.00010344	1.40885	0	0	0
AFF4	-0.407758	8.46195	12.5073	0.00373484	0.00743659	1.32662	0	0	0
AFG3L1P	-0.679941	4.54242	18.2541	0.000941306	0.00222353	1.60207	AFG3L1P	AFG3L1P	0
AFG3L2	-0.359289	6.13489	20.1032	0.000640102	0.00158754	1.28279	0	0	0
AFMID	0.399552	5.49242	11.6516	0.00472111	0.00912145	1.3191	0	0	0
AFTPH	-0.332317	6.1619	7.00884	0.0203382	0.033033	1.25903	0	0	0
AGA	-0.639593	3.86991	22.8811	0.000373696	0.000998186	1.55789	AGA	AGA	0
AGAP1	-0.127976	5.74729	2.78565	0.11939	0.159248	1.09276	0	0	0
AGAP11	-1.11349	-1.18563	6.92717	0.0209418	0.0339415	2.16368	AGAP11	AGAP11	0
AGAP2	0.663311	2.98401	11.2388	0.00530364	0.0101031	1.58371	AGAP2	0	AGAP2
AGAP2-AS1	1.15385	3.52997	32.4019	7.86197e-05	0.000262659	2.22507	AGAP2-AS1	0	AGAP2-AS1
AGAP3	0.302579	6.20336	4.39645	0.056481	0.0818084	1.23335	0	0	0
AGAP4	-0.342636	0.648482	1.43333	0.252939	0.308423	1.26807	0	0	0
AGAP5	0.183747	0.0506909	0.195263	0.665951	0.712185	1.13583	0	0	0
AGAP6	-0.342372	2.4742	3.7197	0.0762645	0.10688	1.26784	0	0	0
AGAP7P	0.306627	-1.31776	0.420547	0.528136	0.584226	1.23681	0	0	0
AGAP9	-0.264029	1.02736	1.16875	0.299621	0.357959	1.20083	0	0	0
AGBL2	-0.704575	1.25147	13.3014	0.0030282	0.00618756	1.62966	AGBL2	AGBL2	0
AGBL3	0.536967	-0.172003	3.6186	0.0798931	0.111473	1.45092	0	0	0
AGBL5	0.533277	6.85468	33.5563	6.66357e-05	0.00022853	1.44721	0	0	0
AGER	0.0976737	3.62897	0.177714	0.680343	0.724712	1.07005	0	0	0
AGFG1	-0.091023	7.06684	0.427966	0.524577	0.580949	1.06513	0	0	0
AGFG2	0.790977	4.06403	45.5096	1.48857e-05	6.5161e-05	1.73025	AGFG2	0	AGFG2
AGGF1	-0.17662	5.92779	2.16052	0.165762	0.213308	1.13023	0	0	0
AGK	-0.113718	5.73063	2.69455	0.125037	0.166023	1.08201	0	0	0
AGL	-0.465575	4.85878	8.17401	0.0136087	0.0231591	1.38087	0	0	0
AGMAT	0.142746	0.527693	0.528503	0.485358	0.54386	1.104	0	0	0
AGO1	0.0907976	6.11491	1.58807	0.230108	0.283903	1.06496	0	0	0
AGO2	0.397275	5.06244	11.7458	0.00459888	0.0089151	1.31702	0	0	0
AGO3	0.0607963	4.30167	0.556646	0.469106	0.528414	1.04304	0	0	0
AGO4	-1.27477	4.61261	118.072	7.95133e-08	9.74104e-07	2.4196	AGO4	AGO4	0
AGPAT1	0.265952	7.17371	11.1521	0.00543645	0.0103303	1.20243	0	0	0
AGPAT2	0.189459	4.93308	0.823256	0.381007	0.441119	1.14034	0	0	0
AGPAT3	-0.190924	7.05044	5.03695	0.0431674	0.0644356	1.14149	0	0	0
AGPAT4	0.320504	3.05447	5.79436	0.0319374	0.0492328	1.24877	0	0	0
AGPAT4-IT1	0.194293	-0.946423	0.287918	0.600767	0.652899	1.14416	0	0	0
AGPAT5	-0.510883	5.99414	10.8402	0.0059471	0.0111871	1.42492	0	0	0
AGPS	-0.239714	6.51379	2.87849	0.113955	0.152724	1.18076	0	0	0
AGRN	1.08624	8.06725	20.4199	0.000600573	0.0015002	2.1232	AGRN	0	AGRN
AGTPBP1	-1.63859	5.91114	81.1735	6.73723e-07	5.04015e-06	3.1136	AGTPBP1	AGTPBP1	0
AGTR1	0.35338	2.56275	1.81505	0.201287	0.252526	1.27755	0	0	0
AGTRAP	0.0612106	5.16456	0.198012	0.663767	0.71037	1.04334	0	0	0
AHCTF1	-0.460208	6.38193	11.5556	0.00484969	0.00934425	1.37574	0	0	0
AHCTF1P1	-0.752324	0.677439	12.3388	0.00390848	0.00773696	1.6845	AHCTF1P1	AHCTF1P1	0
AHCY	0.307237	9.43634	11.1807	0.00539227	0.0102504	1.23734	0	0	0
AHCYL1	0.798715	8.03344	129.737	4.58829e-08	6.33532e-07	1.73955	AHCYL1	0	AHCYL1
AHCYL2	0.548076	4.42188	25.7977	0.000222263	0.000636165	1.46213	0	0	0
AHDC1	0.916547	4.8984	24.9417	0.000257745	0.000724097	1.88759	AHDC1	0	AHDC1
AHI1	0.475455	4.56552	9.66258	0.00845261	0.015218	1.39036	0	0	0
AHNAK	1.47091	9.70486	64.7775	2.32977e-06	1.41816e-05	2.77197	AHNAK	0	AHNAK
AHNAK2	-0.394751	4.06977	7.15077	0.0193374	0.0316077	1.31472	0	0	0
AHR	-0.878317	5.47208	46.6895	1.30649e-05	5.87577e-05	1.83823	AHR	AHR	0
AHRR	-1.07534	5.03538	76.4487	9.40411e-07	6.67005e-06	2.10721	AHRR	AHRR	0
AHSA1	-0.154681	7.5515	3.22751	0.0960531	0.131274	1.11318	0	0	0
AHSA2	0.294401	5.78899	1.51114	0.241101	0.295815	1.22638	0	0	0
AIDA	0.343827	3.06415	3.54725	0.0825797	0.114872	1.26912	0	0	0
AIF1L	1.55375	7.70549	422.805	3.52189e-11	4.16357e-09	2.93579	AIF1L	0	AIF1L
AIFM1	0.313298	6.13088	17.3916	0.0011364	0.00262037	1.24255	0	0	0
AIFM2	-0.913063	4.25356	60.3846	3.3996e-06	1.905e-05	1.88304	AIFM2	AIFM2	0
AIFM3	1.19119	1.43861	25.9592	0.000216219	0.000621544	2.2834	AIFM3	0	AIFM3
AIG1	0.400477	4.54573	19.1249	0.000782665	0.00189132	1.31994	0	0	0
AIM1	-1.28379	2.3516	47.1094	1.24802e-05	5.65285e-05	2.43477	AIM1	AIM1	0
AIM1L	0.481183	0.927911	4.10539	0.0641263	0.0916907	1.39589	0	0	0
AIMP1	-0.354907	6.20572	13.689	0.00274056	0.0056839	1.2789	0	0	0
AIMP2	-0.00780341	4.19463	0.00865029	0.927339	0.940804	1.00542	0	0	0
AIP	1.83574	5.8468	113.504	9.99658e-08	1.16334e-06	3.56954	AIP	0	AIP
AJAP1	-0.183534	3.04245	1.3483	0.266788	0.32358	1.13566	0	0	0
AJUBA	-1.99799	8.49372	1053.93	1.13735e-13	1.11499e-10	3.99444	AJUBA	AJUBA	0
AK1	0.655427	5.41387	27.2499	0.00017421	0.000519289	1.57508	AK1	0	AK1
AK2	-0.429913	7.67204	56.6595	4.77136e-06	2.52267e-05	1.34715	0	0	0
AK3	0.0983925	5.56614	0.345199	0.567071	0.621926	1.07058	0	0	0
AK4	-0.41855	5.06049	7.10616	0.0196456	0.0320399	1.33658	0	0	0
AK5	2.76853	1.42645	278.671	4.63005e-10	2.18811e-08	6.81411	AK5	0	AK5
AK6	-0.164511	4.53668	0.387671	0.544467	0.600192	1.12079	0	0	0
AK7	0.582794	1.81452	11.8001	0.00453009	0.00880043	1.49775	0	0	0
AK8	-1.34562	0.593032	25.7782	0.000223006	0.00063804	2.54139	AK8	AK8	0
AK9	-0.956748	1.62157	48.2472	1.10416e-05	5.09934e-05	1.94093	AK9	AK9	0
AKAP1	-0.495097	5.8609	28.1041	0.000151599	0.000460634	1.40942	0	0	0
AKAP10	-0.348998	6.36122	8.69129	0.0114827	0.0199194	1.27368	0	0	0
AKAP11	-0.429414	5.23534	6.47063	0.0247305	0.0392884	1.34669	0	0	0
AKAP12	-0.152596	7.18574	2.14563	0.16712	0.21481	1.11157	0	0	0
AKAP13	0.36904	6.12516	7.82994	0.0152792	0.0256639	1.29149	0	0	0
AKAP17A	0.900932	5.67567	33.4046	6.80828e-05	0.000232565	1.86727	AKAP17A	0	AKAP17A
AKAP2	0.242469	-0.745644	0.237166	0.6345	0.684415	1.18302	0	0	0
AKAP3	-2.3212	-1.06059	38.904	3.26149e-05	0.000124778	4.99749	AKAP3	AKAP3	0
AKAP5	0.641402	3.76728	11.7474	0.00459688	0.00891241	1.55984	AKAP5	0	AKAP5
AKAP6	-0.304669	1.39107	3.24347	0.0953203	0.130358	1.23513	0	0	0
AKAP7	-1.83006	1.78256	95.6736	2.66713e-07	2.45574e-06	3.55552	AKAP7	AKAP7	0
AKAP8	0.210173	5.17155	3.43794	0.0869113	0.12005	1.15683	0	0	0
AKAP8L	-0.174316	6.53472	2.09608	0.171742	0.220112	1.12843	0	0	0
AKAP9	0.56211	6.15009	16.7857	0.00130168	0.00295437	1.47643	0	0	0
AKIP1	-0.605521	4.92384	50.1613	9.03251e-06	4.30289e-05	1.52153	AKIP1	AKIP1	0
AKIRIN1	0.204601	6.64035	3.21606	0.0965835	0.131863	1.15237	0	0	0
AKIRIN2	-0.93776	4.46054	82.925	5.97935e-07	4.59067e-06	1.91555	AKIRIN2	AKIRIN2	0
AKNA	-2.31063	6.43942	349.655	1.14427e-10	8.43926e-09	4.96099	AKNA	AKNA	0
AKR1A1	1.69501	6.00126	229.999	1.49551e-09	4.90855e-08	3.2378	AKR1A1	0	AKR1A1
AKR1B1	0.761028	8.01909	79.3511	7.64637e-07	5.61952e-06	1.6947	AKR1B1	0	AKR1B1
AKR1C3	4.66829	-1.57894	32.5998	7.63987e-05	0.000256471	25.427	AKR1C3	0	AKR1C3
AKR7A2	1.18582	5.24739	119.331	7.47601e-08	9.26759e-07	2.27492	AKR7A2	0	AKR7A2
AKR7A3	-0.18535	-1.24923	0.245217	0.628861	0.678833	1.13709	0	0	0
AKR7L	-0.84324	-0.528754	6.55994	0.0239297	0.0381574	1.79407	AKR7L	AKR7L	0
AKT1	0.596131	8.03101	23.7987	0.000315865	0.000862165	1.51166	AKT1	0	AKT1
AKT1S1	0.554586	5.20581	15.8934	0.00159868	0.0035313	1.46875	0	0	0
AKT2	0.665709	6.55904	36.0481	4.72911e-05	0.00017039	1.58635	AKT2	0	AKT2
AKT3	0.667572	6.92941	34.2053	6.08324e-05	0.000211609	1.5884	AKT3	0	AKT3
AKTIP	-0.900162	3.92733	64.0647	2.47338e-06	1.48637e-05	1.86628	AKTIP	AKTIP	0
ALAD	0.954712	5.40592	98.3366	2.28079e-07	2.17791e-06	1.93819	ALAD	0	ALAD
ALAS1	0.0765358	6.35899	1.25937	0.282396	0.340587	1.05448	0	0	0
ALCAM	0.749799	8.12029	48.9288	1.02721e-05	4.80779e-05	1.68156	ALCAM	0	ALCAM
ALDH16A1	0.453676	4.01113	4.40422	0.0562923	0.0815786	1.36953	0	0	0
ALDH18A1	0.674748	7.95736	76.7187	9.22219e-07	6.57256e-06	1.59632	ALDH18A1	0	ALDH18A1
ALDH1A2	-0.416959	3.01289	18.6454	0.000865803	0.00206928	1.33511	0	0	0
ALDH1A3	0.208299	0.62989	0.762271	0.398714	0.459	1.15532	0	0	0
ALDH1B1	0.940373	6.91295	167.332	1.01779e-08	2.01392e-07	1.91902	ALDH1B1	0	ALDH1B1
ALDH1L1	1.75503	1.7665	50.5081	8.71553e-06	4.17836e-05	3.37533	ALDH1L1	0	ALDH1L1
ALDH1L2	-2.3373	8.05127	510.109	1.0926e-11	1.96978e-09	5.05357	ALDH1L2	ALDH1L2	0
ALDH2	-0.268133	5.04662	13.0908	0.00319919	0.00648949	1.20425	0	0	0
ALDH3A1	0.149785	-0.914032	0.122684	0.731842	0.771297	1.1094	0	0	0
ALDH3A2	-0.0868099	5.19324	0.899644	0.360455	0.420773	1.06202	0	0	0
ALDH3B1	0.592213	4.9299	25.6715	0.000227121	0.000648416	1.50756	ALDH3B1	0	ALDH3B1
ALDH4A1	1.17051	4.57372	136.992	3.33328e-08	4.91747e-07	2.25092	ALDH4A1	0	ALDH4A1
ALDH5A1	-0.042473	5.0543	0.215116	0.650581	0.698612	1.02988	0	0	0
ALDH6A1	1.28747	5.4941	154.129	1.66043e-08	2.88797e-07	2.441	ALDH6A1	0	ALDH6A1
ALDH7A1	0.770179	7.37173	108.604	1.29007e-07	1.4149e-06	1.70548	ALDH7A1	0	ALDH7A1
ALDH9A1	-0.095066	6.65776	1.08615	0.316624	0.375693	1.06811	0	0	0
ALDOA	1.24811	10.1285	124.62	5.80616e-08	7.63162e-07	2.3753	ALDOA	0	ALDOA
ALDOC	1.1448	1.64335	41.4975	2.36933e-05	9.55253e-05	2.21116	ALDOC	0	ALDOC
ALG1	0.107183	4.25756	0.877194	0.366319	0.426686	1.07712	0	0	0
ALG10	-0.0380586	2.49662	0.0341078	0.856374	0.879254	1.02673	0	0	0
ALG10B	-0.155718	3.44791	0.554131	0.470091	0.529278	1.11398	0	0	0
ALG11	-0.213637	2.61959	0.775523	0.39476	0.455094	1.15961	0	0	0
ALG12	1.20847	4.97674	63.2275	2.65533e-06	1.57032e-05	2.31092	ALG12	0	ALG12
ALG13	-0.325835	4.88168	9.00993	0.0103665	0.0181732	1.25339	0	0	0
ALG14	0.464503	2.1424	7.52902	0.0169399	0.0281298	1.37984	0	0	0
ALG2	-0.158178	5.31144	1.97398	0.183845	0.23339	1.11588	0	0	0
ALG3	0.882523	5.51988	56.537	4.82636e-06	2.5453e-05	1.8436	ALG3	0	ALG3
ALG5	0.0125249	3.81909	0.00685725	0.935286	0.947089	1.00872	0	0	0
ALG6	0.183048	2.70407	0.324659	0.578692	0.633101	1.13528	0	0	0
ALG8	0.0707943	5.17432	0.175217	0.682459	0.72654	1.05029	0	0	0
ALG9	-0.917543	5.31127	73.8026	1.14252e-06	7.82932e-06	1.8889	ALG9	ALG9	0
ALKBH1	-0.527344	5.05212	42.6264	2.07168e-05	8.53152e-05	1.44127	0	0	0
ALKBH2	-0.18848	4.52939	3.54172	0.0827925	0.115123	1.13956	0	0	0
ALKBH3	-0.653646	5.06901	49.8104	9.36681e-06	4.43239e-05	1.57314	ALKBH3	ALKBH3	0
ALKBH4	0.457261	4.05968	10.0642	0.00748009	0.0136865	1.37293	0	0	0
ALKBH5	0.5902	7.68053	59.4575	3.69269e-06	2.04182e-05	1.50546	ALKBH5	0	ALKBH5
ALKBH6	0.554185	3.4276	17.444	0.00112329	0.00259465	1.46834	0	0	0
ALKBH7	1.82728	2.92837	77.025	9.02071e-07	6.451e-06	3.54868	ALKBH7	0	ALKBH7
ALKBH8	-1.65395	4.81657	189.804	4.78122e-09	1.14459e-07	3.14693	ALKBH8	ALKBH8	0
ALMS1	-0.41251	5.90118	6.98212	0.0205334	0.0333314	1.331	0	0	0
ALMS1-IT1	0.334238	1.53194	3.66859	0.0780734	0.109153	1.26071	0	0	0
ALOX12-AS1	0.143876	0.832907	0.525418	0.481591	0.540392	1.10487	0	0	0
ALOX12B	-0.663203	-0.460272	2.45236	0.141745	0.185408	1.58359	0	0	0
ALOXE3	-0.575728	-0.653449	2.44489	0.142303	0.186021	1.49043	0	0	0
ALPK1	-1.13488	2.38396	42.3454	2.14152e-05	8.78887e-05	2.196	ALPK1	ALPK1	0
ALPK2	-1.76682	6.71661	514.994	1.02942e-11	1.90286e-09	3.40303	ALPK2	ALPK2	0
ALPL	1.51414	2.62854	98.2607	2.29086e-07	2.18235e-06	2.85629	ALPL	0	ALPL
ALS2	0.0961652	7.03346	1.45695	0.249266	0.304503	1.06893	0	0	0
ALS2CL	0.907533	3.3346	21.7623	0.000461594	0.0011962	1.87584	ALS2CL	0	ALS2CL
ALX1	-0.254116	2.15305	3.50196	0.0843417	0.117021	1.1926	0	0	0
ALYREF	0.0799844	7.10493	0.458088	0.510574	0.567594	1.05701	0	0	0
AMACR	-0.0157496	0.560789	0.00490456	0.945251	0.954731	1.01098	0	0	0
AMBRA1	-0.0864298	5.8211	0.725611	0.409975	0.470112	1.06174	0	0	0
AMD1	-0.338598	6.17391	5.78323	0.0320753	0.049414	1.26453	0	0	0
AMDHD1	-1.71355	-0.120706	15.1732	0.0018968	0.00411269	3.27967	AMDHD1	AMDHD1	0
AMDHD2	-0.452682	4.69564	4.1568	0.0626898	0.0898997	1.36858	0	0	0
AMER1	-0.22575	4.032	4.33222	0.0580698	0.0838933	1.16939	0	0	0
AMFR	-0.237286	7.02293	10.5983	0.00638197	0.0119024	1.17877	0	0	0
AMH	-0.78596	-0.155389	2.48218	0.139544	0.18289	1.72424	0	0	0
AMIGO1	-0.619549	3.41937	26.1585	0.000209026	0.000603362	1.53639	AMIGO1	AMIGO1	0
AMIGO2	-1.61258	5.79439	236.416	1.26491e-09	4.39797e-08	3.05798	AMIGO2	AMIGO2	0
AMIGO3	-1.0102	2.08419	19.7472	0.00068818	0.00169354	2.01419	AMIGO3	AMIGO3	0
AMMECR1	0.0191011	4.04979	0.00827153	0.928943	0.942169	1.01333	0	0	0
AMMECR1L	-0.929299	6.40846	167.753	1.00262e-08	1.9893e-07	1.90435	AMMECR1L	AMMECR1L	0
AMN	2.42755	-1.01419	42.8546	2.0169e-05	8.3412e-05	5.37979	AMN	0	AMN
AMN1	0.90069	2.90671	35.9208	4.81052e-05	0.000172982	1.86696	AMN1	0	AMN1
AMOT	0.61515	4.7538	45.3443	1.51637e-05	6.59818e-05	1.53172	AMOT	0	AMOT
AMOTL1	-0.0620455	7.20638	0.683006	0.423703	0.483877	1.04394	0	0	0
AMOTL2	-0.749463	8.28133	77.7392	8.57039e-07	6.18958e-06	1.68117	AMOTL2	AMOTL2	0
AMPD2	1.58374	6.51621	134.569	3.70207e-08	5.35792e-07	2.99746	AMPD2	0	AMPD2
AMPD3	-0.219969	2.28772	2.06801	0.174433	0.22309	1.16471	0	0	0
AMPH	2.03658	3.44361	297.199	3.11814e-10	1.68645e-08	4.10271	AMPH	0	AMPH
AMT	-0.313801	3.87614	1.51094	0.24113	0.295826	1.24298	0	0	0
AMY2B	-0.460519	1.10966	3.25945	0.0945931	0.129485	1.37604	0	0	0
AMZ1	-0.402544	1.29861	3.14854	0.0997838	0.135864	1.32184	0	0	0
AMZ2	-0.225605	6.88296	7.52748	0.016949	0.0281417	1.16927	0	0	0
AMZ2P1	-0.815253	2.90542	33.2202	6.98918e-05	0.000237743	1.75961	AMZ2P1	AMZ2P1	0
ANAPC1	-0.189391	6.19501	2.24144	0.158621	0.205005	1.14028	0	0	0
ANAPC10	-0.363615	3.7418	6.24432	0.0269052	0.0423152	1.28665	0	0	0
ANAPC11	0.572386	6.04518	11.9834	0.0043065	0.00840971	1.48698	0	0	0
ANAPC13	0.0019961	5.83021	0.000331154	0.985762	0.987927	1.00138	0	0	0
ANAPC15	0.744146	5.08518	38.9323	3.24985e-05	0.000124528	1.67498	ANAPC15	0	ANAPC15
ANAPC16	-0.865427	5.87587	146.333	2.25854e-08	3.64839e-07	1.82188	ANAPC16	ANAPC16	0
ANAPC2	0.228587	5.16229	1.33786	0.268559	0.325484	1.17169	0	0	0
ANAPC4	-0.297654	4.57461	2.83932	0.116209	0.15546	1.22914	0	0	0
ANAPC5	0.418925	7.63603	42.0679	2.21316e-05	9.04142e-05	1.33693	0	0	0
ANAPC7	-0.243539	6.83007	13.5213	0.00286094	0.00589756	1.18389	0	0	0
ANG	1.96714	0.893564	67.7731	1.82275e-06	1.15729e-05	3.90992	ANG	0	ANG
ANGEL1	0.39652	5.39788	17.6646	0.00106997	0.00248724	1.31633	0	0	0
ANGEL2	-1.24127	4.81206	84.4027	5.41589e-07	4.24977e-06	2.36407	ANGEL2	ANGEL2	0
ANGPTL2	-0.593159	2.68375	8.82169	0.0110097	0.0191741	1.50855	ANGPTL2	ANGPTL2	0
ANGPTL4	-2.67189	-0.837642	44.907	1.59281e-05	6.87143e-05	6.37263	ANGPTL4	ANGPTL4	0
ANK1	-0.30536	2.25935	3.35672	0.090309	0.124203	1.23573	0	0	0
ANK2	-2.03116	3.8473	213.206	2.36934e-09	6.93377e-08	4.08734	ANK2	ANK2	0
ANK3	-0.025738	1.72356	0.0269587	0.872147	0.893062	1.018	0	0	0
ANKAR	-0.768114	1.54491	12.6541	0.00359086	0.00718615	1.70304	ANKAR	ANKAR	0
ANKDD1A	0.939383	1.4534	16.68	0.00133328	0.00301673	1.91771	ANKDD1A	0	ANKDD1A
ANKEF1	-1.21164	2.00204	73.0729	1.20681e-06	8.17018e-06	2.31601	ANKEF1	ANKEF1	0
ANKFY1	-0.600981	7.38611	84.5226	5.37291e-07	4.22513e-06	1.51675	ANKFY1	ANKFY1	0
ANKH	-0.794039	5.1586	91.9144	3.34891e-07	2.9214e-06	1.73392	ANKH	ANKH	0
ANKHD1	0.553108	3.59494	23.8452	0.000313224	0.000856075	1.46724	0	0	0
ANKHD1-EIF4EBP3	-0.157773	0.0525811	0.351078	0.563832	0.618756	1.11556	0	0	0
ANKIB1	0.0695138	6.88213	0.595854	0.454191	0.513395	1.04936	0	0	0
ANKLE1	0.065632	0.622299	0.036585	0.851315	0.874614	1.04654	0	0	0
ANKLE2	0.0568836	7.86656	0.585153	0.458182	0.517305	1.04022	0	0	0
ANKMY1	-1.27208	2.51247	94.7918	2.81137e-07	2.55885e-06	2.4151	ANKMY1	ANKMY1	0
ANKMY2	0.37746	4.86523	9.73705	0.00826164	0.0149276	1.29905	0	0	0
ANKRA2	-0.324988	4.87208	13.6384	0.00277624	0.00574893	1.25265	0	0	0
ANKRD1	-1.72239	6.55933	333.943	1.52027e-10	1.00873e-08	3.29982	ANKRD1	ANKRD1	0
ANKRD10	0.665689	4.71305	26.1039	0.000210969	0.000608248	1.58633	ANKRD10	0	ANKRD10
ANKRD11	-1.09111	7.45309	96.9491	2.47335e-07	2.32871e-06	2.13038	ANKRD11	ANKRD11	0
ANKRD12	0.420304	5.07759	3.4275	0.0873393	0.120561	1.33821	0	0	0
ANKRD13A	0.460869	6.39976	37.1778	4.0721e-05	0.00015024	1.37637	0	0	0
ANKRD13B	0.322961	3.91723	3.05867	0.104247	0.141241	1.2509	0	0	0
ANKRD13C	-0.246664	5.09646	5.97563	0.0297868	0.0463382	1.18646	0	0	0
ANKRD13D	0.410493	4.49492	4.88408	0.0459705	0.0682154	1.32914	0	0	0
ANKRD16	-1.04979	2.01288	48.5384	1.0705e-05	4.97059e-05	2.07023	ANKRD16	ANKRD16	0
ANKRD17	-0.272289	7.75741	9.2071	0.0097394	0.0172185	1.20772	0	0	0
ANKRD18A	-0.585629	2.8507	7.54308	0.0168578	0.0280061	1.50069	ANKRD18A	ANKRD18A	0
ANKRD18B	-0.227122	3.66607	2.96569	0.109124	0.147086	1.1705	0	0	0
ANKRD2	1.30597	0.763368	33.8802	6.36629e-05	0.000219531	2.4725	ANKRD2	0	ANKRD2
ANKRD20A11P	-1.06262	-0.673813	10.5493	0.00647453	0.012052	2.08871	ANKRD20A11P	ANKRD20A11P	0
ANKRD20A5P	-0.124777	1.90455	0.200672	0.661673	0.708541	1.09034	0	0	0
ANKRD23	-0.0924033	1.31265	0.215239	0.650488	0.698565	1.06614	0	0	0
ANKRD24	-0.686363	1.37738	11.925	0.00437622	0.00853103	1.60922	ANKRD24	ANKRD24	0
ANKRD26	-0.806852	4.4475	22.0315	0.000438437	0.00114386	1.74939	ANKRD26	ANKRD26	0
ANKRD27	0.2122	6.42566	9.88948	0.00788623	0.014338	1.15845	0	0	0
ANKRD28	-0.916736	7.05179	70.8891	1.42573e-06	9.45932e-06	1.88784	ANKRD28	ANKRD28	0
ANKRD29	-1.51267	-0.164223	18.3324	0.000925598	0.00219175	2.85337	ANKRD29	ANKRD29	0
ANKRD30B	-1.72186	4.04414	59.2098	3.77586e-06	2.07791e-05	3.29861	ANKRD30B	ANKRD30B	0
ANKRD31	-3.61541	1.44754	130.921	4.35024e-08	6.10398e-07	12.2559	ANKRD31	ANKRD31	0
ANKRD33B	-0.508209	5.03126	42.9278	1.9997e-05	8.27829e-05	1.42228	0	0	0
ANKRD34A	1.44913	1.13303	49.2619	9.91863e-06	4.66029e-05	2.73044	ANKRD34A	0	ANKRD34A
ANKRD34B	-0.381969	-0.0772029	1.83845	0.198589	0.249698	1.30312	0	0	0
ANKRD36	-0.462692	2.61313	5.18514	0.0406417	0.061021	1.37811	0	0	0
ANKRD36B	-0.798816	1.20921	21.6488	0.000471781	0.00121936	1.73967	ANKRD36B	ANKRD36B	0
ANKRD36C	-0.36136	1.95406	4.60569	0.051653	0.0756028	1.28464	0	0	0
ANKRD37	-0.499517	0.932689	6.42423	0.0251589	0.0398823	1.41374	0	0	0
ANKRD39	0.239622	3.1566	2.21896	0.160566	0.207261	1.18068	0	0	0
ANKRD40	-0.171348	7.15291	6.66634	0.0230151	0.0369208	1.12611	0	0	0
ANKRD42	0.166684	4.40939	3.25096	0.0949784	0.129939	1.12248	0	0	0
ANKRD44	0.37261	2.86122	9.39022	0.00919633	0.0163913	1.29469	0	0	0
ANKRD46	0.495883	3.16999	10.3444	0.00687862	0.012707	1.41018	0	0	0
ANKRD49	-0.27813	3.48252	1.9958	0.181604	0.231028	1.21262	0	0	0
ANKRD50	0.740943	4.96044	19.1046	0.000785977	0.0018987	1.67127	ANKRD50	0	ANKRD50
ANKRD52	-0.458601	8.298	24.3977	0.000283706	0.000786708	1.37421	0	0	0
ANKRD53	-0.717091	-0.591665	4.67123	0.0502433	0.0737175	1.64386	0	0	0
ANKRD54	-0.517135	4.90414	13.5077	0.00287093	0.00591565	1.43111	0	0	0
ANKRD6	-0.631205	2.34539	24.2158	0.000293052	0.000809167	1.54886	ANKRD6	ANKRD6	0
ANKRD9	0.999061	4.40051	37.6079	3.8502e-05	0.000143247	1.9987	ANKRD9	0	ANKRD9
ANKS1A	0.19664	5.89734	6.82299	0.0217425	0.0351106	1.14603	0	0	0
ANKS3	0.671451	4.37564	11.6954	0.00466383	0.00902782	1.59267	ANKS3	0	ANKS3
ANKS6	-0.828409	5.03586	62.0907	2.92772e-06	1.69724e-05	1.77573	ANKS6	ANKS6	0
ANKZF1	-0.0954513	6.05525	0.760242	0.399324	0.459565	1.0684	0	0	0
ANLN	1.28637	8.44335	294.896	3.27091e-10	1.73691e-08	2.43914	ANLN	0	ANLN
ANO1	-0.680353	-0.967489	4.15195	0.0628234	0.0900217	1.60253	0	0	0
ANO10	1.09067	5.09284	101.189	1.93679e-07	1.91489e-06	2.12974	ANO10	0	ANO10
ANO2	-0.262534	1.04671	1.63444	0.223801	0.277269	1.19958	0	0	0
ANO6	0.4661	7.20013	30.5679	0.000103187	0.000331173	1.38137	0	0	0
ANO7	1.29619	0.835417	43.6259	1.84379e-05	7.7464e-05	2.45579	ANO7	0	ANO7
ANO8	1.507	3.85409	83.6176	5.7072e-07	4.41899e-06	2.84219	ANO8	0	ANO8
ANO9	-0.78013	-0.411369	5.61356	0.0342675	0.0524098	1.71729	ANO9	ANO9	0
ANOS1	1.23677	1.79313	55.4971	5.32386e-06	2.76966e-05	2.35671	ANOS1	0	ANOS1
ANP32A	-0.0955306	7.58821	2.73343	0.122587	0.163141	1.06846	0	0	0
ANP32B	-0.120936	8.44293	3.8589	0.0715887	0.101103	1.08744	0	0	0
ANP32E	0.589163	7.15868	29.9723	0.000113004	0.000358972	1.50437	ANP32E	0	ANP32E
ANPEP	1.29281	3.04468	83.5099	5.74857e-07	4.44249e-06	2.45006	ANPEP	0	ANPEP
ANTXR1	0.200459	5.63703	7.44571	0.0174365	0.028843	1.14906	0	0	0
ANTXR2	0.611122	3.31088	17.9402	0.00100742	0.00235949	1.52745	ANTXR2	0	ANTXR2
ANXA1	-0.0405582	7.12549	0.279263	0.606233	0.657957	1.02851	0	0	0
ANXA11	0.906322	7.02747	74.0331	1.12305e-06	7.72486e-06	1.87426	ANXA11	0	ANXA11
ANXA2	0.880653	9.56444	135.865	3.49924e-08	5.10994e-07	1.84121	ANXA2	0	ANXA2
ANXA2P1	0.922655	-1.10463	6.74308	0.0223811	0.0360263	1.8956	ANXA2P1	0	ANXA2P1
ANXA2P2	0.946423	0.833656	28.2234	0.00014872	0.000453393	1.92709	ANXA2P2	0	ANXA2P2
ANXA2P3	0.293775	-0.673052	0.727466	0.409394	0.469519	1.22584	0	0	0
ANXA2R	1.21273	2.35283	34.5871	5.7693e-05	0.00020223	2.31776	ANXA2R	0	ANXA2R
ANXA3	0.132519	5.71445	2.41778	0.144352	0.188414	1.09621	0	0	0
ANXA4	-0.339939	4.64417	12.0498	0.0042286	0.00828085	1.2657	0	0	0
ANXA5	0.653164	9.13013	77.0943	8.97588e-07	6.42839e-06	1.57261	ANXA5	0	ANXA5
ANXA6	2.06612	8.05421	507.958	1.12184e-11	1.99307e-09	4.18759	ANXA6	0	ANXA6
ANXA7	0.142119	7.41168	4.68161	0.0500243	0.0734693	1.10353	0	0	0
ANXA9	0.103492	-1.22376	0.0434554	0.838153	0.863582	1.07437	0	0	0
AOC2	0.354707	3.61549	4.47432	0.0546238	0.0794731	1.27873	0	0	0
AOC3	0.908617	2.57252	26.585	0.000194538	0.000569077	1.87725	AOC3	0	AOC3
AOX1	-0.280494	4.65901	4.83063	0.0470016	0.0695475	1.21461	0	0	0
AP1AR	-0.841952	4.32006	27.2276	0.000174852	0.000520352	1.79247	AP1AR	AP1AR	0
AP1B1	0.51349	7.26864	21.141	0.000520681	0.00132905	1.4275	0	0	0
AP1G1	0.321224	7.52611	8.75868	0.0112354	0.0195321	1.24939	0	0	0
AP1G2	0.0441534	6.76726	0.0878155	0.77173	0.807102	1.03108	0	0	0
AP1M1	0.805538	6.31237	61.0934	3.19361e-06	1.81323e-05	1.7478	AP1M1	0	AP1M1
AP1M2	1.68362	3.55072	129.25	4.6904e-08	6.4374e-07	3.21232	AP1M2	0	AP1M2
AP1S1	1.13431	5.80286	118.049	7.96035e-08	9.74393e-07	2.19514	AP1S1	0	AP1S1
AP1S2	0.67864	4.00225	7.00899	0.0203372	0.033033	1.60063	AP1S2	0	AP1S2
AP1S3	-0.227881	3.34755	1.75585	0.208328	0.260508	1.17111	0	0	0
AP2A1	0.960266	7.16986	48.1072	1.12079e-05	5.16306e-05	1.94567	AP2A1	0	AP2A1
AP2A2	0.0882329	6.59279	0.75909	0.399672	0.459885	1.06307	0	0	0
AP2B1	0.407868	8.96942	32.4531	7.80372e-05	0.000261012	1.32672	0	0	0
AP2M1	0.656726	9.56515	65.5609	2.18294e-06	1.34221e-05	1.5765	AP2M1	0	AP2M1
AP2S1	0.33731	6.54405	8.3377	0.0128896	0.0220717	1.2634	0	0	0
AP3B1	-0.371833	6.44887	7.0428	0.0200934	0.0326825	1.294	0	0	0
AP3B2	-1.90139	0.840391	42.2824	2.15755e-05	8.84025e-05	3.73573	AP3B2	AP3B2	0
AP3D1	0.181484	8.61025	2.69096	0.125267	0.166267	1.13405	0	0	0
AP3M1	-0.235587	7.17236	3.25069	0.0949907	0.129944	1.17739	0	0	0
AP3M2	-0.98918	6.67778	178.543	6.90438e-09	1.50584e-07	1.98506	AP3M2	AP3M2	0
AP3S1	0.259574	5.2805	1.72653	0.211933	0.264382	1.19713	0	0	0
AP3S2	-1.39535	0.137091	30.9801	9.697e-05	0.00031419	2.63053	AP3S2	AP3S2	0
AP4B1	-0.133054	4.02169	2.28663	0.154802	0.200658	1.09661	0	0	0
AP4E1	-0.910434	5.89987	30.5231	0.000103891	0.000333167	1.87961	AP4E1	AP4E1	0
AP4M1	0.106864	3.70962	0.83675	0.37725	0.437395	1.07688	0	0	0
AP4S1	-0.865688	3.69156	35.3539	5.19357e-05	0.00018453	1.82221	AP4S1	AP4S1	0
AP5B1	-0.433569	5.05815	13.5342	0.00285144	0.00588213	1.35057	0	0	0
AP5M1	-0.655566	4.95275	12.0618	0.00421481	0.0082616	1.57523	AP5M1	AP5M1	0
AP5S1	0.305355	4.01571	6.05289	0.0289224	0.0450966	1.23572	0	0	0
AP5Z1	-0.343816	4.11212	2.09015	0.172306	0.220679	1.26911	0	0	0
APAF1	0.627664	6.11364	26.7809	0.000188277	0.000553869	1.54506	APAF1	0	APAF1
APBA1	-0.144303	0.149629	0.323892	0.579135	0.633492	1.1052	0	0	0
APBA2	-0.274888	4.99208	4.00684	0.066992	0.0953679	1.2099	0	0	0
APBA3	0.425141	3.59378	3.74658	0.0753336	0.105738	1.3427	0	0	0
APBB1	0.19962	6.70032	2.71799	0.123553	0.164291	1.1484	0	0	0
APBB1IP	-0.110507	2.32157	0.482632	0.499658	0.557198	1.07961	0	0	0
APBB2	-0.252433	5.96003	11.8703	0.00444288	0.00864828	1.19121	0	0	0
APBB3	-0.0183114	4.32186	0.00931592	0.924604	0.938486	1.01277	0	0	0
APC	-0.666765	5.60937	26.148	0.000209398	0.000604197	1.58751	APC	APC	0
APC2	-0.737554	1.75616	10.3375	0.00689279	0.0127315	1.66735	APC2	APC2	0
APCDD1L	2.26554	2.88633	288.222	3.76491e-10	1.88931e-08	4.80836	APCDD1L	0	APCDD1L
APCDD1L-AS1	0.181698	-0.965515	0.359304	0.610234	0.661562	1.13422	0	0	0
APEH	0.87104	7.04819	90.1614	3.73455e-07	3.17067e-06	1.82898	APEH	0	APEH
APEX1	0.0767167	7.9222	1.04096	0.32651	0.385731	1.05462	0	0	0
APEX2	0.290287	6.60719	10.7292	0.00614224	0.0114964	1.22288	0	0	0
APH1A	0.0717977	7.46246	1.2046	0.292637	0.351054	1.05103	0	0	0
APH1B	-0.312477	5.06902	5.66866	0.0335367	0.0514105	1.24184	0	0	0
API5	-0.401368	7.49487	11.3503	0.00513852	0.00982813	1.32076	0	0	0
APIP	0.273678	4.51781	7.83586	0.0152485	0.0256183	1.20889	0	0	0
APITD1	-0.577905	1.43263	10.8851	0.00587027	0.0110582	1.49268	0	0	0
APLF	-2.01459	2.40981	203.27	3.1625e-09	8.36629e-08	4.04065	APLF	APLF	0
APLN	0.974157	1.37922	18.2691	0.000938275	0.00221775	1.96449	APLN	0	APLN
APLP1	1.49084	5.1088	103.515	1.70022e-07	1.74601e-06	2.81053	APLP1	0	APLP1
APLP2	0.115668	9.31819	2.73627	0.122411	0.162921	1.08348	0	0	0
APMAP	0.336869	7.36748	23.6892	0.000322187	0.000876962	1.26301	0	0	0
APOA1BP	-0.0961337	6.11187	1.26596	0.281198	0.339282	1.06891	0	0	0
APOBEC3B	1.38552	4.48435	199.169	3.57665e-09	9.16313e-08	2.61266	APOBEC3B	0	APOBEC3B
APOBEC3C	1.56853	4.83908	269.744	5.65266e-10	2.53208e-08	2.96603	APOBEC3C	0	APOBEC3C
APOBEC3D	0.32645	0.542425	2.51834	0.136932	0.179918	1.25392	0	0	0
APOBEC3F	0.51963	4.24063	19.6175	0.000706734	0.00173336	1.43359	0	0	0
APOBEC3G	-1.36275	0.787299	35.1755	5.32136e-05	0.000188474	2.57175	APOBEC3G	APOBEC3G	0
APOBEC3H	0.0630321	-0.7114	0.036685	0.851115	0.874531	1.04466	0	0	0
APOBR	-0.908693	-0.756316	2.92702	0.111234	0.149559	1.87734	0	0	0
APOC1	0.0493866	2.12912	0.0611951	0.808543	0.839411	1.03482	0	0	0
APOE	1.20401	3.85113	21.6356	0.000472987	0.00122206	2.30379	APOE	0	APOE
APOL1	-1.61832	6.00034	228.515	1.55555e-09	5.03673e-08	3.07018	APOL1	APOL1	0
APOL2	0.000244588	6.95147	5.97145e-06	0.998088	0.998225	1.00017	0	0	0
APOL3	-2.18652	2.93792	193.643	4.23805e-09	1.04718e-07	4.55206	APOL3	APOL3	0
APOL4	-3.8363	-0.559476	77.7647	8.55485e-07	6.18142e-06	14.2837	APOL4	APOL4	0
APOL6	-3.71285	6.48853	601.746	3.88385e-12	9.61286e-10	13.1123	APOL6	APOL6	0
APOLD1	1.31583	3.14451	116.182	8.73271e-08	1.04271e-06	2.48945	APOLD1	0	APOLD1
APOM	-0.340811	0.895787	2.20876	0.161457	0.208283	1.26647	0	0	0
APOO	0.792813	3.86128	48.3379	1.09354e-05	5.0615e-05	1.73245	APOO	0	APOO
APOOL	-0.016773	5.09748	0.00751594	0.932257	0.944612	1.01169	0	0	0
APOPT1	-0.233506	4.92444	6.6444	0.0232003	0.0371526	1.17569	0	0	0
APP	0.324346	10.0903	22.991	0.00036616	0.000979847	1.2521	0	0	0
APPBP2	-0.809396	6.94844	21.631	0.000473406	0.00122248	1.75248	APPBP2	APPBP2	0
APPL1	-0.508273	6.37867	12.8093	0.00344559	0.00692961	1.42235	0	0	0
APPL2	0.335505	5.98008	19.5641	0.000714527	0.00174983	1.26182	0	0	0
APRT	0.399586	5.93333	5.08921	0.0422559	0.0632237	1.31913	0	0	0
APTR	-0.708421	3.15205	26.3027	0.000203991	0.000592106	1.63401	APTR	APTR	0
APTX	-0.112398	5.71304	1.48453	0.245064	0.300023	1.08102	0	0	0
AQP1	1.68824	1.45719	75.081	1.0392e-06	7.25054e-06	3.22264	AQP1	0	AQP1
AQP11	0.252971	0.833612	2.31193	0.152713	0.198246	1.19166	0	0	0
AQP3	1.49351	1.04848	63.4993	2.5946e-06	1.54203e-05	2.81573	AQP3	0	AQP3
AQR	-0.324488	7.04109	7.12593	0.0195083	0.0318453	1.25222	0	0	0
AR	1.14973	2.19796	58.8402	3.90405e-06	2.14085e-05	2.21873	AR	0	AR
ARAF	0.998112	6.36004	73.3766	1.17956e-06	8.03216e-06	1.99738	ARAF	0	ARAF
ARAP1	0.511891	6.95224	16.0839	0.00152914	0.00339725	1.42592	0	0	0
ARAP2	0.485781	4.86452	7.69058	0.0160234	0.0267915	1.40034	0	0	0
ARAP3	0.0504316	5.73045	0.144562	0.710027	0.751177	1.03557	0	0	0
ARC	0.707332	-0.124787	5.35627	0.0379399	0.0573833	1.63278	ARC	0	ARC
ARCN1	1.22667	8.88327	199.981	3.48992e-09	8.95664e-08	2.34026	ARCN1	0	ARCN1
AREG	-0.454129	0.0820278	3.47592	0.0853756	0.118261	1.36996	0	0	0
AREL1	0.207881	6.58082	11.665	0.00470349	0.00909375	1.15499	0	0	0
ARF1	0.968144	8.61303	103.844	1.66953e-07	1.72205e-06	1.95632	ARF1	0	ARF1
ARF3	0.199968	8.28674	11.5613	0.00484193	0.00933176	1.14867	0	0	0
ARF4	1.14918	8.05813	144.835	2.40025e-08	3.80987e-07	2.21787	ARF4	0	ARF4
ARF5	1.05175	6.27084	76.2349	9.55116e-07	6.74446e-06	2.07304	ARF5	0	ARF5
ARF6	0.0970932	7.19544	1.47673	0.246242	0.301137	1.06962	0	0	0
ARFGAP1	1.48794	8.42979	65.6598	2.16517e-06	1.3324e-05	2.80488	ARFGAP1	0	ARFGAP1
ARFGAP2	-0.269557	6.85808	9.94861	0.00774601	0.0141129	1.20544	0	0	0
ARFGAP3	1.29267	6.98149	230.208	1.48728e-09	4.90265e-08	2.44981	ARFGAP3	0	ARFGAP3
ARFGEF1	-0.266562	7.25586	3.97771	0.0678685	0.0964652	1.20294	0	0	0
ARFGEF2	-0.261256	8.21504	9.68793	0.00838703	0.0151107	1.19852	0	0	0
ARFGEF3	-0.918853	4.63658	80.509	7.05341e-07	5.24444e-06	1.89061	ARFGEF3	ARFGEF3	0
ARFIP1	0.25703	5.18935	4.41217	0.0561001	0.0813778	1.19502	0	0	0
ARFIP2	0.663279	6.88633	41.394	2.399e-05	9.65086e-05	1.58368	ARFIP2	0	ARFIP2
ARFRP1	-0.555881	6.29603	17.6367	0.00107655	0.00250014	1.47007	0	0	0
ARG2	0.687726	4.63478	59.7609	3.59368e-06	1.9925e-05	1.61074	ARG2	0	ARG2
ARGLU1	-0.185953	5.72941	1.59292	0.229438	0.283188	1.13757	0	0	0
ARHGAP1	0.47944	7.16314	34.6421	5.72561e-05	0.000200892	1.3942	0	0	0
ARHGAP10	-0.173332	5.11839	5.19032	0.0405566	0.060916	1.12766	0	0	0
ARHGAP11A	-0.100224	6.8126	0.337412	0.57142	0.626084	1.07194	0	0	0
ARHGAP11B	-0.901571	2.41133	23.9249	0.000308752	0.000847025	1.8681	ARHGAP11B	ARHGAP11B	0
ARHGAP12	0.503745	4.80396	12.222	0.00403438	0.00795491	1.41789	0	0	0
ARHGAP17	0.703636	6.77611	82.0081	6.36304e-07	4.80452e-06	1.6286	ARHGAP17	0	ARHGAP17
ARHGAP18	0.541967	5.06441	16.998	0.00124075	0.00283282	1.45596	0	0	0
ARHGAP19	0.207849	5.53476	4.96494	0.0444618	0.0661851	1.15496	0	0	0
ARHGAP21	-0.627517	5.91673	62.7163	2.77402e-06	1.62166e-05	1.5449	ARHGAP21	ARHGAP21	0
ARHGAP22	-0.418833	0.439455	2.03961	0.17721	0.226245	1.33685	0	0	0
ARHGAP23	0.0292992	7.09568	0.0485584	0.829069	0.855914	1.02052	0	0	0
ARHGAP26	-0.590063	4.73138	44.5362	1.66115e-05	7.11997e-05	1.50531	ARHGAP26	ARHGAP26	0
ARHGAP27	-0.092117	4.19431	0.345228	0.567056	0.621926	1.06593	0	0	0
ARHGAP28	-0.703959	2.69614	20.1118	0.000638992	0.00158505	1.62897	ARHGAP28	ARHGAP28	0
ARHGAP29	0.428729	7.24386	6.4503	0.0249172	0.0395334	1.34605	0	0	0
ARHGAP30	-0.571792	-0.641697	2.56965	0.133329	0.17569	1.48637	0	0	0
ARHGAP31	0.460063	2.32277	7.98133	0.0145162	0.0245376	1.3756	0	0	0
ARHGAP32	-0.627107	4.80808	51.968	7.51489e-06	3.67269e-05	1.54446	ARHGAP32	ARHGAP32	0
ARHGAP33	1.02845	3.56233	18.7876	0.000840121	0.00201715	2.03983	ARHGAP33	0	ARHGAP33
ARHGAP35	-0.0857791	7.5632	1.37556	0.262239	0.318751	1.06126	0	0	0
ARHGAP39	-0.592547	3.72937	9.48105	0.00894011	0.0159852	1.50791	ARHGAP39	ARHGAP39	0
ARHGAP4	0.35894	-0.267584	1.07391	0.319259	0.378328	1.28248	0	0	0
ARHGAP40	-1.6542	-0.373902	19.4399	0.000733075	0.00178865	3.14749	ARHGAP40	ARHGAP40	0
ARHGAP42	-0.873438	3.05186	27.2213	0.000175032	0.000520779	1.83202	ARHGAP42	ARHGAP42	0
ARHGAP44	0.580174	3.70526	33.3093	6.90116e-05	0.000235187	1.49503	0	0	0
ARHGAP5	-0.438415	6.77432	3.51593	0.0837934	0.116382	1.35511	0	0	0
ARHGAP5-AS1	0.00453869	0.154097	0.000361428	0.989093	0.990469	1.00315	0	0	0
ARHGAP6	1.09749	2.50862	40.0424	2.82902e-05	0.000110759	2.13983	ARHGAP6	0	ARHGAP6
ARHGAP9	-2.17244	1.76863	88.3308	4.19318e-07	3.48112e-06	4.50787	ARHGAP9	ARHGAP9	0
ARHGDIA	0.977647	8.01855	25.5135	0.000233376	0.000664066	1.96925	ARHGDIA	0	ARHGDIA
ARHGDIB	1.81812	1.89191	122.524	6.4102e-08	8.22568e-07	3.52621	ARHGDIB	0	ARHGDIB
ARHGEF1	1.03121	5.96128	32.9456	7.26895e-05	0.000246227	2.04374	ARHGEF1	0	ARHGEF1
ARHGEF10	0.520276	6.41408	52.2887	7.27741e-06	3.57457e-05	1.43423	0	0	0
ARHGEF10L	-0.537939	3.39559	6.46772	0.0247571	0.0393176	1.4519	0	0	0
ARHGEF11	-1.09265	5.99908	172.215	8.57022e-09	1.77017e-07	2.13265	ARHGEF11	ARHGEF11	0
ARHGEF12	0.0581975	8.27677	0.407501	0.534504	0.590554	1.04116	0	0	0
ARHGEF16	1.02424	3.87943	28.3015	0.000146869	0.000448689	2.03389	ARHGEF16	0	ARHGEF16
ARHGEF17	0.146565	6.95601	0.958144	0.345807	0.405934	1.10693	0	0	0
ARHGEF18	0.502552	6.74679	13.7198	0.00271908	0.00564577	1.41672	0	0	0
ARHGEF19	0.527405	3.88847	8.18447	0.0135614	0.0230866	1.44133	0	0	0
ARHGEF2	-1.57845	7.60189	292.674	3.42656e-10	1.78707e-08	2.98649	ARHGEF2	ARHGEF2	0
ARHGEF25	0.420246	5.37184	9.11957	0.0100122	0.0176324	1.33816	0	0	0
ARHGEF26	0.171809	4.46369	4.22261	0.0609067	0.0876017	1.12647	0	0	0
ARHGEF28	-0.605702	7.33369	74.4964	1.08504e-06	7.51299e-06	1.52172	ARHGEF28	ARHGEF28	0
ARHGEF3	0.218009	3.58382	4.86685	0.0463	0.0686763	1.16313	0	0	0
ARHGEF33	-1.09503	-0.94441	9.6134	0.00858155	0.0154103	2.13618	ARHGEF33	ARHGEF33	0
ARHGEF37	-1.53956	1.62262	54.177	6.04339e-06	3.07926e-05	2.90707	ARHGEF37	ARHGEF37	0
ARHGEF39	0.182059	3.71658	1.84112	0.198284	0.2494	1.1345	0	0	0
ARHGEF4	0.73124	2.62098	18.592	0.000875678	0.00208946	1.66006	ARHGEF4	0	ARHGEF4
ARHGEF40	1.09482	6.21997	92.0936	3.31215e-07	2.89624e-06	2.13586	ARHGEF40	0	ARHGEF40
ARHGEF6	0.119772	1.06433	0.246841	0.627738	0.677822	1.08656	0	0	0
ARHGEF7	-0.33473	5.69958	17.2596	0.00117021	0.00268942	1.26114	0	0	0
ARHGEF9	0.125291	5.48328	2.58705	0.132133	0.174366	1.09073	0	0	0
ARID1A	-0.0378929	7.3322	0.211641	0.653207	0.700865	1.02661	0	0	0
ARID1B	-0.186519	5.76793	4.76869	0.0482307	0.0711715	1.13801	0	0	0
ARID2	-0.638753	6.13462	31.2112	9.36753e-05	0.000305003	1.55698	ARID2	ARID2	0
ARID3A	0.82011	3.591	30.8351	9.91072e-05	0.00032012	1.76554	ARID3A	0	ARID3A
ARID3B	-0.426965	2.32818	6.62527	0.0233632	0.0373602	1.3444	0	0	0
ARID4A	-0.595489	5.70399	20.5127	0.000589533	0.0014754	1.51098	ARID4A	ARID4A	0
ARID4B	0.0602341	5.96186	0.318447	0.582304	0.636242	1.04263	0	0	0
ARID5A	1.09505	2.88382	28.5189	0.000141857	0.000435471	2.13621	ARID5A	0	ARID5A
ARID5B	-0.580598	7.02411	33.9598	6.29562e-05	0.000217546	1.49547	0	0	0
ARIH1	-0.221426	7.01045	3.89165	0.0705391	0.0998239	1.16589	0	0	0
ARIH2	-0.292485	7.50855	17.8109	0.00103623	0.00241972	1.22475	0	0	0
ARIH2OS	-1.76775	0.19578	45.3209	1.52034e-05	6.61351e-05	3.40523	ARIH2OS	ARIH2OS	0
ARL1	0.660996	6.48364	65.1493	2.2587e-06	1.37981e-05	1.58117	ARL1	0	ARL1
ARL10	-0.331288	4.35056	12.9583	0.00331252	0.00669334	1.25814	0	0	0
ARL13B	-0.377897	5.55565	12.8117	0.00344344	0.0069272	1.29945	0	0	0
ARL14EP	-1.16669	5.63805	58.9787	3.85545e-06	2.11658e-05	2.24495	ARL14EP	ARL14EP	0
ARL15	0.927126	2.91935	11.4619	0.00497913	0.00956588	1.90148	ARL15	0	ARL15
ARL16	0.136093	5.48554	1.69657	0.215702	0.268377	1.09893	0	0	0
ARL17A	0.385003	0.488095	1.99138	0.182055	0.231501	1.30586	0	0	0
ARL2	0.937917	4.85277	23.2558	0.000348711	0.000939178	1.91576	ARL2	0	ARL2
ARL2BP	-0.352001	5.83157	10.8467	0.00593592	0.0111704	1.27633	0	0	0
ARL3	1.13436	5.32495	134.661	3.68731e-08	5.34184e-07	2.19522	ARL3	0	ARL3
ARL4A	0.895494	2.33448	26.2395	0.000206179	0.000597152	1.86025	ARL4A	0	ARL4A
ARL4C	0.461011	6.16683	38.5371	3.41684e-05	0.000129836	1.37651	0	0	0
ARL4D	-1.35208	5.19913	185.548	5.48e-09	1.27023e-07	2.5528	ARL4D	ARL4D	0
ARL5A	0.219293	4.51145	1.10813	0.311971	0.370835	1.16416	0	0	0
ARL5B	0.304098	4.01672	2.70052	0.124657	0.165578	1.23465	0	0	0
ARL6	-0.293119	2.60447	2.92555	0.111315	0.14963	1.22529	0	0	0
ARL6IP1	0.455627	7.72581	13.4053	0.00294784	0.00605107	1.37138	0	0	0
ARL6IP4	0.21802	7.17624	1.63131	0.22422	0.277599	1.16314	0	0	0
ARL6IP5	1.15489	5.50515	208.113	2.74281e-09	7.58584e-08	2.22668	ARL6IP5	0	ARL6IP5
ARL6IP6	0.45432	5.39844	9.41445	0.00912715	0.0162799	1.37014	0	0	0
ARL8A	-0.148768	5.04475	1.59421	0.229261	0.283	1.10862	0	0	0
ARL8B	-0.351787	6.22769	2.02272	0.178888	0.228129	1.27614	0	0	0
ARL9	-0.998734	-0.281839	7.02477	0.020223	0.0328713	1.99825	ARL9	ARL9	0
ARMC1	0.193915	6.13399	1.00377	0.334978	0.394587	1.14386	0	0	0
ARMC10	-0.340112	3.65221	2.81481	0.117649	0.157099	1.26585	0	0	0
ARMC12	-1.05196	-0.080506	10.9262	0.00580104	0.0109411	2.07334	ARMC12	ARMC12	0
ARMC2	0.707463	1.33101	18.0646	0.000980603	0.00230517	1.63293	ARMC2	0	ARMC2
ARMC4	-0.0804654	1.62355	0.152694	0.702404	0.744139	1.05736	0	0	0
ARMC5	0.384344	2.62377	3.44157	0.0867629	0.119901	1.30527	0	0	0
ARMC6	0.145621	4.91055	1.03776	0.327227	0.386453	1.10621	0	0	0
ARMC7	-0.522252	4.81026	21.5009	0.000485456	0.00124852	1.4362	0	0	0
ARMC8	-0.780222	6.03942	38.3695	3.49064e-05	0.000132193	1.7174	ARMC8	ARMC8	0
ARMC9	-0.613383	5.2965	59.3488	3.72894e-06	2.05563e-05	1.52984	ARMC9	ARMC9	0
ARMCX1	0.958305	5.23223	153.24	1.71842e-08	2.9627e-07	1.94303	ARMCX1	0	ARMCX1
ARMCX2	0.44382	6.01697	31.1765	9.41618e-05	0.000306314	1.3602	0	0	0
ARMCX3	0.552162	6.683	34.305	5.99938e-05	0.000208941	1.46628	0	0	0
ARMCX4	0.480413	6.10378	23.332	0.000343872	0.000927687	1.39514	0	0	0
ARMCX5	-0.850749	4.28999	66.931	1.95109e-06	1.22387e-05	1.80344	ARMCX5	ARMCX5	0
ARMCX5-GPRASP2	-2.08372	-0.716266	64.6182	2.36101e-06	1.43359e-05	4.23897	ARMCX5-GPRASP2	ARMCX5-GPRASP2	0
ARMCX6	0.222514	4.04582	2.6092	0.130631	0.172603	1.16677	0	0	0
ARMT1	-0.256846	5.02157	2.47209	0.140284	0.183777	1.19486	0	0	0
ARNT	0.505914	6.41785	55.9124	5.11836e-06	2.68379e-05	1.42002	0	0	0
ARNT2	-1.35869	5.06456	238.062	1.2126e-09	4.23628e-08	2.56452	ARNT2	ARNT2	0
ARNTL	-0.552719	4.09762	27.8029	0.00015916	0.000480607	1.46685	0	0	0
ARNTL2	-0.742904	6.53174	31.5465	8.91211e-05	0.000292077	1.67354	ARNTL2	ARNTL2	0
ARPC1A	0.461258	7.36244	42.05	2.21788e-05	9.05443e-05	1.37674	0	0	0
ARPC1B	1.21922	6.21088	82.014	6.36048e-07	4.80452e-06	2.3282	ARPC1B	0	ARPC1B
ARPC2	0.131152	8.365	3.2957	0.0929678	0.127523	1.09517	0	0	0
ARPC3	0.842358	6.93331	122.703	6.35571e-08	8.20272e-07	1.79298	ARPC3	0	ARPC3
ARPC4	-0.207088	5.84935	8.29454	0.0130748	0.022339	1.15436	0	0	0
ARPC5	0.919857	6.69289	46.2795	1.36668e-05	6.09166e-05	1.89193	ARPC5	0	ARPC5
ARPC5L	-0.318105	5.63474	18.0225	0.000989584	0.00232404	1.24669	0	0	0
ARPIN	-1.04772	5.03546	109.689	1.21816e-07	1.36627e-06	2.06726	ARPIN	ARPIN	0
ARPP19	-0.0229841	7.52056	0.0169153	0.898543	0.915917	1.01606	0	0	0
ARRB1	0.371745	3.95326	12.2181	0.0040387	0.00796234	1.29392	0	0	0
ARRB2	0.186095	6.56385	4.2978	0.0589434	0.0849788	1.13768	0	0	0
ARRDC1	0.834073	3.96425	33.3235	6.88719e-05	0.000234822	1.78271	ARRDC1	0	ARRDC1
ARRDC1-AS1	0.667841	4.44185	15.2896	0.0018445	0.00400703	1.58869	ARRDC1-AS1	0	ARRDC1-AS1
ARRDC2	-0.258748	3.62398	3.37944	0.0893424	0.123035	1.19644	0	0	0
ARRDC3	-1.67761	4.82338	76.6256	9.28449e-07	6.60407e-06	3.19897	ARRDC3	ARRDC3	0
ARRDC3-AS1	-0.193914	0.216089	0.802177	0.394295	0.45463	1.14386	0	0	0
ARRDC4	-0.636992	4.19837	15.6962	0.00167453	0.0036722	1.55508	ARRDC4	ARRDC4	0
ARSA	0.705754	4.85779	13.5302	0.00285437	0.00588567	1.631	ARSA	0	ARSA
ARSB	-0.278485	4.95829	11.6949	0.00466444	0.00902782	1.21292	0	0	0
ARSD	-0.228691	4.19666	6.11516	0.0282473	0.0441738	1.17177	0	0	0
ARSE	-0.138253	2.1704	0.472569	0.504083	0.561318	1.10057	0	0	0
ARSG	-0.753906	3.09936	39.7793	2.92276e-05	0.000113854	1.68635	ARSG	ARSG	0
ARSI	0.60172	4.22515	14.4653	0.00225455	0.00478432	1.51753	ARSI	0	ARSI
ARSJ	1.61279	6.59904	279.295	4.567e-10	2.16532e-08	3.05842	ARSJ	0	ARSJ
ARSK	2.06051	4.55986	317.888	2.06039e-10	1.25366e-08	4.17134	ARSK	0	ARSK
ART5	1.35795	1.54394	32.0689	8.25281e-05	0.000273837	2.5632	ART5	0	ART5
ARV1	0.0454269	3.87318	0.115964	0.738982	0.777867	1.03199	0	0	0
ARVCF	0.230664	4.07341	1.01108	0.333288	0.392818	1.17338	0	0	0
ASAH1	-0.197284	5.29687	4.11813	0.0637667	0.091239	1.14654	0	0	0
ASAH2	-0.989125	-1.52984	3.37312	0.0896099	0.123322	1.98498	0	0	0
ASAP1	-0.500021	8.19531	31.3276	9.20648e-05	0.000300295	1.41423	0	0	0
ASAP2	-0.216465	6.05912	5.22574	0.0399806	0.0601583	1.16188	0	0	0
ASAP3	0.0844852	5.63044	0.798298	0.388105	0.44852	1.06031	0	0	0
ASB1	-0.0291798	6.47638	0.0913504	0.767326	0.803302	1.02043	0	0	0
ASB13	-0.0341706	3.44548	0.0685388	0.797645	0.830222	1.02397	0	0	0
ASB16-AS1	-0.316257	4.21096	5.62988	0.0340492	0.0520977	1.2451	0	0	0
ASB3	0.381287	1.1806	1.49578	0.243378	0.298283	1.3025	0	0	0
ASB6	0.222132	5.66077	3.96919	0.0681272	0.0967858	1.16646	0	0	0
ASB7	-0.458792	5.51124	28.0696	0.000152445	0.000462816	1.37439	0	0	0
ASB8	-0.0827441	5.23298	1.11474	0.310588	0.369402	1.05903	0	0	0
ASB9	2.8875	0.587559	107.911	1.33855e-07	1.45114e-06	7.39989	ASB9	0	ASB9
ASCC1	-0.3014	5.33441	12.7949	0.00345878	0.00695326	1.23234	0	0	0
ASCC2	-0.419131	6.32321	21.2862	0.000506124	0.00129711	1.33712	0	0	0
ASCC3	-0.236428	6.26761	2.82672	0.116947	0.156318	1.17807	0	0	0
ASF1A	-1.00206	4.22507	60.7676	3.28647e-06	1.85585e-05	2.00286	ASF1A	ASF1A	0
ASF1B	0.151117	7.47898	3.72365	0.0761271	0.106718	1.11043	0	0	0
ASGR1	1.03865	1.67334	11.0353	0.00562155	0.0106419	2.0543	ASGR1	0	ASGR1
ASH1L	-0.06411	6.2306	0.473221	0.503794	0.561039	1.04544	0	0	0
ASH1L-AS1	0.43731	0.414879	1.98176	0.183042	0.232566	1.35408	0	0	0
ASH2L	0.294216	6.34623	19.4356	0.000733731	0.00178993	1.22622	0	0	0
ASIC1	2.06754	5.18153	214.412	2.28977e-09	6.76873e-08	4.1917	ASIC1	0	ASIC1
ASIC3	0.883612	1.3883	14.3664	0.00231051	0.00488991	1.84499	ASIC3	0	ASIC3
ASIC4	0.782999	-0.011964	6.59078	0.0236603	0.0377814	1.7207	ASIC4	0	ASIC4
ASIP	0.523445	2.25682	5.84945	0.031265	0.0483391	1.43738	0	0	0
ASL	0.419715	5.39996	7.49253	0.0171554	0.0284359	1.33766	0	0	0
ASMTL	1.93587	5.33527	179.419	6.70448e-09	1.48117e-07	3.8261	ASMTL	0	ASMTL
ASMTL-AS1	-0.752869	2.64146	4.70862	0.0494597	0.0727791	1.68514	ASMTL-AS1	ASMTL-AS1	0
ASNA1	0.209565	6.26439	3.19093	0.0977599	0.13332	1.15634	0	0	0
ASNS	-2.36634	9.32387	286.484	3.90746e-10	1.94746e-08	5.15631	ASNS	ASNS	0
ASNSD1	-0.746093	6.66429	23.2558	0.000348709	0.000939178	1.67724	ASNSD1	ASNSD1	0
ASPA	-2.05892	-0.344284	25.1634	0.000247963	0.000700523	4.16674	ASPA	ASPA	0
ASPH	1.49801	8.10432	423.561	3.48298e-11	4.16357e-09	2.82453	ASPH	0	ASPH
ASPHD1	1.76836	4.19202	87.5215	4.41649e-07	3.62326e-06	3.40666	ASPHD1	0	ASPHD1
ASPHD2	-0.98088	3.40985	60.7971	3.27793e-06	1.85246e-05	1.97367	ASPHD2	ASPHD2	0
ASPM	0.220176	7.03991	0.685413	0.422908	0.483158	1.16488	0	0	0
ASPSCR1	0.425333	4.80893	5.45887	0.0364222	0.055322	1.34288	0	0	0
ASRGL1	0.251026	4.94889	7.1564	0.0192988	0.0315624	1.19005	0	0	0
ASS1	-1.27987	6.49505	141.786	2.72162e-08	4.16603e-07	2.42818	ASS1	ASS1	0
ASTE1	-0.306386	4.07983	8.24915	0.013273	0.0226391	1.23661	0	0	0
ASTN2	-0.651285	3.43077	50.7102	8.53675e-06	4.10748e-05	1.57057	ASTN2	ASTN2	0
ASUN	0.329101	5.89779	9.91318	0.00782968	0.014244	1.25623	0	0	0
ASXL1	0.524595	9.46195	40.8752	2.55446e-05	0.000102004	1.43853	0	0	0
ASXL2	-0.0402156	6.74618	0.26927	0.612683	0.663675	1.02827	0	0	0
ATAD1	-0.452692	6.24445	13.1879	0.00311906	0.00634546	1.36859	0	0	0
ATAD2	-0.450728	9.20088	21.6815	0.000468826	0.00121259	1.36673	0	0	0
ATAD2B	-0.826961	4.71114	29.1203	0.000128989	0.000401369	1.77394	ATAD2B	ATAD2B	0
ATAD3A	0.56986	5.39574	9.21156	0.00972575	0.0172006	1.48438	0	0	0
ATAD3B	0.123105	4.27403	0.255047	0.622133	0.672564	1.08908	0	0	0
ATAD5	0.0610183	6.17602	0.0641611	0.804062	0.83565	1.0432	0	0	0
ATAT1	0.297802	4.96586	3.80768	0.0732681	0.103156	1.22927	0	0	0
ATCAY	2.09138	1.47004	147.801	2.129e-08	3.4776e-07	4.26156	ATCAY	0	ATCAY
ATE1	-0.920537	5.93005	65.7186	2.15469e-06	1.32707e-05	1.89282	ATE1	ATE1	0
ATF1	-0.732078	5.53289	78.8312	7.93119e-07	5.78806e-06	1.66103	ATF1	ATF1	0
ATF2	0.0809513	6.41731	0.60856	0.449526	0.509107	1.05772	0	0	0
ATF3	-2.78934	5.77944	904.979	2.97838e-13	1.67282e-10	6.91315	ATF3	ATF3	0
ATF4	-1.64608	8.81781	443.435	2.61817e-11	3.47277e-09	3.12982	ATF4	ATF4	0
ATF5	-3.30246	5.7516	860.891	4.08179e-13	2.05539e-10	9.86597	ATF5	ATF5	0
ATF6	-1.02929	6.59817	80.1737	7.21948e-07	5.33871e-06	2.04101	ATF6	ATF6	0
ATF6B	-0.0471242	6.70044	0.186936	0.672679	0.718381	1.0332	0	0	0
ATF7	0.206605	6.36312	9.61811	0.00856911	0.0153955	1.15397	0	0	0
ATF7IP	0.632988	7.03671	28.729	0.000137199	0.000422505	1.55077	ATF7IP	0	ATF7IP
ATF7IP2	0.106703	2.62065	0.456605	0.511248	0.568213	1.07676	0	0	0
ATG10	-0.14185	2.81993	0.902398	0.359745	0.4201	1.10332	0	0	0
ATG101	0.149667	6.74069	1.71477	0.213403	0.266034	1.10931	0	0	0
ATG12	-0.219939	5.60214	3.84625	0.0719992	0.101585	1.16468	0	0	0
ATG13	-0.0728328	7.4316	1.16093	0.301176	0.359672	1.05178	0	0	0
ATG14	0.097024	5.49738	0.73044	0.408464	0.468562	1.06956	0	0	0
ATG16L1	-0.257465	6.05422	14.0972	0.00247127	0.00519774	1.19538	0	0	0
ATG16L2	-0.00205912	4.82848	7.17086e-05	0.993374	0.994259	1.00143	0	0	0
ATG2A	0.16374	6.0249	0.950375	0.347701	0.407666	1.12019	0	0	0
ATG2B	-0.77473	6.48694	31.1483	9.45592e-05	0.000307402	1.71087	ATG2B	ATG2B	0
ATG3	0.012222	6.60351	0.0338978	0.856811	0.879579	1.00851	0	0	0
ATG4A	0.978375	3.32684	63.1064	2.6829e-06	1.58169e-05	1.97024	ATG4A	0	ATG4A
ATG4B	0.288593	6.18903	5.22592	0.0399777	0.0601583	1.22145	0	0	0
ATG4C	0.293614	4.26143	1.48405	0.245137	0.300083	1.22571	0	0	0
ATG4D	0.391359	3.95746	4.76932	0.0482181	0.0711673	1.31163	0	0	0
ATG5	-0.225419	4.92332	1.86334	0.19577	0.246727	1.16912	0	0	0
ATG7	0.0279144	4.64248	0.0891339	0.770076	0.805835	1.01954	0	0	0
ATG9A	0.496522	6.64493	21.1838	0.000516336	0.00131934	1.41081	0	0	0
ATG9B	0.56986	-1.17501	2.17989	0.169043	0.217033	1.48438	0	0	0
ATHL1	0.866353	5.51812	11.6246	0.00475685	0.00918354	1.82305	ATHL1	0	ATHL1
ATIC	-0.776503	7.79888	142.735	2.61653e-08	4.05617e-07	1.71297	ATIC	ATIC	0
ATL1	0.636993	2.09199	12.2404	0.00401425	0.00792164	1.55508	ATL1	0	ATL1
ATL2	0.128649	6.36527	0.587423	0.45733	0.516504	1.09327	0	0	0
ATL3	-0.164397	7.20291	2.65797	0.127398	0.168758	1.1207	0	0	0
ATM	-0.11553	6.85789	0.371776	0.552716	0.6081	1.08337	0	0	0
ATMIN	-1.09058	6.19372	122.387	6.45217e-08	8.26575e-07	2.12959	ATMIN	ATMIN	0
ATN1	0.113369	8.31192	0.607493	0.449915	0.509469	1.08175	0	0	0
ATOH8	-1.97879	-0.869934	19.2429	0.000763642	0.00185179	3.94161	ATOH8	ATOH8	0
ATOX1	1.30652	5.06988	145.787	2.30904e-08	3.71115e-07	2.47344	ATOX1	0	ATOX1
ATP10A	-0.805742	4.43816	77.9375	8.45e-07	6.11777e-06	1.74804	ATP10A	ATP10A	0
ATP10D	0.316669	4.65658	9.32378	0.00938919	0.0166821	1.24545	0	0	0
ATP11A	0.229161	5.28328	7.53947	0.0168788	0.0280379	1.17215	0	0	0
ATP11B	-0.608477	6.83417	15.2491	0.00186248	0.00404308	1.52465	ATP11B	ATP11B	0
ATP11C	0.507719	5.49448	9.45913	0.00900117	0.0160749	1.4218	0	0	0
ATP13A1	-0.1832	5.44054	1.09763	0.314182	0.373221	1.1354	0	0	0
ATP13A2	0.574016	4.99549	10.3736	0.00681941	0.0126135	1.48866	0	0	0
ATP13A3	-0.496065	7.96541	6.40567	0.0253329	0.0401145	1.41036	0	0	0
ATP1A1	0.173348	9.18236	5.96606	0.029896	0.0464784	1.12767	0	0	0
ATP1A1-AS1	-0.68002	-0.17454	5.63985	0.0339166	0.0519219	1.60216	ATP1A1-AS1	ATP1A1-AS1	0
ATP1A3	1.24638	3.33099	60.7058	3.30441e-06	1.86238e-05	2.37245	ATP1A3	0	ATP1A3
ATP1B1	0.571644	6.10425	36.788	4.28605e-05	0.000156787	1.48622	0	0	0
ATP1B2	2.51061	2.38715	161.568	1.25447e-08	2.35911e-07	5.69862	ATP1B2	0	ATP1B2
ATP1B3	-0.173522	6.87273	2.82536	0.117027	0.156396	1.12781	0	0	0
ATP2A1	0.835778	2.22205	22.4117	0.000407979	0.00107443	1.78482	ATP2A1	0	ATP2A1
ATP2A1-AS1	0.560321	2.49615	7.18697	0.0190914	0.0312617	1.4746	0	0	0
ATP2A2	0.425911	9.09131	54.3371	5.9504e-06	3.04143e-05	1.34342	0	0	0
ATP2A3	0.517023	5.08201	9.61726	0.00857135	0.0153976	1.431	0	0	0
ATP2B1	-0.687453	6.89063	30.9061	9.80541e-05	0.000316999	1.61044	ATP2B1	ATP2B1	0
ATP2B4	1.17943	6.06764	177.601	7.12673e-09	1.53952e-07	2.26487	ATP2B4	0	ATP2B4
ATP2C1	0.540579	7.20917	26.881	0.000185168	0.000546374	1.45456	0	0	0
ATP5A1	0.518126	8.42709	48.6838	1.05414e-05	4.91022e-05	1.43209	0	0	0
ATP5B	0.290058	9.79056	19.2863	0.000756781	0.00183851	1.22269	0	0	0
ATP5C1	0.248366	5.99636	4.2425	0.0603797	0.0868951	1.18786	0	0	0
ATP5D	0.854776	4.97404	12.9282	0.00333895	0.00673929	1.80848	ATP5D	0	ATP5D
ATP5E	0.90954	2.04601	9.23255	0.00966173	0.0171039	1.87845	ATP5E	0	ATP5E
ATP5EP2	0.134039	-0.520041	0.177496	0.680528	0.724854	1.09736	0	0	0
ATP5F1	0.164542	6.45601	4.76701	0.0482646	0.0712072	1.12081	0	0	0
ATP5G1	1.36797	5.66764	171.124	8.9023e-09	1.82073e-07	2.58108	ATP5G1	0	ATP5G1
ATP5G2	0.496775	7.78538	31.5104	8.95991e-05	0.000293433	1.41106	0	0	0
ATP5G3	0.852255	6.93354	155.854	1.55421e-08	2.74861e-07	1.80532	ATP5G3	0	ATP5G3
ATP5H	0.209658	5.95288	6.78779	0.0220211	0.0355173	1.15641	0	0	0
ATP5I	1.39558	4.90995	62.7631	2.7629e-06	1.6171e-05	2.63095	ATP5I	0	ATP5I
ATP5J	0.352815	6.26808	21.6631	0.000470484	0.00121644	1.27705	0	0	0
ATP5J2	0.955849	5.54457	83.3069	5.82748e-07	4.49544e-06	1.93972	ATP5J2	0	ATP5J2
ATP5L	0.276974	7.03097	11.1954	0.00536972	0.0102181	1.21165	0	0	0
ATP5O	0.358991	7.41692	16.1615	0.00150187	0.00334581	1.28253	0	0	0
ATP5S	-0.470978	3.31042	13.2904	0.00303693	0.00620255	1.38605	0	0	0
ATP5SL	0.469216	5.54454	13.6305	0.00278183	0.00575888	1.38436	0	0	0
ATP6AP1	0.620741	6.97081	38.0852	3.62013e-05	0.00013625	1.53767	ATP6AP1	0	ATP6AP1
ATP6AP1L	-0.442727	3.57166	16.3296	0.00144462	0.00323555	1.35917	0	0	0
ATP6AP2	0.59587	6.82748	19.916	0.000664873	0.00164144	1.51138	ATP6AP2	0	ATP6AP2
ATP6V0A1	0.567068	5.4724	43.9452	1.7772e-05	7.52246e-05	1.48151	0	0	0
ATP6V0A2	-1.00789	5.37297	114.004	9.74541e-08	1.14032e-06	2.01096	ATP6V0A2	ATP6V0A2	0
ATP6V0A4	1.58436	0.615903	69.8271	1.5486e-06	1.01228e-05	2.99876	ATP6V0A4	0	ATP6V0A4
ATP6V0B	0.0806555	6.08404	0.922995	0.354501	0.414673	1.0575	0	0	0
ATP6V0C	0.241595	6.42355	4.12855	0.0634742	0.090856	1.1823	0	0	0
ATP6V0D1	0.103784	6.31583	1.45118	0.250156	0.305412	1.07459	0	0	0
ATP6V0E1	-0.442478	6.39446	17.6591	0.00107125	0.00248941	1.35894	0	0	0
ATP6V0E2	0.143767	5.77108	1.31778	0.272008	0.329282	1.10479	0	0	0
ATP6V0E2-AS1	-3.52227	3.3053	677.797	1.83979e-12	5.84055e-10	11.4897	ATP6V0E2-AS1	ATP6V0E2-AS1	0
ATP6V1A	0.89897	6.46181	49.146	1.00399e-05	4.70819e-05	1.86473	ATP6V1A	0	ATP6V1A
ATP6V1B1-AS1	-0.589384	0.464705	4.47645	0.0545739	0.0794322	1.5046	0	0	0
ATP6V1B2	-0.313326	7.5293	19.1711	0.000775142	0.001875	1.24257	0	0	0
ATP6V1C1	-0.151566	6.88914	0.887811	0.363528	0.423773	1.11077	0	0	0
ATP6V1C2	-1.07445	-0.979928	10.9551	0.00575275	0.010858	2.10593	ATP6V1C2	ATP6V1C2	0
ATP6V1D	-0.151466	6.49164	3.90021	0.0702681	0.0994982	1.1107	0	0	0
ATP6V1E1	0.310964	7.26911	15.7829	0.00164066	0.00361033	1.24054	0	0	0
ATP6V1E2	-1.36307	1.76231	61.5146	3.07806e-06	1.76518e-05	2.57231	ATP6V1E2	ATP6V1E2	0
ATP6V1F	0.303548	6.27693	5.71091	0.0329888	0.0507208	1.23418	0	0	0
ATP6V1G1	-0.234742	5.97738	5.84544	0.0313134	0.0484036	1.1767	0	0	0
ATP6V1G2	0.264658	1.57126	1.67789	0.218097	0.271029	1.20135	0	0	0
ATP6V1H	-0.250601	5.83634	6.42387	0.0251623	0.0398834	1.1897	0	0	0
ATP7A	-0.320948	4.38511	4.56013	0.0526611	0.0769163	1.24915	0	0	0
ATP7B	0.987144	3.72586	90.4762	3.66166e-07	3.13247e-06	1.98226	ATP7B	0	ATP7B
ATP8A1	0.682864	0.75262	11.3576	0.0051278	0.00981278	1.60532	ATP8A1	0	ATP8A1
ATP8A2	1.36104	2.48541	67.0295	1.93555e-06	1.21674e-05	2.56869	ATP8A2	0	ATP8A2
ATP8B1	1.60355	7.11648	419.242	3.71222e-11	4.20229e-09	3.03891	ATP8B1	0	ATP8B1
ATP8B2	0.688829	6.74696	84.4622	5.39452e-07	4.23756e-06	1.61197	ATP8B2	0	ATP8B2
ATP8B3	2.60247	4.40342	365.175	8.74566e-11	7.01973e-09	6.07324	ATP8B3	0	ATP8B3
ATP9A	-0.389686	6.97365	30.2386	0.000108488	0.000346814	1.31011	0	0	0
ATP9B	-0.394034	2.37923	9.37433	0.00924203	0.0164627	1.31406	0	0	0
ATPAF1	-0.512266	5.69766	20.1768	0.000630658	0.00156597	1.42629	0	0	0
ATPAF2	-0.0182124	3.94622	0.0248446	0.877216	0.897073	1.0127	0	0	0
ATPIF1	0.989881	6.05935	133.6	3.86272e-08	5.53555e-07	1.98602	ATPIF1	0	ATPIF1
ATR	-0.89464	6.26332	25.5318	0.000232639	0.000662098	1.85915	ATR	ATR	0
ATRAID	-0.070117	6.07273	0.623051	0.444302	0.503894	1.0498	0	0	0
ATRIP	-0.6553	4.04056	59.9787	3.52447e-06	1.96143e-05	1.57494	ATRIP	ATRIP	0
ATRN	0.274743	6.72823	13.8087	0.00265819	0.00553745	1.20978	0	0	0
ATRNL1	0.775822	4.93824	26.181	0.00020823	0.000601778	1.71217	ATRNL1	0	ATRNL1
ATRX	0.138068	6.94193	0.707684	0.415665	0.475739	1.10043	0	0	0
ATXN1	-0.379058	5.09332	16.3909	0.00142438	0.00319415	1.30049	0	0	0
ATXN10	0.175105	7.35692	3.44663	0.0865568	0.119639	1.12905	0	0	0
ATXN1L	-0.414296	7	30.6162	0.000102435	0.000329629	1.33265	0	0	0
ATXN2	-0.290993	6.9283	15.9188	0.0015892	0.00351249	1.22348	0	0	0
ATXN2L	-0.639162	9.01501	34.6216	5.74185e-05	0.000201365	1.55742	ATXN2L	ATXN2L	0
ATXN3	-0.0174116	5.07234	0.019041	0.892398	0.910571	1.01214	0	0	0
ATXN7	-0.488061	5.96839	36.3764	4.52629e-05	0.000164136	1.40256	0	0	0
ATXN7L1	-0.836923	3.85913	83.4466	5.77304e-07	4.4558e-06	1.78624	ATXN7L1	ATXN7L1	0
ATXN7L2	0.0379235	3.12086	0.082151	0.778993	0.813475	1.02664	0	0	0
ATXN7L3	0.0557066	6.67364	0.386025	0.545311	0.600858	1.03937	0	0	0
ATXN7L3B	-0.571994	7.1084	81.123	6.76067e-07	5.0551e-06	1.48658	0	0	0
AUH	-0.215095	3.49198	3.53238	0.0831533	0.115569	1.16078	0	0	0
AUNIP	-0.504514	4.39455	31.4569	9.03121e-05	0.000295436	1.41865	0	0	0
AUP1	0.144248	6.9781	3.0633	0.104011	0.140963	1.10515	0	0	0
AURKA	1.0307	8.2456	255.246	7.92585e-10	3.16403e-08	2.04302	AURKA	0	AURKA
AURKAIP1	0.247185	6.0859	1.8104	0.201829	0.25314	1.18689	0	0	0
AURKAPS1	0.607206	1.75358	8.63853	0.0116808	0.020239	1.52331	AURKAPS1	0	AURKAPS1
AURKB	0.712613	7.66916	41.8114	2.28187e-05	9.27934e-05	1.63877	AURKB	0	AURKB
AURKC	0.221192	0.0118981	0.463109	0.508306	0.565331	1.1657	0	0	0
AUTS2	0.202829	-0.975349	0.340794	0.569523	0.624197	1.15095	0	0	0
AVEN	-0.670952	5.1851	66.3254	2.04988e-06	1.27435e-05	1.59212	AVEN	AVEN	0
AVL9	-0.47246	5.85901	21.0295	0.000532186	0.00135416	1.38747	0	0	0
AVPI1	0.1721	4.68837	1.51139	0.241064	0.295795	1.1267	0	0	0
AWAT2	1.53275	-0.803734	19.5887	0.000710921	0.00174246	2.89336	AWAT2	0	AWAT2
AXDND1	-1.64058	-1.31446	9.28895	0.00949217	0.0168528	3.11792	AXDND1	AXDND1	0
AXIN1	0.058925	5.81179	0.127576	0.726783	0.76674	1.04169	0	0	0
AXIN2	0.684038	2.06551	19.5284	0.0007198	0.00176009	1.60663	AXIN2	0	AXIN2
AXL	0.643236	9.49448	77.3017	8.84307e-07	6.35196e-06	1.56183	AXL	0	AXL
AZGP1	2.31751	-1.53559	21.5792	0.000478161	0.0012328	4.98473	AZGP1	0	AZGP1
AZI2	-0.664604	5.52612	39.1823	3.14909e-05	0.000121304	1.58513	AZI2	AZI2	0
AZIN1	-0.599512	7.65876	13.2817	0.00304375	0.00621215	1.5152	AZIN1	AZIN1	0
AZIN1-AS1	-0.161271	-1.17817	0.0972228	0.760213	0.796853	1.11827	0	0	0
AZIN2	0.755512	3.42712	36.5523	4.42177e-05	0.000160985	1.68823	AZIN2	0	AZIN2
AZU1	0.65638	-0.205249	2.50235	0.138079	0.181198	1.57612	0	0	0
B2M	-1.95342	10.1758	291.258	3.53024e-10	1.81522e-08	3.87292	B2M	B2M	0
B3GALNT1	-1.75642	4.42248	110.017	1.19732e-07	1.34907e-06	3.37859	B3GALNT1	B3GALNT1	0
B3GALNT2	-0.889057	5.4836	78.1981	8.29478e-07	6.02331e-06	1.85197	B3GALNT2	B3GALNT2	0
B3GALT4	3.18494	1.0747	101.421	1.91164e-07	1.90298e-06	9.09413	B3GALT4	0	B3GALT4
B3GALT5	-2.17771	-0.0147343	84.1911	5.49268e-07	4.29617e-06	4.52436	B3GALT5	B3GALT5	0
B3GALT5-AS1	-1.57735	-0.0118142	26.2032	0.000207449	0.000600115	2.98421	B3GALT5-AS1	B3GALT5-AS1	0
B3GALT6	-1.10552	3.72088	106.385	1.453e-07	1.55217e-06	2.15176	B3GALT6	B3GALT6	0
B3GAT3	0.787391	4.81549	12.0923	0.00417973	0.00819943	1.72595	B3GAT3	0	B3GAT3
B3GLCT	0.23589	3.24398	3.54284	0.0827494	0.115084	1.17763	0	0	0
B3GNT2	0.190731	4.74503	2.99074	0.107783	0.14544	1.14134	0	0	0
B3GNT3	1.50855	0.647501	29.6425	0.000118904	0.000373813	2.84524	B3GNT3	0	B3GNT3
B3GNT4	2.13271	0.495692	109.353	1.23991e-07	1.37957e-06	4.38541	B3GNT4	0	B3GNT4
B3GNT5	-1.49839	1.68313	43.0615	1.96869e-05	8.16727e-05	2.82527	B3GNT5	B3GNT5	0
B3GNT7	0.543244	0.854777	6.32413	0.0261135	0.0412388	1.45725	0	0	0
B3GNT9	0.768486	4.67644	47.1192	1.24669e-05	5.64901e-05	1.70348	B3GNT9	0	B3GNT9
B3GNTL1	0.790941	2.91686	23.2659	0.000348066	0.00093796	1.7302	B3GNTL1	0	B3GNTL1
B4GALNT1	1.26236	4.25668	103.529	1.69896e-07	1.74595e-06	2.39888	B4GALNT1	0	B4GALNT1
B4GALNT2	2.01259	0.82422	65.9731	2.10999e-06	1.3056e-05	4.03507	B4GALNT2	0	B4GALNT2
B4GALNT3	-0.568043	-0.143747	3.82546	0.0726798	0.102387	1.48251	0	0	0
B4GALNT4	1.87578	5.37823	73.2304	1.19259e-06	8.09266e-06	3.67001	B4GALNT4	0	B4GALNT4
B4GALT1	-0.174927	6.28538	7.12708	0.0195004	0.0318389	1.12891	0	0	0
B4GALT2	0.608657	6.05613	22.2698	0.000419049	0.00109962	1.52484	B4GALT2	0	B4GALT2
B4GALT3	0.635128	6.2802	36.7383	4.31427e-05	0.000157582	1.55308	B4GALT3	0	B4GALT3
B4GALT4	0.363184	5.93824	19.0763	0.000790658	0.00190717	1.28626	0	0	0
B4GALT5	0.469219	7.89953	57.4032	4.45267e-06	2.37932e-05	1.38436	0	0	0
B4GALT6	0.588759	3.00922	26.6722	0.000191724	0.000562536	1.50395	B4GALT6	0	B4GALT6
B4GALT7	0.518258	5.2976	17.388	0.00113731	0.00262205	1.43223	0	0	0
B4GAT1	1.38565	5.48872	154.885	1.61289e-08	2.83089e-07	2.6129	B4GAT1	0	B4GAT1
B9D1	1.00151	4.46497	70.2017	1.50391e-06	9.86596e-06	2.00209	B9D1	0	B9D1
B9D2	0.985031	0.509562	9.24961	0.00961008	0.0170282	1.97936	B9D2	0	B9D2
BABAM1	0.858764	6.28575	66.2974	2.05458e-06	1.27618e-05	1.81348	BABAM1	0	BABAM1
BACE1	-0.476564	4.7575	26.3137	0.000203612	0.000591123	1.39143	0	0	0
BACE1-AS	-0.277535	1.20892	1.06064	0.322152	0.381354	1.21212	0	0	0
BACE2	1.05324	4.74334	101.506	1.90241e-07	1.8989e-06	2.07518	BACE2	0	BACE2
BACH1	0.265638	6.84368	4.01002	0.0668971	0.0952422	1.20217	0	0	0
BACH2	0.0564552	1.69274	0.181921	0.676818	0.721693	1.03991	0	0	0
BAD	1.02403	4.66843	25.1919	0.000246734	0.000697456	2.0336	BAD	0	BAD
BAG1	-0.865573	5.46472	82.0981	6.32413e-07	4.78752e-06	1.82206	BAG1	BAG1	0
BAG2	-0.700495	5.21612	58.4165	4.05725e-06	2.20499e-05	1.62506	BAG2	BAG2	0
BAG3	0.137028	6.00549	2.18729	0.163356	0.210528	1.09964	0	0	0
BAG4	-0.127708	5.51154	0.807783	0.385384	0.445728	1.09256	0	0	0
BAG5	-0.311396	6.6251	9.98292	0.00766595	0.0139853	1.24091	0	0	0
BAG6	0.604236	9.06912	32.2783	8.00446e-05	0.000266748	1.52017	BAG6	0	BAG6
BAHCC1	0.517604	5.06515	7.00633	0.0203565	0.0330589	1.43158	0	0	0
BAHD1	0.310291	6.40784	7.35702	0.0179841	0.0296614	1.23996	0	0	0
BAIAP2	0.189808	5.57854	1.83246	0.199275	0.250345	1.14061	0	0	0
BAIAP2-AS1	0.643319	5.19427	45.8299	1.43639e-05	6.34856e-05	1.56192	BAIAP2-AS1	0	BAIAP2-AS1
BAIAP2L1	0.418714	6.63918	35.17	5.32531e-05	0.000188518	1.33674	0	0	0
BAIAP2L2	0.999827	0.700456	15.0331	0.00196202	0.0042365	1.99976	BAIAP2L2	0	BAIAP2L2
BAIAP3	1.38655	1.88654	49.3101	9.86862e-06	4.64127e-05	2.61452	BAIAP3	0	BAIAP3
BAK1	0.360891	4.8856	5.88699	0.0308163	0.0477262	1.28422	0	0	0
BAMBI	0.53077	2.1225	8.78999	0.0111226	0.0193522	1.4447	0	0	0
BANF1	0.458841	6.54035	23.7405	0.000319209	0.000869989	1.37444	0	0	0
BANK1	0.504881	0.0883661	4.60437	0.0516821	0.0756378	1.41901	0	0	0
BANP	-0.664208	3.79464	25.2435	0.000244533	0.000692171	1.5847	BANP	BANP	0
BAP1	0.295663	6.99594	8.01639	0.0143459	0.0242863	1.22745	0	0	0
BARD1	-0.570125	5.96358	21.7375	0.000463799	0.00120065	1.48465	0	0	0
BASP1	0.429	7.17622	31.525	8.9406e-05	0.000292931	1.3463	0	0	0
BATF2	-2.72809	2.75218	234.545	1.32762e-09	4.52971e-08	6.62577	BATF2	BATF2	0
BATF3	-1.24621	3.28328	70.6702	1.45011e-06	9.5819e-06	2.37217	BATF3	BATF3	0
BAX	0.595777	6.26676	35.496	5.09436e-05	0.000181732	1.51129	BAX	0	BAX
BAZ1A	-0.732123	7.07086	45.3566	1.51426e-05	6.59297e-05	1.66108	BAZ1A	BAZ1A	0
BAZ1B	-0.801766	8.53829	127.106	5.17294e-08	6.98802e-07	1.74323	BAZ1B	BAZ1B	0
BAZ2A	0.330568	8.49229	13.6326	0.00278034	0.00575659	1.25751	0	0	0
BAZ2B	0.125924	4.77349	0.892971	0.362183	0.422407	1.09121	0	0	0
BBC3	0.19327	2.33586	0.547179	0.472832	0.532077	1.14335	0	0	0
BBIP1	0.109942	4.05745	0.909583	0.357902	0.41825	1.07919	0	0	0
BBS1	-0.506253	4.95763	24.4292	0.00028212	0.00078323	1.42036	0	0	0
BBS10	-0.473886	4.47845	2.68861	0.125417	0.166421	1.38885	0	0	0
BBS12	-0.455976	2.12231	7.02959	0.0201882	0.0328221	1.37171	0	0	0
BBS2	0.527814	5.96114	52.2069	7.33714e-06	3.60028e-05	1.44174	0	0	0
BBS4	-0.535368	4.97967	29.9496	0.000113399	0.000359913	1.44931	0	0	0
BBS5	-1.11399	2.24933	31.5601	8.89416e-05	0.000291606	2.16443	BBS5	BBS5	0
BBS7	-0.427234	5.08863	11.1268	0.00547598	0.0103987	1.34465	0	0	0
BBS9	0.902257	3.63523	57.2046	4.5353e-06	2.41624e-05	1.86899	BBS9	0	BBS9
BBX	-0.385177	7.79244	14.0995	0.00246985	0.00519551	1.30602	0	0	0
BCAM	1.60087	6.82234	93.6228	3.01675e-07	2.69771e-06	3.03326	BCAM	0	BCAM
BCAP29	-0.329565	5.43446	1.87041	0.194979	0.245858	1.25663	0	0	0
BCAP31	0.311444	6.61846	12.1087	0.00416102	0.00816713	1.24095	0	0	0
BCAR1	0.764176	6.0927	13.6265	0.0027847	0.00576328	1.6984	BCAR1	0	BCAR1
BCAR3	0.669659	5.85237	33.0456	7.16555e-05	0.000243289	1.5907	BCAR3	0	BCAR3
BCAS2	-0.867636	5.77002	55.4676	5.33884e-06	2.77548e-05	1.82467	BCAS2	BCAS2	0
BCAS3	0.575368	4.7039	43.2032	1.93644e-05	8.0575e-05	1.49006	0	0	0
BCAS4	0.980048	4.53232	53.4218	6.50536e-06	3.25558e-05	1.97253	BCAS4	0	BCAS4
BCAT1	-0.779627	8.29288	18.1634	0.000959885	0.00226155	1.71669	BCAT1	BCAT1	0
BCAT2	0.695128	5.07565	25.1092	0.000250315	0.000706075	1.61903	BCAT2	0	BCAT2
BCCIP	-0.116875	6.79818	1.86645	0.195421	0.246309	1.08438	0	0	0
BCDIN3D	-1.92288	2.77909	207.699	2.77607e-09	7.64885e-08	3.79178	BCDIN3D	BCDIN3D	0
BCDIN3D-AS1	-0.494609	2.14949	15.9595	0.00157413	0.00348446	1.40894	0	0	0
BCHE	1.87688	0.408499	30.0649	0.000111409	0.000354524	3.67279	BCHE	0	BCHE
BCKDHA	0.405775	5.2569	9.78639	0.00813789	0.0147368	1.3248	0	0	0
BCKDHB	0.758938	3.30549	28.9662	0.000132153	0.00040973	1.69224	BCKDHB	0	BCKDHB
BCKDK	0.507587	6.60583	26.0472	0.000213008	0.00061328	1.42167	0	0	0
BCL10	-0.803395	4.48638	39.0185	3.21469e-05	0.000123472	1.7452	BCL10	BCL10	0
BCL11A	0.31262	1.85743	4.36854	0.0571648	0.0827086	1.24196	0	0	0
BCL11B	-1.75146	-1.5065	18.4035	0.000911614	0.00216355	3.36699	BCL11B	BCL11B	0
BCL2	-1.63278	3.97764	251.064	8.76734e-10	3.36035e-08	3.10111	BCL2	BCL2	0
BCL2L1	-0.162981	8.01932	3.92616	0.0694533	0.098459	1.1196	0	0	0
BCL2L11	-1.00633	4.72411	84.794	5.27712e-07	4.17001e-06	2.0088	BCL2L11	BCL2L11	0
BCL2L12	0.6375	4.79436	17.2834	0.00116403	0.00267649	1.55563	BCL2L12	0	BCL2L12
BCL2L13	-0.305611	7.0431	22.7518	0.000382794	0.00101876	1.23594	0	0	0
BCL2L2	-0.318925	6.00567	12.1251	0.00414237	0.00813708	1.2474	0	0	0
BCL3	0.479684	3.28046	11.446	0.00500142	0.00960239	1.39444	0	0	0
BCL6	0.716792	5.08073	84.3453	5.43659e-07	4.25915e-06	1.64352	BCL6	0	BCL6
BCL6B	-0.445099	-1.24023	0.79283	0.389687	0.450063	1.36141	0	0	0
BCL7A	0.357876	5.98637	14.9081	0.00202245	0.00435024	1.28154	0	0	0
BCL7B	-0.386046	6.06074	16.2753	0.00146284	0.00327134	1.30681	0	0	0
BCL7C	0.783646	4.60437	12.6214	0.00362236	0.00724026	1.72148	BCL7C	0	BCL7C
BCL9	0.302033	5.55997	10.8121	0.00599591	0.0112601	1.23288	0	0	0
BCL9L	0.370794	6.55328	4.9028	0.0456161	0.0677376	1.29306	0	0	0
BCLAF1	-0.422244	6.2245	4.92844	0.0451354	0.0670852	1.34001	0	0	0
BCO1	1.46887	-1.07981	15.8801	0.00160364	0.00354066	2.76806	BCO1	0	BCO1
BCO2	1.85034	-0.497564	20.2431	0.000622274	0.00154805	3.60585	BCO2	0	BCO2
BCOR	-0.697595	6.22444	60.6878	3.30967e-06	1.86319e-05	1.6218	BCOR	BCOR	0
BCORL1	0.465664	6.14318	17.0309	0.00123164	0.00281509	1.38095	0	0	0
BCR	0.440858	6.12626	13.5806	0.00281769	0.00582237	1.35741	0	0	0
BCS1L	-0.172145	5.18353	4.43445	0.0555654	0.0806904	1.12673	0	0	0
BDH1	0.720911	4.11411	52.9531	6.81266e-06	3.3827e-05	1.64822	BDH1	0	BDH1
BDH2	0.718353	3.47308	30.5513	0.000103448	0.000331865	1.6453	BDH2	0	BDH2
BDKRB2	0.544179	2.37601	11.7733	0.00456387	0.00885781	1.45819	0	0	0
BDNF	-0.0256753	6.13687	0.0873873	0.77227	0.807494	1.01796	0	0	0
BDNF-AS	-0.890817	0.101799	8.56121	0.0119783	0.0206858	1.85423	BDNF-AS	BDNF-AS	0
BDP1	-0.257717	6.78587	5.06254	0.0427182	0.0638238	1.19559	0	0	0
BEAN1	3.44135	-1.19202	21.5841	0.000477712	0.00123186	10.863	BEAN1	0	BEAN1
BECN1	-0.0897288	6.49011	1.55762	0.234378	0.28844	1.06417	0	0	0
BEGAIN	-1.23612	-0.463642	13.2319	0.0030835	0.00628098	2.35563	BEGAIN	BEGAIN	0
BEND3	-0.578709	3.95415	21.9372	0.000446392	0.00116135	1.49351	0	0	0
BEND4	0.912353	2.50918	33.4139	6.79934e-05	0.00023235	1.88211	BEND4	0	BEND4
BEND6	-0.216379	-0.486915	0.711654	0.453362	0.512735	1.16181	0	0	0
BEND7	-0.770404	3.58537	60.0063	3.51582e-06	1.95794e-05	1.70575	BEND7	BEND7	0
BEST1	-4.11752	2.93267	443.167	2.62803e-11	3.47277e-09	17.3579	BEST1	BEST1	0
BEST3	-1.15555	0.726714	29.7127	0.000117618	0.000370245	2.2277	BEST3	BEST3	0
BET1	0.334705	5.10272	11.9989	0.00428818	0.00837954	1.26112	0	0	0
BET1L	0.771246	7.49791	63.164	2.66974e-06	1.57584e-05	1.70674	BET1L	0	BET1L
BEX1	0.700283	6.77143	102.977	1.75184e-07	1.78521e-06	1.62482	BEX1	0	BEX1
BEX2	-1.43445	4.30226	129.07	4.72891e-08	6.47807e-07	2.7028	BEX2	BEX2	0
BEX4	0.146186	3.8908	1.61635	0.226235	0.279785	1.10664	0	0	0
BFAR	0.025755	6.50013	0.0963139	0.761298	0.797792	1.01801	0	0	0
BFSP1	-1.02766	1.2214	26.2262	0.000206645	0.000598382	2.03872	BFSP1	BFSP1	0
BGN	0.902814	7.68425	46.3723	1.35278e-05	6.04487e-05	1.86971	BGN	0	BGN
BHLHA15	1.55721	-1.05529	7.03229	0.0201688	0.0327942	2.94283	BHLHA15	0	BHLHA15
BHLHB9	-1.15775	4.78682	109.958	1.20104e-07	1.35122e-06	2.23109	BHLHB9	BHLHB9	0
BHLHE40	0.690125	5.00397	41.2583	2.43859e-05	9.78856e-05	1.61342	BHLHE40	0	BHLHE40
BHLHE41	-0.654087	0.710098	10.3532	0.00686067	0.012685	1.57362	BHLHE41	BHLHE41	0
BICC1	-0.273655	6.79219	4.75423	0.0485232	0.0715486	1.20887	0	0	0
BICD1	-0.339986	4.16002	10.1802	0.00722398	0.0132594	1.26574	0	0	0
BICD2	0.380523	6.23718	17.9133	0.00101334	0.00237183	1.30181	0	0	0
BID	0.222132	5.02755	6.26334	0.026714	0.0420507	1.16646	0	0	0
BIK	0.214366	-0.0666454	0.607873	0.449776	0.509351	1.16019	0	0	0
BIN1	0.297405	6.35677	4.02786	0.066368	0.0945626	1.22893	0	0	0
BIN3	-0.407624	4.72278	10.7728	0.00606476	0.0113747	1.3265	0	0	0
BIRC2	-0.235218	5.88745	1.62583	0.224955	0.278415	1.17708	0	0	0
BIRC3	-0.344912	2.57216	2.00288	0.180885	0.230233	1.27007	0	0	0
BIRC5	0.333166	8.16068	19.6518	0.00070177	0.00172234	1.25977	0	0	0
BIRC6	-0.122156	6.80872	0.42818	0.524475	0.580881	1.08836	0	0	0
BISPR	-2.36929	3.15528	302.196	2.81423e-10	1.56856e-08	5.16688	BISPR	BISPR	0
BIVM	-0.477579	3.22955	4.12279	0.0636356	0.0910604	1.39241	0	0	0
BLACAT1	1.04121	-1.27815	6.42814	0.0251225	0.039829	2.05796	BLACAT1	0	BLACAT1
BLCAP	-0.122554	6.97488	3.4359	0.0869945	0.120142	1.08866	0	0	0
BLM	-0.578821	6.53377	12.203	0.00405524	0.00799064	1.49363	0	0	0
BLMH	0.396114	5.9383	27.9602	0.000155159	0.000469689	1.31596	0	0	0
BLOC1S1	0.403985	3.81154	6.24319	0.0269167	0.0423241	1.32316	0	0	0
BLOC1S2	-0.896042	4.98913	51.9169	7.55351e-06	3.69033e-05	1.86095	BLOC1S2	BLOC1S2	0
BLOC1S3	-0.390173	4.07069	18.6616	0.000862836	0.0020632	1.31055	0	0	0
BLOC1S4	-0.394102	2.98235	6.92625	0.0209487	0.033949	1.31412	0	0	0
BLOC1S6	0.110205	6.40741	0.958322	0.345764	0.405916	1.07938	0	0	0
BLVRA	0.67413	4.43767	37.2328	4.04287e-05	0.00014935	1.59563	BLVRA	0	BLVRA
BLVRB	0.327771	5.10974	3.74302	0.0754561	0.105889	1.25507	0	0	0
BLZF1	-0.68154	4.84864	37.9461	3.68546e-05	0.00013813	1.60385	BLZF1	BLZF1	0
BMF	-0.102156	2.38639	0.404691	0.535895	0.591867	1.07338	0	0	0
BMI1	-0.834911	-1.48604	4.28258	0.0842277	0.116874	1.78375	0	0	0
BMP1	0.656015	5.40698	22.6944	0.000386913	0.00102748	1.57572	BMP1	0	BMP1
BMP2	0.844716	0.155187	8.11141	0.0138961	0.0236069	1.79591	BMP2	0	BMP2
BMP2K	-0.10011	4.27753	0.764352	0.398089	0.458317	1.07186	0	0	0
BMP4	0.276379	3.2695	2.95738	0.109573	0.147556	1.21115	0	0	0
BMP8A	0.0730564	-0.0349464	0.044549	0.836161	0.861981	1.05194	0	0	0
BMP8B	0.569626	0.829109	8.01873	0.0143347	0.0242729	1.48414	0	0	0
BMPER	0.693293	2.30371	29.3288	0.000124849	0.000390066	1.61697	BMPER	0	BMPER
BMPR1A	-0.0493511	3.88594	0.119101	0.735621	0.774888	1.0348	0	0	0
BMPR1B	-1.41785	-0.338739	23.3174	0.000344789	0.000929817	2.67186	BMPR1B	BMPR1B	0
BMPR2	0.552987	6.61367	45.1374	1.55198e-05	6.7187e-05	1.46712	0	0	0
BMS1	-0.173232	7.35005	3.30881	0.0923888	0.126788	1.12758	0	0	0
BMS1P20	-0.144631	4.08042	1.94742	0.186621	0.236627	1.10545	0	0	0
BMS1P4	0.117146	2.6841	0.328998	0.576196	0.630749	1.08459	0	0	0
BMS1P5	-0.906493	0.955507	14.0275	0.00251503	0.00527838	1.87448	BMS1P5	BMS1P5	0
BMS1P6	-0.928164	0.312749	13.5749	0.00282177	0.00582832	1.90285	BMS1P6	BMS1P6	0
BNC1	0.0760138	7.08437	0.998827	0.336127	0.395748	1.0541	0	0	0
BNC2	1.12523	0.848728	30.5957	0.000102753	0.000330507	2.18137	BNC2	0	BNC2
BNIP1	0.592273	4.80105	26.5193	0.000196693	0.000574693	1.50762	BNIP1	0	BNIP1
BNIP2	-0.585005	6.38285	17.2043	0.00118472	0.00271977	1.50004	BNIP2	BNIP2	0
BNIP3	0.657143	5.5233	48.5814	1.06563e-05	4.95269e-05	1.57696	BNIP3	0	BNIP3
BNIP3L	0.687568	7.93912	20.5709	0.000582737	0.00146215	1.61057	BNIP3L	0	BNIP3L
BNIPL	0.70257	-0.230132	5.24671	0.0396441	0.0597321	1.6274	BNIPL	0	BNIPL
BOC	-0.627681	-0.205668	6.53649	0.0242628	0.0386379	1.54508	BOC	BOC	0
BOD1	-0.342943	6.78296	22.9083	0.000371809	0.000993509	1.26834	0	0	0
BOD1L1	-0.0636616	7.15126	0.292408	0.597973	0.650589	1.04511	0	0	0
BOK	0.863278	6.33738	32.3184	7.95788e-05	0.000265378	1.81917	BOK	0	BOK
BOLA1	0.254345	3.118	3.01677	0.106411	0.143814	1.19279	0	0	0
BOLA3	-0.2053	3.89996	3.56548	0.081883	0.113956	1.15293	0	0	0
BOLA3-AS1	0.334505	3.0461	12.0529	0.0042251	0.0082751	1.26094	0	0	0
BOP1	0.263711	5.6844	1.75588	0.208324	0.260508	1.20056	0	0	0
BORA	-0.151287	4.40646	0.80857	0.38516	0.445504	1.11056	0	0	0
BPGM	0.845723	4.26779	64.6787	2.34909e-06	1.42813e-05	1.79717	BPGM	0	BPGM
BPHL	-0.609381	4.34299	61.3599	3.11994e-06	1.78319e-05	1.5256	BPHL	BPHL	0
BPNT1	0.174492	4.91884	3.08029	0.103151	0.139927	1.12857	0	0	0
BPTF	0.376	7.62786	20.0435	0.000647886	0.00160493	1.29774	0	0	0
BRAF	-0.352625	4.52581	10.8351	0.00595598	0.0111995	1.27688	0	0	0
BRAP	-0.720649	6.12663	81.5872	6.54864e-07	4.92176e-06	1.64792	BRAP	BRAP	0
BRAT1	0.746603	3.82917	10.3939	0.00677843	0.0125441	1.67784	BRAT1	0	BRAT1
BRCA1	-1.17897	8.02101	131.243	4.28812e-08	6.03349e-07	2.26415	BRCA1	BRCA1	0
BRCA2	-1.09372	5.69751	20.127	0.000637026	0.00158044	2.13424	BRCA2	BRCA2	0
BRCC3	-0.93086	5.05395	67.9916	1.79106e-06	1.14114e-05	1.90641	BRCC3	BRCC3	0
BRD1	0.276415	5.80283	6.23317	0.0270181	0.0424483	1.21118	0	0	0
BRD2	-0.0961774	8.9541	1.48807	0.244532	0.299446	1.06894	0	0	0
BRD3	-0.0955674	6.46726	1.17915	0.297572	0.356067	1.06849	0	0	0
BRD4	-0.360397	6.965	8.91527	0.0106843	0.0186698	1.28378	0	0	0
BRD7	-0.528758	5.77496	45.5751	1.47772e-05	6.48219e-05	1.44269	0	0	0
BRD8	0.0707854	7.44912	0.897703	0.360956	0.421302	1.05029	0	0	0
BRD9	-0.2432	5.7395	6.04721	0.028985	0.0451824	1.18361	0	0	0
BRE	0.0553161	5.57634	0.471422	0.504591	0.561798	1.03909	0	0	0
BRE-AS1	1.67614	-0.762394	18.5293	0.000887447	0.00211444	3.19573	BRE-AS1	0	BRE-AS1
BREA2	0.864653	-0.81887	9.23293	0.00966059	0.0171039	1.8209	BREA2	0	BREA2
BRF1	-0.51592	5.30926	9.92962	0.00779072	0.0141802	1.42991	0	0	0
BRF2	-0.165743	4.42342	2.07253	0.173996	0.222648	1.12174	0	0	0
BRI3	0.0358961	6.00803	0.167471	0.689139	0.732485	1.02519	0	0	0
BRI3BP	-0.573847	3.65317	14.4886	0.00224158	0.00475989	1.48849	0	0	0
BRICD5	0.870266	1.16654	6.25237	0.0268241	0.0422059	1.828	BRICD5	0	BRICD5
BRIP1	-0.983907	6.96077	30.9535	9.7359e-05	0.000315136	1.97781	BRIP1	BRIP1	0
BRIX1	-0.292342	6.57241	7.02698	0.020207	0.032849	1.22463	0	0	0
BRK1	0.401083	6.51572	19.9591	0.000659075	0.00162796	1.3205	0	0	0
BRMS1	-0.174064	5.9354	1.81778	0.20097	0.252192	1.12823	0	0	0
BRMS1L	-0.568267	5.02795	15.9372	0.00158238	0.00350008	1.48274	0	0	0
BROX	-0.643072	6.04129	14.9012	0.00202582	0.00435492	1.56165	BROX	BROX	0
BRPF1	-0.126017	5.7051	1.22438	0.288881	0.347118	1.09128	0	0	0
BRPF3	-0.571352	7.75966	60.9107	3.2453e-06	1.83972e-05	1.48592	0	0	0
BRSK1	0.260957	4.14066	2.98308	0.108191	0.145882	1.19827	0	0	0
BRSK2	-0.379533	4.50799	7.17775	0.0191537	0.0313462	1.30092	0	0	0
BRWD1	-0.184124	6.76768	1.44594	0.250969	0.306328	1.13613	0	0	0
BRWD3	0.305162	5.21094	6.65406	0.0231186	0.037042	1.23556	0	0	0
BSCL2	-0.0303515	0.84517	0.0273644	0.913611	0.929181	1.02126	0	0	0
BSDC1	0.139834	6.91932	1.99966	0.181212	0.230629	1.10178	0	0	0
BSG	1.15687	8.87498	55.4369	5.35445e-06	2.78161e-05	2.22973	BSG	0	BSG
BSN	-1.15527	1.96601	27.1361	0.000177508	0.000527183	2.22726	BSN	BSN	0
BSN-AS2	-1.82112	-1.19993	20.9886	0.000536489	0.00136368	3.53355	BSN-AS2	BSN-AS2	0
BST2	-3.23817	6.63733	197.74	3.73545e-09	9.48676e-08	9.43594	BST2	BST2	0
BTAF1	-0.329955	7.32883	5.18193	0.0406946	0.0610941	1.25697	0	0	0
BTBD1	-0.117034	6.56984	0.708974	0.415251	0.475328	1.0845	0	0	0
BTBD10	-0.040494	5.70956	0.223882	0.644071	0.693254	1.02847	0	0	0
BTBD11	0.973819	0.783907	19.2033	0.000769957	0.00186433	1.96403	BTBD11	0	BTBD11
BTBD19	-0.220592	2.05995	0.815536	0.383181	0.443391	1.16521	0	0	0
BTBD2	0.323214	6.57687	2.49576	0.138556	0.181791	1.25111	0	0	0
BTBD3	0.719251	5.90975	58.0986	4.17676e-06	2.24984e-05	1.64633	BTBD3	0	BTBD3
BTBD6	0.255553	6.08847	6.55518	0.0239716	0.0382033	1.19379	0	0	0
BTBD7	-0.178128	6.09519	5.4111	0.0371197	0.0562594	1.13142	0	0	0
BTBD8	-0.0622313	0.201252	0.0579873	0.813523	0.843142	1.04408	0	0	0
BTBD9	-0.354209	4.04701	9.7388	0.00825721	0.0149214	1.27828	0	0	0
BTD	1.92779	3.68075	241.086	1.12282e-09	3.97826e-08	3.80472	BTD	0	BTD
BTF3	0.272625	8.97541	14.1367	0.00244688	0.0051509	1.208	0	0	0
BTF3L4	-0.978332	5.31018	20.6383	0.000574963	0.00144513	1.97019	BTF3L4	BTF3L4	0
BTG1	-0.991391	5.6945	149.868	1.96082e-08	3.25755e-07	1.9881	BTG1	BTG1	0
BTG2	-0.337749	4.55399	14.9018	0.00202552	0.00435492	1.26378	0	0	0
BTG3	0.107751	6.55168	2.00344	0.180828	0.230215	1.07755	0	0	0
BTG4	0.184849	-1.08579	0.219009	0.64767	0.696254	1.1367	0	0	0
BTK	-1.24284	-0.928041	14.9658	0.00199427	0.00429914	2.36664	BTK	BTK	0
BTN2A1	0.00540449	6.09209	0.00276249	0.958895	0.966173	1.00375	0	0	0
BTN2A2	-0.164436	5.37617	2.99577	0.107516	0.14512	1.12073	0	0	0
BTN2A3P	-0.273974	2.73648	2.43884	0.142757	0.186548	1.20913	0	0	0
BTN3A1	0.388714	5.56337	22.4193	0.000407395	0.00107328	1.30923	0	0	0
BTN3A2	-0.226891	5.84404	11.2	0.00536269	0.0102074	1.17031	0	0	0
BTN3A3	-0.549095	4.92036	22.5242	0.000399441	0.00105575	1.46317	0	0	0
BTRC	-0.761586	5.77847	98.5165	2.25711e-07	2.16453e-06	1.69535	BTRC	BTRC	0
BUB1	0.476382	7.91394	26.0058	0.000214512	0.000617367	1.39125	0	0	0
BUB1B	0.391207	7.41693	35.3694	5.18263e-05	0.000184231	1.31149	0	0	0
BUB3	0.284136	7.56427	12.9015	0.00336261	0.00677766	1.21768	0	0	0
BUD13	0.0227546	5.82885	0.0621614	0.807071	0.838121	1.0159	0	0	0
BUD31	-0.679817	6.64311	59.1037	3.81216e-06	2.09439e-05	1.60194	BUD31	BUD31	0
BVES	-0.917028	4.20771	33.0266	7.18505e-05	0.000243724	1.88822	BVES	BVES	0
BVES-AS1	-0.547131	-0.589983	1.9298	0.188492	0.238688	1.46118	0	0	0
BYSL	-0.722165	6.72894	74.2605	1.1042e-06	7.62036e-06	1.64966	BYSL	BYSL	0
BZRAP1	-0.193572	3.56332	0.930298	0.352668	0.41286	1.14359	0	0	0
BZRAP1-AS1	0.206987	0.76968	1.28912	0.277039	0.334789	1.15427	0	0	0
BZW1	-0.256891	6.72735	4.62538	0.0512247	0.0750286	1.1949	0	0	0
BZW2	0.429101	5.16461	19.6577	0.000700915	0.00172054	1.34639	0	0	0
C10orf10	0.261306	2.11767	1.44989	0.250357	0.305605	1.19856	0	0	0
C10orf12	-0.52841	4.9122	28.9329	0.000132848	0.00041131	1.44234	0	0	0
C10orf2	-0.941628	6.14762	94.6135	2.84164e-07	2.57279e-06	1.92069	C10orf2	C10orf2	0
C10orf25	-1.42556	3.69719	184.426	5.68344e-09	1.30496e-07	2.68618	C10orf25	C10orf25	0
C10orf32	-1.36989	2.03315	23.7921	0.000316242	0.000863033	2.58451	C10orf32	C10orf32	0
C10orf35	-0.504702	3.61374	18.1801	0.000956424	0.00225414	1.41883	0	0	0
C10orf54	1.00858	4.60955	50.7848	8.47179e-06	4.08565e-05	2.01192	C10orf54	0	C10orf54
C10orf62	0.998358	-1.18629	8.58197	0.0118976	0.0205756	1.99772	C10orf62	0	C10orf62
C10orf76	-0.67483	5.66339	72.281	1.28138e-06	8.61508e-06	1.59641	C10orf76	C10orf76	0
C10orf88	-0.334357	4.70157	3.64865	0.0787931	0.110065	1.26082	0	0	0
C11orf1	-0.337995	3.45811	8.6958	0.0114659	0.0198927	1.264	0	0	0
C11orf21	-0.873107	-0.476149	6.82332	0.0217398	0.0351106	1.8316	C11orf21	C11orf21	0
C11orf24	0.364821	6.33339	13.0166	0.0032621	0.00660517	1.28772	0	0	0
C11orf30	0.233516	6.62779	7.76181	0.0156378	0.026215	1.1757	0	0	0
C11orf31	0.520131	5.40426	15.0335	0.00196181	0.0042365	1.43409	0	0	0
C11orf45	-0.789264	1.11299	13.3671	0.00297711	0.00610342	1.72819	C11orf45	C11orf45	0
C11orf49	0.234776	5.19874	7.14771	0.0193583	0.0316384	1.17672	0	0	0
C11orf54	0.0751721	4.55125	0.4128	0.5319	0.587989	1.05349	0	0	0
C11orf57	-0.366095	6.31856	20.811	0.000555604	0.00140372	1.28886	0	0	0
C11orf58	-0.868226	7.32286	183.385	5.88003e-09	1.33957e-07	1.82542	C11orf58	C11orf58	0
C11orf63	-1.14254	0.372877	22.5214	0.000399649	0.00105611	2.20769	C11orf63	C11orf63	0
C11orf65	-1.24079	0.349864	29.5103	0.000121369	0.000380823	2.36328	C11orf65	C11orf65	0
C11orf68	0.654255	5.54271	24.3996	0.000283608	0.000786616	1.5738	C11orf68	0	C11orf68
C11orf70	-0.998182	1.75248	23.5648	0.000329554	0.000895013	1.99748	C11orf70	C11orf70	0
C11orf71	0.333831	2.19637	7.49184	0.0171595	0.0284395	1.26036	0	0	0
C11orf72	-0.874161	-1.53014	4.34658	0.0577099	0.0834146	1.83294	0	0	0
C11orf73	0.0366968	4.71104	0.0850643	0.775225	0.810293	1.02576	0	0	0
C11orf74	0.0434613	4.03761	0.219576	0.647249	0.695905	1.03058	0	0	0
C11orf80	0.696318	3.8031	50.2829	8.91984e-06	4.25675e-05	1.62036	C11orf80	0	C11orf80
C11orf84	0.211952	6.38509	2.05057	0.176131	0.224946	1.15825	0	0	0
C11orf95	0.0119163	4.67026	0.015923	0.901546	0.918658	1.00829	0	0	0
C11orf98	0.472171	-1.03146	0.749118	0.402698	0.462777	1.3872	0	0	0
C12orf10	0.841923	5.6417	43.7892	1.80938e-05	7.62551e-05	1.79244	C12orf10	0	C12orf10
C12orf29	-0.351948	4.43425	6.70404	0.022701	0.036481	1.27628	0	0	0
C12orf4	-1.04388	5.37141	32.6448	7.59034e-05	0.000254985	2.06176	C12orf4	C12orf4	0
C12orf43	-0.636429	5.23625	67.5573	1.85469e-06	1.17348e-05	1.55448	C12orf43	C12orf43	0
C12orf45	-0.574591	3.48485	25.2698	0.00024342	0.000689957	1.48925	0	0	0
C12orf49	-0.176374	5.86733	5.29888	0.0388216	0.0586137	1.13004	0	0	0
C12orf57	0.526979	5.42883	9.21013	0.00973012	0.0172041	1.44091	0	0	0
C12orf60	-0.502819	0.899137	3.15988	0.0992373	0.135221	1.41698	0	0	0
C12orf65	-0.0875421	5.57336	0.75556	0.400739	0.460859	1.06256	0	0	0
C12orf66	-1.06457	2.66352	49.4574	9.7178e-06	4.58041e-05	2.09155	C12orf66	C12orf66	0
C12orf73	-0.0940665	3.07412	0.669345	0.428259	0.488392	1.06737	0	0	0
C12orf75	0.886605	7.16614	126.912	5.21953e-08	7.03143e-07	1.84882	C12orf75	0	C12orf75
C12orf76	0.375629	2.91176	10.2287	0.0071199	0.013093	1.2974	0	0	0
C14orf1	0.943871	5.65569	115.958	8.83095e-08	1.05272e-06	1.92368	C14orf1	0	C14orf1
C14orf105	1.04553	0.839284	22.0298	0.000438571	0.00114386	2.06413	C14orf105	0	C14orf105
C14orf119	0.647478	6.64378	51.2751	8.05912e-06	3.90988e-05	1.56643	C14orf119	0	C14orf119
C14orf132	0.454709	6.0669	35.6842	4.96628e-05	0.000177992	1.37051	0	0	0
C14orf142	0.19838	2.79467	2.11501	0.169957	0.21813	1.14741	0	0	0
C14orf159	-1.12292	3.62122	104.553	1.60563e-07	1.67705e-06	2.17787	C14orf159	C14orf159	0
C14orf166	0.0341898	7.40087	0.116058	0.73888	0.777856	1.02398	0	0	0
C14orf169	-0.666804	4.33916	60.003	3.51686e-06	1.95794e-05	1.58755	C14orf169	C14orf169	0
C14orf2	0.3355	6.05036	10.9119	0.00582493	0.0109799	1.26181	0	0	0
C14orf28	0.0863491	1.66474	0.148471	0.706332	0.747812	1.06168	0	0	0
C14orf37	3.26038	0.672235	115.163	9.19045e-08	1.09024e-06	9.58236	C14orf37	0	C14orf37
C14orf39	-1.74895	0.0792822	17.7412	0.00105213	0.00245123	3.36114	C14orf39	C14orf39	0
C14orf79	-0.628806	3.15131	20.2961	0.000615684	0.00153401	1.54628	C14orf79	C14orf79	0
C14orf80	0.736401	4.23776	10.1096	0.00737856	0.0135126	1.66601	C14orf80	0	C14orf80
C14orf93	0.763168	3.39971	53.2409	6.62205e-06	3.30153e-05	1.69721	C14orf93	0	C14orf93
C15orf39	-1.47538	4.41347	99.0445	2.18925e-07	2.1186e-06	2.78057	C15orf39	C15orf39	0
C15orf40	-0.281235	4.47434	7.92012	0.0148192	0.0249948	1.21524	0	0	0
C15orf41	-0.592438	3.65131	18.4846	0.000895949	0.00213052	1.50779	C15orf41	C15orf41	0
C15orf48	-0.869581	0.189752	17.603	0.00108455	0.00251592	1.82713	C15orf48	C15orf48	0
C15orf52	-0.666996	6.55292	15.2723	0.00185214	0.00402125	1.58776	C15orf52	C15orf52	0
C15orf57	1.06125	3.98446	92.3759	3.25519e-07	2.85842e-06	2.08674	C15orf57	0	C15orf57
C15orf59	-0.891447	-0.273688	10.2519	0.00707083	0.0130192	1.85504	C15orf59	C15orf59	0
C15orf61	-0.0557243	2.0134	0.0784003	0.783954	0.817779	1.03938	0	0	0
C15orf65	0.284078	0.0426575	0.95471	0.346642	0.406784	1.21763	0	0	0
C16orf13	0.606874	4.87598	11.6918	0.00466857	0.00903461	1.52296	C16orf13	0	C16orf13
C16orf45	-0.355945	2.15066	4.35357	0.0575358	0.083196	1.27982	0	0	0
C16orf46	-0.0183624	1.50874	0.014024	0.907572	0.923831	1.01281	0	0	0
C16orf52	-0.335234	3.68506	3.64816	0.0788109	0.110079	1.26158	0	0	0
C16orf58	0.308039	6.47727	6.67841	0.022914	0.0367868	1.23802	0	0	0
C16orf59	0.384562	4.5105	3.67489	0.0778479	0.108859	1.30546	0	0	0
C16orf62	0.013012	6.48913	0.0411912	0.842362	0.867185	1.00906	0	0	0
C16orf70	-0.238148	5.41775	9.11381	0.0100305	0.0176571	1.17948	0	0	0
C16orf71	0.229453	-0.920212	0.426533	0.525261	0.581575	1.17239	0	0	0
C16orf72	-0.592363	6.0775	16.5535	0.0013723	0.00309445	1.50771	C16orf72	C16orf72	0
C16orf74	0.409631	1.88677	2.90216	0.112618	0.151043	1.32835	0	0	0
C16orf86	1.38925	0.281105	16.1145	0.00151832	0.00337731	2.61942	C16orf86	0	C16orf86
C16orf87	-0.0879897	3.62989	0.474372	0.503285	0.560557	1.06289	0	0	0
C16orf91	0.463403	3.55329	11.0589	0.00558352	0.010576	1.37879	0	0	0
C16orf93	0.302476	2.63614	2.14851	0.166856	0.214509	1.23326	0	0	0
C16orf95	-0.365822	1.85611	3.10169	0.10208	0.138629	1.28862	0	0	0
C16orf96	-0.103103	-1.05374	0.100283	0.792454	0.825583	1.07408	0	0	0
C17orf100	0.356616	2.35454	9.65886	0.00846228	0.0152317	1.28042	0	0	0
C17orf104	-0.211899	4.41783	1.72943	0.211573	0.263978	1.15821	0	0	0
C17orf107	-1.24464	0.446986	47.5922	1.18448e-05	5.41376e-05	2.36959	C17orf107	C17orf107	0
C17orf51	-1.78894	7.31147	708.594	1.39136e-12	5.0795e-10	3.45561	C17orf51	C17orf51	0
C17orf53	0.235195	5.20844	6.24053	0.0269435	0.0423556	1.17707	0	0	0
C17orf58	-0.299804	4.61655	10.2104	0.00715911	0.0131569	1.23098	0	0	0
C17orf59	0.846215	2.64053	22.6381	0.000391004	0.00103664	1.79778	C17orf59	0	C17orf59
C17orf62	0.418889	6.4469	11.7604	0.00458025	0.00888606	1.3369	0	0	0
C17orf67	-0.69216	1.02372	6.06846	0.0287519	0.0448908	1.6157	C17orf67	C17orf67	0
C17orf75	-0.376406	5.30187	10.763	0.00608213	0.0113998	1.2981	0	0	0
C17orf80	-0.300429	6.91459	18.5566	0.000882295	0.00210422	1.23151	0	0	0
C17orf85	-0.109853	7.43378	3.38158	0.0892519	0.122934	1.07912	0	0	0
C17orf89	-0.554103	4.71932	42.1477	2.19229e-05	8.9675e-05	1.46826	0	0	0
C17orf96	-0.183659	4.91578	1.92624	0.188873	0.239129	1.13576	0	0	0
C17orf97	-0.930019	1.04641	21.9443	0.000445786	0.00116039	1.9053	C17orf97	C17orf97	0
C18orf21	-0.787758	3.7584	78.7841	7.9576e-07	5.80444e-06	1.72639	C18orf21	C18orf21	0
C18orf25	-0.162244	5.5035	3.34806	0.0906805	0.124643	1.11903	0	0	0
C18orf54	0.201248	5.05304	0.832298	0.378484	0.438616	1.14969	0	0	0
C18orf8	-0.225706	4.96908	6.55583	0.0239659	0.0382026	1.16935	0	0	0
C19orf12	0.159424	4.37726	2.7659	0.120587	0.160698	1.11684	0	0	0
C19orf24	0.205137	4.22734	0.460033	0.509694	0.566658	1.1528	0	0	0
C19orf25	-0.342396	4.44035	2.90494	0.112462	0.150879	1.26786	0	0	0
C19orf38	-1.43138	-0.469567	9.19992	0.00976146	0.0172511	2.69705	C19orf38	C19orf38	0
C19orf43	0.148358	5.99279	1.83599	0.19887	0.249922	1.10831	0	0	0
C19orf44	-0.471405	3.81531	16.0649	0.00153592	0.00340867	1.38646	0	0	0
C19orf45	-0.57047	0.650538	6.26215	0.0267259	0.0420603	1.48501	0	0	0
C19orf47	-0.880271	4.24629	32.0601	8.26339e-05	0.000274126	1.84072	C19orf47	C19orf47	0
C19orf48	-0.366302	6.86678	5.43178	0.0368158	0.0558509	1.28904	0	0	0
C19orf52	0.509149	3.52294	22.8251	0.000377606	0.00100697	1.42321	0	0	0
C19orf53	0.956252	5.60801	42.837	2.02108e-05	8.35611e-05	1.94026	C19orf53	0	C19orf53
C19orf54	-0.285033	5.07839	6.21241	0.0272296	0.0427426	1.21844	0	0	0
C19orf57	-0.769905	1.95927	15.5071	0.00175118	0.00382421	1.70516	C19orf57	C19orf57	0
C19orf60	0.250748	1.5044	2.00847	0.180319	0.229693	1.18982	0	0	0
C19orf66	-0.679698	5.37944	36.9163	4.21423e-05	0.00015478	1.6018	C19orf66	C19orf66	0
C19orf68	0.254893	4.6206	2.17544	0.164415	0.211743	1.19325	0	0	0
C19orf70	0.619985	4.1807	14.3159	0.00233976	0.00494608	1.53686	C19orf70	0	C19orf70
C1D	0.287692	2.79615	3.90831	0.0700123	0.0991745	1.22069	0	0	0
C1GALT1	0.00919179	4.38417	0.00202016	0.964844	0.970895	1.00639	0	0	0
C1GALT1C1	1.011	4.68188	30.7695	0.000100091	0.000322869	2.01531	C1GALT1C1	0	C1GALT1C1
C1orf106	-0.368691	1.7772	3.74491	0.075391	0.105808	1.29118	0	0	0
C1orf109	-0.657575	5.81732	55.1015	5.52854e-06	2.85478e-05	1.57743	C1orf109	C1orf109	0
C1orf112	-0.594744	5.33294	15.1875	0.00189028	0.00409915	1.5102	C1orf112	C1orf112	0
C1orf115	0.760616	4.35225	52.3842	7.20842e-06	3.55083e-05	1.69421	C1orf115	0	C1orf115
C1orf122	-0.309374	4.67266	4.58852	0.0520304	0.0761169	1.23917	0	0	0
C1orf123	0.558436	4.92178	49.785	9.39156e-06	4.44266e-05	1.47267	0	0	0
C1orf131	-1.72458	3.2063	246.867	9.7175e-10	3.65734e-08	3.30483	C1orf131	C1orf131	0
C1orf145	0.259733	-0.257808	0.858183	0.371398	0.431712	1.19726	0	0	0
C1orf159	0.427646	2.98705	2.96205	0.10932	0.147311	1.34504	0	0	0
C1orf162	-0.352366	-0.726516	1.91531	0.217151	0.269993	1.27665	0	0	0
C1orf174	0.299055	5.42149	14.2177	0.00239777	0.00505335	1.23034	0	0	0
C1orf186	0.418741	1.41685	2.84719	0.115752	0.154905	1.33676	0	0	0
C1orf198	0.50541	6.38196	32.7553	7.47044e-05	0.000251942	1.41953	0	0	0
C1orf204	0.707615	0.998141	10.6597	0.00626815	0.0117096	1.6331	C1orf204	0	C1orf204
C1orf21	0.463182	4.02325	25.4978	0.000234008	0.000665475	1.37858	0	0	0
C1orf216	0.252012	5.11516	10.8533	0.00592459	0.0111505	1.19087	0	0	0
C1orf220	0.0892396	0.724528	0.0684517	0.79777	0.830293	1.06381	0	0	0
C1orf226	-0.147078	0.525633	0.353819	0.562335	0.617473	1.10732	0	0	0
C1orf228	-0.287391	0.787007	0.978009	0.341031	0.400972	1.22043	0	0	0
C1orf233	0.62082	2.79872	11.0777	0.00555346	0.010528	1.53775	C1orf233	0	C1orf233
C1orf27	-0.524807	5.31209	10.7116	0.00617379	0.0115496	1.43874	0	0	0
C1orf35	0.368551	4.22221	5.24172	0.0397239	0.0598275	1.29106	0	0	0
C1orf43	-0.600229	7.8278	61.8809	2.98146e-06	1.72361e-05	1.51596	C1orf43	C1orf43	0
C1orf50	-0.168147	2.77008	1.26416	0.281523	0.339618	1.12361	0	0	0
C1orf52	0.107144	4.49467	1.05328	0.32377	0.383084	1.07709	0	0	0
C1orf53	-0.455204	-0.597622	1.68054	0.217755	0.270685	1.37098	0	0	0
C1orf54	0.209626	0.480268	1.1948	0.324782	0.384094	1.15639	0	0	0
C1orf56	0.237066	2.27108	1.75544	0.208377	0.260547	1.17859	0	0	0
C1orf74	-0.704629	3.68435	60.7865	3.28099e-06	1.85348e-05	1.62973	C1orf74	C1orf74	0
C1QBP	-0.253747	7.45469	13.422	0.00293509	0.00603083	1.1923	0	0	0
C1QL1	1.33184	3.43196	46.3159	1.3612e-05	6.07506e-05	2.51723	C1QL1	0	C1QL1
C1QL4	0.212491	4.53893	1.87384	0.194597	0.245439	1.15869	0	0	0
C1QTNF1	-1.04759	0.640695	11.9677	0.00432506	0.00844256	2.06707	C1QTNF1	C1QTNF1	0
C1QTNF6	0.464159	3.11064	8.45841	0.0123878	0.0213148	1.37951	0	0	0
C1R	-1.13752	6.01442	110.663	1.15756e-07	1.31855e-06	2.20003	C1R	C1R	0
C1RL	-0.0336805	5.16715	0.119861	0.734814	0.774206	1.02362	0	0	0
C1RL-AS1	-0.958765	3.25315	41.9679	2.23965e-05	9.13822e-05	1.94365	C1RL-AS1	C1RL-AS1	0
C1S	-1.94941	5.3547	220.421	1.93641e-09	6.04042e-08	3.86218	C1S	C1S	0
C2	0.570866	2.35776	17.4926	0.00111128	0.00257016	1.48541	0	0	0
C20orf166-AS1	1.4686	0.0882227	24.5921	0.000274096	0.000763422	2.76754	C20orf166-AS1	0	C20orf166-AS1
C20orf194	0.304533	5.33988	13.3797	0.00296738	0.00608434	1.23502	0	0	0
C20orf195	3.81084	0.0726663	120.391	7.10085e-08	8.93142e-07	14.0338	C20orf195	0	C20orf195
C20orf196	0.00796751	1.324	0.00233411	0.962213	0.968648	1.00554	0	0	0
C20orf24	0.929961	1.5994	31.1425	9.46408e-05	0.000307599	1.90522	C20orf24	0	C20orf24
C20orf27	0.658759	5.48224	16.2249	0.00147998	0.00330614	1.57872	C20orf27	0	C20orf27
C20orf96	-0.461917	4.31594	14.9032	0.00202483	0.00435473	1.37737	0	0	0
C21orf2	0.939158	2.54922	20.7601	0.000561234	0.00141598	1.91741	C21orf2	0	C21orf2
C21orf33	-0.493104	0.504598	2.90489	0.112465	0.150879	1.40747	0	0	0
C21orf58	-0.175259	5.04352	1.02784	0.329461	0.388714	1.12917	0	0	0
C21orf59	-0.397022	5.81568	26.0376	0.000213355	0.000614159	1.31679	0	0	0
C21orf62-AS1	0.132608	-0.583075	0.0975558	0.759816	0.796525	1.09627	0	0	0
C21orf91	-0.960894	4.96103	15.7081	0.00166981	0.00366515	1.94652	C21orf91	C21orf91	0
C22orf23	-0.383916	1.94694	5.11048	0.0418915	0.0627299	1.30488	0	0	0
C22orf24	-1.73215	-1.22798	12.3188	0.00392972	0.00777163	3.32223	C22orf24	C22orf24	0
C22orf29	-0.0353793	5.88838	0.20908	0.655159	0.70268	1.02483	0	0	0
C22orf39	-0.171311	5.88115	5.71803	0.0328975	0.0505952	1.12608	0	0	0
C22orf46	-1.39826	5.70369	191.052	4.59633e-09	1.10759e-07	2.63583	C22orf46	C22orf46	0
C2CD2	-0.718933	5.06867	75.8281	9.83825e-07	6.91709e-06	1.64596	C2CD2	C2CD2	0
C2CD2L	0.468459	5.39978	10.2314	0.00711431	0.0130844	1.38363	0	0	0
C2CD3	-0.223886	7.57164	9.77881	0.00815677	0.0147637	1.16788	0	0	0
C2CD4C	0.897664	1.58535	20.197	0.000628092	0.00156067	1.86305	C2CD4C	0	C2CD4C
C2CD5	-0.223939	6.53411	1.98296	0.182919	0.232436	1.16792	0	0	0
C2orf15	-0.625078	-0.0627141	4.29274	0.059073	0.0851573	1.54229	0	0	0
C2orf27A	0.304332	0.544492	1.23405	0.287068	0.345309	1.23485	0	0	0
C2orf42	-1.24651	4.28689	163.552	1.16643e-08	2.23243e-07	2.37267	C2orf42	C2orf42	0
C2orf44	-0.539209	5.57793	20.2565	0.000620598	0.0015452	1.45318	0	0	0
C2orf47	0.405265	4.48586	23.6669	0.000323494	0.000880027	1.32433	0	0	0
C2orf48	-0.20271	2.09408	0.805139	0.38614	0.446496	1.15086	0	0	0
C2orf49	0.523716	5.30432	17.6148	0.00108175	0.00251054	1.43765	0	0	0
C2orf50	-1.57245	-0.920956	10.2632	0.00704696	0.0129851	2.97409	C2orf50	C2orf50	0
C2orf68	-0.249419	5.396	7.07498	0.0198644	0.0323607	1.18873	0	0	0
C2orf69	-0.12417	4.87716	0.30585	0.589773	0.643105	1.08988	0	0	0
C2orf70	-1.33279	-0.990402	8.99959	0.0104007	0.0182234	2.51889	C2orf70	C2orf70	0
C2orf72	-1.32167	3.03969	117.074	8.3534e-08	1.01302e-06	2.49955	C2orf72	C2orf72	0
C2orf74	0.0222007	4.85026	0.0480876	0.829886	0.856393	1.01551	0	0	0
C2orf76	0.574648	1.29395	16.53	0.00137969	0.00310728	1.48931	0	0	0
C2orf81	0.404546	1.60863	5.55899	0.0350099	0.0534333	1.32367	0	0	0
C2orf88	-1.94499	1.56097	76.4604	9.39617e-07	6.67005e-06	3.85036	C2orf88	C2orf88	0
C3	-1.1633	3.87834	66.8422	1.96522e-06	1.23115e-05	2.23969	C3	C3	0
C3orf14	-1.40966	3.94088	36.4763	4.46659e-05	0.000162414	2.65674	C3orf14	C3orf14	0
C3orf17	-0.588194	6.11951	13.4925	0.00288223	0.00593469	1.50336	C3orf17	C3orf17	0
C3orf18	0.521831	2.52582	8.71173	0.011407	0.0198022	1.43578	0	0	0
C3orf33	-0.311758	2.44704	2.197	0.162494	0.209509	1.24122	0	0	0
C3orf38	-0.769226	4.79192	30.6617	0.000101733	0.000327804	1.70435	C3orf38	C3orf38	0
C3orf52	-0.454076	3.62213	21.9392	0.000446217	0.0011611	1.36991	0	0	0
C3orf58	0.395546	3.95926	3.89461	0.0704453	0.0997395	1.31544	0	0	0
C3orf62	-0.913148	1.91969	21.1143	0.000523412	0.00133579	1.88315	C3orf62	C3orf62	0
C3orf67	-0.118688	2.07067	0.891272	0.362625	0.422822	1.08575	0	0	0
C3orf70	-1.07503	-0.548372	8.80396	0.0110727	0.0192769	2.10676	C3orf70	C3orf70	0
C4orf19	-0.949289	-0.110344	6.63496	0.0232806	0.0372361	1.93092	C4orf19	C4orf19	0
C4orf27	0.179615	4.59104	0.964699	0.34422	0.404234	1.13258	0	0	0
C4orf29	-0.0900333	3.34892	0.358402	0.559848	0.615159	1.06439	0	0	0
C4orf3	0.914122	5.72037	105.666	1.51076e-07	1.60063e-06	1.88442	C4orf3	0	C4orf3
C4orf32	-1.23481	1.91136	24.457	0.00028073	0.000779816	2.35351	C4orf32	C4orf32	0
C4orf33	-0.224822	1.49445	1.09141	0.315503	0.374576	1.16863	0	0	0
C4orf36	-1.95282	-0.0489303	34.1874	6.0985e-05	0.00021193	3.8713	C4orf36	C4orf36	0
C4orf46	0.194548	5.56888	1.66727	0.219474	0.272578	1.14437	0	0	0
C4orf47	-0.774139	-0.682449	4.62838	0.0511599	0.0749712	1.71017	0	0	0
C4orf48	1.9509	-0.139249	18.7724	0.000842831	0.00202266	3.86615	C4orf48	0	C4orf48
C5	-2.12819	2.64093	100.213	2.04732e-07	2.00517e-06	4.37168	C5	C5	0
C5AR1	-4.68748	1.45402	325.527	1.77971e-10	1.14996e-08	25.7675	C5AR1	C5AR1	0
C5orf15	0.314385	6.25512	14.9598	0.00199719	0.00430478	1.24348	0	0	0
C5orf22	-0.467549	6.25559	8.6459	0.0116529	0.0201978	1.38276	0	0	0
C5orf24	-0.232529	6.20399	1.61346	0.226627	0.280224	1.17489	0	0	0
C5orf28	-0.85242	3.27394	12.7085	0.00353919	0.00709343	1.80553	C5orf28	C5orf28	0
C5orf30	0.363557	4.76083	7.42708	0.0175499	0.0290076	1.28659	0	0	0
C5orf34	-0.888701	4.38171	20.723	0.00056537	0.00142481	1.85151	C5orf34	C5orf34	0
C5orf38	0.723176	1.19128	6.04429	0.0290172	0.0452277	1.65081	C5orf38	0	C5orf38
C5orf42	-0.533039	5.84182	8.92348	0.0106563	0.0186253	1.44697	0	0	0
C5orf45	0.10445	4.37593	0.22298	0.644733	0.693711	1.07508	0	0	0
C5orf51	-1.04929	6.8798	22.6818	0.000387823	0.00102971	2.06952	C5orf51	C5orf51	0
C5orf56	-1.29565	0.618508	20.3645	0.000607283	0.00151489	2.45488	C5orf56	C5orf56	0
C5orf63	-1.20522	1.45979	31.4824	8.99719e-05	0.000294587	2.30573	C5orf63	C5orf63	0
C6orf1	0.596752	3.83832	14.6625	0.00214754	0.00458353	1.51231	C6orf1	0	C6orf1
C6orf106	0.383773	8.07517	24.763	0.000265954	0.000744009	1.30475	0	0	0
C6orf120	-0.651306	4.35875	10.5421	0.00648829	0.012076	1.57059	C6orf120	C6orf120	0
C6orf132	-0.923125	5.78135	65.8532	2.13091e-06	1.31627e-05	1.89622	C6orf132	C6orf132	0
C6orf136	0.813139	4.462	52.669	7.00703e-06	3.4639e-05	1.75703	C6orf136	0	C6orf136
C6orf165	-0.954741	-0.803904	12.5235	0.00371867	0.00740943	1.93823	C6orf165	C6orf165	0
C6orf203	-0.000533011	2.02736	1.32887e-05	0.997148	0.997626	1.00037	0	0	0
C6orf226	0.918141	0.73749	12.0457	0.00423338	0.00828686	1.88968	C6orf226	0	C6orf226
C6orf47	-0.182822	5.56621	2.96136	0.109358	0.147348	1.1351	0	0	0
C6orf48	-1.05401	8.15064	258.282	7.37326e-10	2.99088e-08	2.07629	C6orf48	C6orf48	0
C6orf52	-1.2142	-1.20295	8.55603	0.0119986	0.0207184	2.32013	C6orf52	C6orf52	0
C6orf62	0.183886	7.58731	0.552308	0.470807	0.530003	1.13594	0	0	0
C6orf89	-0.059355	7.51223	0.915372	0.356428	0.416727	1.042	0	0	0
C7orf13	-1.45809	1.84879	74.1591	1.11256e-06	7.66357e-06	2.74744	C7orf13	C7orf13	0
C7orf25	-1.51776	3.67338	91.3601	3.46564e-07	3.00349e-06	2.86346	C7orf25	C7orf25	0
C7orf26	-0.329058	4.31614	11.0303	0.00562953	0.0106542	1.25619	0	0	0
C7orf31	-1.18745	2.6529	79.2342	7.70932e-07	5.65441e-06	2.2775	C7orf31	C7orf31	0
C7orf43	-0.130189	3.88231	0.910049	0.357783	0.418178	1.09444	0	0	0
C7orf49	-1.1604	5.82211	155.345	1.58471e-08	2.79149e-07	2.2352	C7orf49	C7orf49	0
C7orf50	-0.0504698	5.06397	0.0683884	0.797862	0.830329	1.0356	0	0	0
C7orf55	0.94244	1.85165	50.9411	8.33763e-06	4.03294e-05	1.92178	C7orf55	0	C7orf55
C7orf57	0.23018	-0.582705	0.728582	0.438837	0.498743	1.17298	0	0	0
C7orf60	0.39931	3.90909	2.66441	0.126978	0.168233	1.31888	0	0	0
C7orf61	0.571129	0.459858	4.3247	0.0582593	0.0840755	1.48569	0	0	0
C7orf69	0.542313	-1.28192	1.68706	0.216917	0.269724	1.45631	0	0	0
C7orf73	-0.00786865	4.9221	0.00244129	0.961356	0.968185	1.00547	0	0	0
C8orf31	-1.39223	2.6138	82.5475	6.13401e-07	4.68243e-06	2.62484	C8orf31	C8orf31	0
C8orf33	-0.418585	6.15486	27.5221	0.000166606	0.000499989	1.33662	0	0	0
C8orf34	0.573812	3.49145	11.227	0.00532152	0.0101357	1.48845	0	0	0
C8orf34-AS1	1.24028	0.908585	23.3653	0.000341781	0.00092324	2.36245	C8orf34-AS1	0	C8orf34-AS1
C8orf37	0.742194	2.82807	22.2646	0.000419462	0.00110041	1.67272	C8orf37	0	C8orf37
C8orf44	0.524138	0.996545	5.86514	0.0310765	0.0480833	1.43807	0	0	0
C8orf46	-0.585433	-0.157824	4.07409	0.0650201	0.0928141	1.50049	0	0	0
C8orf58	-0.48605	4.25761	16.8581	0.00128052	0.00291043	1.4006	0	0	0
C8orf59	0.519862	4.55797	7.76715	0.0156093	0.0261703	1.43382	0	0	0
C8orf76	-0.937654	2.05439	24.9827	0.0002559	0.000719745	1.91541	C8orf76	C8orf76	0
C8orf82	1.29114	3.47753	71.7005	1.33943e-06	8.95589e-06	2.44721	C8orf82	0	C8orf82
C8orf88	-0.763697	3.11584	7.79839	0.0154441	0.02592	1.69784	C8orf88	C8orf88	0
C9orf114	-0.193094	6.21401	2.54864	0.134789	0.177342	1.14321	0	0	0
C9orf116	1.02072	1.10914	19.4318	0.0007343	0.00179075	2.02894	C9orf116	0	C9orf116
C9orf142	-0.195514	4.49624	0.786751	0.391457	0.451786	1.14513	0	0	0
C9orf156	-0.646207	3.05376	21.8575	0.000453249	0.00117712	1.56505	C9orf156	C9orf156	0
C9orf16	1.14099	3.55342	12.0167	0.00426718	0.00834632	2.20532	C9orf16	0	C9orf16
C9orf163	0.269965	-0.464983	0.578593	0.460658	0.519819	1.20578	0	0	0
C9orf172	1.61822	-1.15235	9.63661	0.00852042	0.0153175	3.06995	C9orf172	0	C9orf172
C9orf173-AS1	0.545595	-0.122523	2.44806	0.142066	0.185779	1.45962	0	0	0
C9orf3	0.162782	4.02423	2.27553	0.155729	0.201662	1.11944	0	0	0
C9orf40	-0.528394	4.24071	8.40232	0.0126181	0.02166	1.44232	0	0	0
C9orf43	-2.16609	0.0407771	33.9408	6.31239e-05	0.000218017	4.48804	C9orf43	C9orf43	0
C9orf47	1.58525	-0.118929	21.2376	0.00051094	0.00130762	3.00059	C9orf47	0	C9orf47
C9orf50	-0.860883	-1.37144	2.90241	0.112603	0.151043	1.81615	0	0	0
C9orf64	-1.39413	4.81705	246.024	9.92249e-10	3.71317e-08	2.62831	C9orf64	C9orf64	0
C9orf69	-0.673364	4.78936	21.3403	0.000500819	0.00128509	1.59479	C9orf69	C9orf69	0
C9orf72	-0.461124	2.93893	4.81112	0.0473847	0.0700505	1.37661	0	0	0
C9orf78	-0.0189907	6.02822	0.0375424	0.849408	0.872961	1.01325	0	0	0
C9orf85	-0.739985	3.35441	29.2768	0.000125867	0.00039291	1.67016	C9orf85	C9orf85	0
C9orf89	0.832503	3.45517	16.6182	0.00135218	0.00305617	1.78077	C9orf89	0	C9orf89
C9orf9	-0.109463	2.10293	0.353289	0.562624	0.617698	1.07883	0	0	0
C9orf91	-2.23509	5.82373	658.659	2.20256e-12	6.42688e-10	4.70792	C9orf91	C9orf91	0
CA11	1.0644	2.03668	34.8187	5.58792e-05	0.000196865	2.09131	CA11	0	CA11
CA12	0.462108	2.22395	11.9672	0.00432571	0.00844271	1.37755	0	0	0
CA13	-0.779351	3.07499	21.8175	0.000456737	0.00118489	1.71636	CA13	CA13	0
CA2	0.0533399	-0.898995	0.0338936	0.864897	0.88682	1.03766	0	0	0
CA5B	-0.1478	3.4765	1.05311	0.323809	0.383099	1.10788	0	0	0
CA5BP1	0.10549	2.24649	0.268208	0.613377	0.664329	1.07586	0	0	0
CA8	0.484154	2.12631	9.4723	0.00896444	0.016021	1.39877	0	0	0
CAAP1	0.041866	4.40927	0.125059	0.729372	0.769249	1.02944	0	0	0
CAB39	-0.416761	6.55981	9.29467	0.00947515	0.0168267	1.33493	0	0	0
CAB39L	0.0496826	3.1357	0.202552	0.660202	0.707383	1.03504	0	0	0
CABIN1	0.541902	6.51323	28.7255	0.000137276	0.000422652	1.45589	0	0	0
CABLES1	-2.57036	3.27356	374.721	7.45336e-11	6.38878e-09	5.93957	CABLES1	CABLES1	0
CABLES2	-0.225748	6.36107	10.0311	0.00755508	0.0138064	1.16938	0	0	0
CABP7	0.969075	-0.913141	4.08393	0.0647374	0.0924649	1.95759	0	0	0
CACFD1	1.01363	2.93607	18.5364	0.000886108	0.00211228	2.01899	CACFD1	0	CACFD1
CACHD1	-0.278869	3.61488	5.76168	0.0323444	0.0497902	1.21324	0	0	0
CACNA1A	-0.435389	2.05816	9.08163	0.0101332	0.0178158	1.35228	0	0	0
CACNA1B	0.514187	-0.589027	2.36181	0.148699	0.193564	1.42819	0	0	0
CACNA1G	0.860344	-0.347088	5.39548	0.0373512	0.056575	1.81547	CACNA1G	0	CACNA1G
CACNA1H	1.1814	5.18375	42.2786	2.15852e-05	8.84177e-05	2.26797	CACNA1H	0	CACNA1H
CACNA1I	0.574645	-0.315199	4.94445	0.0448384	0.0666913	1.48931	0	0	0
CACNA2D1	-0.675812	4.50387	11.3352	0.00516057	0.00986513	1.5975	CACNA2D1	CACNA2D1	0
CACNA2D2	0.0782339	0.815888	0.0920345	0.766485	0.802536	1.05572	0	0	0
CACNA2D4	-0.43797	-1.29463	0.700528	0.41797	0.477966	1.3547	0	0	0
CACNB1	-0.243868	4.31968	2.14474	0.167202	0.214878	1.18416	0	0	0
CACNB2	1.44029	-1.09232	17.2395	0.00117546	0.00270064	2.71376	CACNB2	0	CACNB2
CACNB3	1.40198	5.77703	113.842	9.82615e-08	1.14793e-06	2.64264	CACNB3	0	CACNB3
CACNB4	0.103029	-0.898082	0.0528638	0.821789	0.850442	1.07403	0	0	0
CACNG6	-0.183999	0.795459	0.49487	0.49437	0.552102	1.13603	0	0	0
CACNG7	0.93113	0.837909	23.7372	0.000319401	0.000870352	1.90677	CACNG7	0	CACNG7
CACNG8	-0.448479	2.40049	2.25715	0.15728	0.203433	1.3646	0	0	0
CACTIN	0.504413	4.93638	6.22147	0.027137	0.0426202	1.41855	0	0	0
CACUL1	0.112163	6.83521	0.621412	0.444888	0.504441	1.08085	0	0	0
CACYBP	0.737671	5.8317	55.6636	5.24034e-06	2.7389e-05	1.66748	CACYBP	0	CACYBP
CAD	-0.0259861	8.64267	0.104231	0.752027	0.78938	1.01818	0	0	0
CADM1	1.43168	5.46286	274.451	5.08419e-10	2.32014e-08	2.6976	CADM1	0	CADM1
CADM3	-0.481222	1.01412	6.78463	0.0220463	0.0355502	1.39593	0	0	0
CADM4	1.12114	5.92325	82.4728	6.16514e-07	4.69942e-06	2.17519	CADM4	0	CADM4
CAHM	0.0898147	-1.32985	0.0252591	0.876205	0.896275	1.06423	0	0	0
CALCOCO1	0.534453	6.45034	19.4443	0.000732411	0.00178733	1.44839	0	0	0
CALCOCO2	-1.46256	7.73642	472.019	1.77378e-11	2.55713e-09	2.75597	CALCOCO2	CALCOCO2	0
CALCRL	-1.35479	-1.24161	4.44423	0.0553327	0.0804083	2.5576	0	0	0
CALD1	0.760626	9.4293	102.545	1.7946e-07	1.82117e-06	1.69423	CALD1	0	CALD1
CALHM1	-0.822501	-0.653829	5.57063	0.03485	0.0532226	1.76847	CALHM1	CALHM1	0
CALM1	0.39156	7.80592	24.272	0.000290128	0.000801806	1.31181	0	0	0
CALM2	0.0888312	8.39694	0.29254	0.597891	0.650548	1.06351	0	0	0
CALM3	1.60577	8.74014	250.77	8.83025e-10	3.36679e-08	3.04358	CALM3	0	CALM3
CALML4	0.41952	3.65129	15.0437	0.00195701	0.00422817	1.33748	0	0	0
CALML6	-2.13526	-0.0936365	15.8802	0.0016036	0.00354066	4.39315	CALML6	CALML6	0
CALR	1.89259	9.5146	386.555	6.14631e-11	5.81119e-09	3.71301	CALR	0	CALR
CALU	1.41183	9.83057	388.648	5.94373e-11	5.7481e-09	2.66074	CALU	0	CALU
CAMK1	0.49741	4.72299	20.9742	0.000538007	0.00136683	1.41168	0	0	0
CAMK1D	-0.252335	3.479	4.7615	0.048376	0.0713426	1.19113	0	0	0
CAMK2A	-1.13083	-1.58818	4.3292	0.0581458	0.0839865	2.18984	0	0	0
CAMK2B	0.815396	0.129454	6.56661	0.0238712	0.0380682	1.75978	CAMK2B	0	CAMK2B
CAMK2D	0.532437	6.78084	16.6976	0.00132794	0.00300604	1.44637	0	0	0
CAMK2G	0.750123	6.02171	76.7706	9.18773e-07	6.55354e-06	1.68194	CAMK2G	0	CAMK2G
CAMK2N1	1.15701	4.75626	133.931	3.80693e-08	5.47711e-07	2.22994	CAMK2N1	0	CAMK2N1
CAMK2N2	-0.278403	1.96206	3.22983	0.0959465	0.131141	1.21285	0	0	0
CAMK4	0.444082	2.53492	9.79911	0.00810635	0.0146888	1.36045	0	0	0
CAMKK1	0.265126	4.18327	2.68516	0.125638	0.166685	1.20174	0	0	0
CAMKK2	0.0712467	6.44961	0.963789	0.34444	0.404427	1.05062	0	0	0
CAMKMT	0.835424	0.990372	10.1755	0.0072342	0.0132765	1.78438	CAMKMT	0	CAMKMT
CAMLG	-0.155996	6.16985	4.04133	0.0659719	0.0940687	1.11419	0	0	0
CAMSAP1	-0.343089	6.6559	20.0567	0.000646154	0.00160173	1.26847	0	0	0
CAMSAP2	-0.562581	6.38342	16.9315	0.00125947	0.00287016	1.47691	0	0	0
CAMSAP3	0.536192	2.76226	7.99805	0.0144347	0.0244168	1.45014	0	0	0
CAMTA1	0.524796	5.23559	32.9849	7.22813e-05	0.000245015	1.43873	0	0	0
CAMTA2	-0.780305	6.66956	25.1234	0.000249694	0.000704732	1.71749	CAMTA2	CAMTA2	0
CAND1	-0.327182	8.59128	3.61792	0.0799182	0.111498	1.25456	0	0	0
CAND2	0.586106	4.57732	26.3342	0.000202911	0.00058945	1.50119	CAND2	0	CAND2
CANT1	0.483721	7.38809	24.7719	0.000265541	0.000742996	1.39835	0	0	0
CANX	-0.581882	9.98752	66.0996	2.08817e-06	1.29429e-05	1.4968	0	0	0
CAP1	0.644771	8.47665	98.0737	2.3159e-07	2.20033e-06	1.56349	CAP1	0	CAP1
CAP2	1.68849	5.87259	382.645	6.54634e-11	5.93765e-09	3.22319	CAP2	0	CAP2
CAPG	0.827131	6.66416	39.5681	3.00059e-05	0.000116536	1.77415	CAPG	0	CAPG
CAPN1	1.25612	6.78971	77.4531	8.74759e-07	6.30197e-06	2.38853	CAPN1	0	CAPN1
CAPN10	-0.142682	4.12265	0.503306	0.490782	0.548893	1.10396	0	0	0
CAPN10-AS1	0.863056	3.20242	19.5824	0.00071184	0.00174413	1.81889	CAPN10-AS1	0	CAPN10-AS1
CAPN12	1.1419	0.140946	21.3098	0.000503801	0.00129206	2.20672	CAPN12	0	CAPN12
CAPN14	1.5074	-0.1226	22.2913	0.000417344	0.00109633	2.84297	CAPN14	0	CAPN14
CAPN15	-0.127508	5.19306	0.249588	0.625848	0.676181	1.0924	0	0	0
CAPN2	0.862595	7.69499	151.063	1.87071e-08	3.14017e-07	1.81831	CAPN2	0	CAPN2
CAPN3	-2.10583	-0.494359	31.8853	8.47786e-05	0.000280095	4.30447	CAPN3	CAPN3	0
CAPN5	0.954947	5.89803	74.1859	1.11034e-06	7.65549e-06	1.93851	CAPN5	0	CAPN5
CAPN6	1.94411	-1.43909	10.0989	0.00740239	0.0135545	3.84801	CAPN6	0	CAPN6
CAPN7	-0.413264	5.74012	5.90333	0.0306234	0.0474425	1.33169	0	0	0
CAPNS1	1.71976	7.86852	385.823	6.21899e-11	5.81119e-09	3.29382	CAPNS1	0	CAPNS1
CAPRIN1	-0.163325	9.31409	3.43692	0.0869527	0.120096	1.11986	0	0	0
CAPRIN2	-0.243609	5.28706	5.06516	0.0426725	0.0637748	1.18395	0	0	0
CAPS	-0.197588	0.754095	0.371364	0.552933	0.608293	1.14678	0	0	0
CAPS2	0.548426	2.11001	3.84591	0.07201	0.10159	1.46249	0	0	0
CAPZA1	0.207864	7.37799	1.6316	0.224182	0.277594	1.15498	0	0	0
CAPZA2	0.205136	6.44623	1.48095	0.245604	0.300507	1.1528	0	0	0
CAPZB	0.941749	8.1008	154.116	1.66123e-08	2.88797e-07	1.92086	CAPZB	0	CAPZB
CARD10	0.650828	5.49653	11.3896	0.00508173	0.00973737	1.57007	CARD10	0	CARD10
CARD16	-2.16458	-1.36125	25.0182	0.000254321	0.000716316	4.48337	CARD16	CARD16	0
CARD6	-0.557046	0.228718	4.76895	0.0482254	0.0711709	1.47125	0	0	0
CARD8	0.191302	4.17328	3.43159	0.0871712	0.120363	1.14179	0	0	0
CARD8-AS1	-0.199496	-0.448386	0.319534	0.581668	0.635786	1.1483	0	0	0
CARD9	-2.02898	0.725014	27.3688	0.000170842	0.000510859	4.08115	CARD9	CARD9	0
CARF	-1.14287	2.32608	27.1747	0.000176383	0.000524266	2.2082	CARF	CARF	0
CARHSP1	1.24472	6.5027	253.539	8.25741e-10	3.24469e-08	2.36973	CARHSP1	0	CARHSP1
CARKD	-0.00566797	5.14272	0.00486413	0.945477	0.954893	1.00394	0	0	0
CARM1	0.572222	6.40341	23.4674	0.000335457	0.000908846	1.48681	0	0	0
CARNMT1	-0.590001	3.43491	6.66212	0.0230507	0.0369697	1.50525	CARNMT1	CARNMT1	0
CARNS1	0.5478	2.62325	9.24433	0.00962603	0.0170469	1.46185	0	0	0
CARS	-0.720426	7.93449	130.912	4.35211e-08	6.10398e-07	1.64767	CARS	CARS	0
CARS2	-0.433879	4.0217	10.7576	0.00609169	0.0114135	1.35086	0	0	0
CASC1	0.994162	0.314924	12.482	0.0037604	0.00748228	1.99192	CASC1	0	CASC1
CASC10	-0.130622	0.473284	0.355797	0.561259	0.616477	1.09477	0	0	0
CASC15	-1.85859	-0.850632	28.7036	0.000137752	0.000423852	3.62652	CASC15	CASC15	0
CASC2	-2.42774	-0.00420281	47.9941	1.13443e-05	5.21932e-05	5.38049	CASC2	CASC2	0
CASC3	-0.176911	8.10996	7.12563	0.0195103	0.0318453	1.13046	0	0	0
CASC4	-0.0798025	6.2182	0.449264	0.514605	0.571422	1.05687	0	0	0
CASC5	0.445129	6.34453	4.8848	0.0459568	0.068202	1.36144	0	0	0
CASD1	0.0591541	4.04403	0.0236676	0.880135	0.899601	1.04185	0	0	0
CASK	-0.654561	5.95966	104.016	1.65376e-07	1.71033e-06	1.57414	CASK	CASK	0
CASKIN1	0.702477	1.50797	7.51917	0.0169978	0.0282066	1.6273	CASKIN1	0	CASKIN1
CASKIN2	0.080784	6.26195	0.212785	0.65234	0.700141	1.05759	0	0	0
CASP1	-1.46096	1.82104	47.2845	1.22453e-05	5.56382e-05	2.75292	CASP1	CASP1	0
CASP10	-1.15335	0.364867	23.3557	0.000342383	0.000924352	2.22429	CASP10	CASP10	0
CASP2	-0.633272	6.8029	62.9752	2.71317e-06	1.59695e-05	1.55108	CASP2	CASP2	0
CASP3	-0.194921	5.47122	2.48433	0.139387	0.18275	1.14466	0	0	0
CASP4	-1.25218	3.39902	110.638	1.15905e-07	1.31923e-06	2.382	CASP4	CASP4	0
CASP6	-0.368002	3.57229	10.4445	0.00667763	0.0123842	1.29056	0	0	0
CASP7	0.248486	5.71139	8.3778	0.0127203	0.0218176	1.18796	0	0	0
CASP8	-1.46655	4.13759	243.34	1.06091e-09	3.84206e-08	2.76361	CASP8	CASP8	0
CASP8AP2	-0.486957	5.95881	10.7322	0.00613689	0.0114894	1.40149	0	0	0
CASP9	0.0600411	3.18729	0.235719	0.635526	0.685217	1.0425	0	0	0
CASS4	0.918729	0.736105	20.5675	0.00058313	0.00146288	1.89045	CASS4	0	CASS4
CAST	-0.0370094	8.21452	0.331622	0.574698	0.629204	1.02598	0	0	0
CASZ1	-0.727163	2.54968	14.465	0.00225472	0.00478432	1.65538	CASZ1	CASZ1	0
CAT	0.376234	5.82977	21.345	0.000500364	0.00128415	1.29795	0	0	0
CATSPER1	0.286905	1.94841	2.63088	0.129181	0.170888	1.22002	0	0	0
CATSPER2	-0.0608888	0.85167	0.0487386	0.828758	0.855653	1.04311	0	0	0
CATSPER2P1	-0.309487	0.576809	1.50367	0.242205	0.29702	1.23927	0	0	0
CATSPER3	-2.16389	-0.53649	24.6968	0.000269075	0.000751587	4.48121	CATSPER3	CATSPER3	0
CATSPERG	0.519722	-0.046501	1.94346	0.187039	0.237054	1.43368	0	0	0
CAV1	0.795644	7.88048	95.7793	2.65043e-07	2.44499e-06	1.73585	CAV1	0	CAV1
CAV2	1.66854	5.60482	505.833	1.15162e-11	1.99307e-09	3.17894	CAV2	0	CAV2
CBARP	0.342691	3.33898	1.34386	0.267539	0.324356	1.26812	0	0	0
CBFA2T2	-0.510347	6.67093	55.5037	5.32055e-06	2.76902e-05	1.42439	0	0	0
CBFB	-0.465267	5.86488	8.05761	0.0141487	0.0239886	1.38057	0	0	0
CBL	0.268889	7.76279	5.79907	0.0318793	0.0491639	1.20488	0	0	0
CBLB	-0.647867	4.65498	42.9386	1.99717e-05	8.27365e-05	1.56685	CBLB	CBLB	0
CBLL1	-0.253878	5.969	4.78112	0.0479811	0.0708604	1.19241	0	0	0
CBLN2	1.87919	-1.42662	16.163	0.00150134	0.00334515	3.67868	CBLN2	0	CBLN2
CBLN3	-1.61844	1.27433	62.9511	2.71876e-06	1.59831e-05	3.07044	CBLN3	CBLN3	0
CBR1	1.16724	6.09691	142.832	2.60609e-08	4.0529e-07	2.24582	CBR1	0	CBR1
CBR3	1.225	3.15842	104.397	1.6194e-07	1.68434e-06	2.33756	CBR3	0	CBR3
CBR3-AS1	0.938557	1.43476	40.242	2.76022e-05	0.000108558	1.91661	CBR3-AS1	0	CBR3-AS1
CBR4	-0.305388	3.89899	3.64485	0.0789312	0.110236	1.23575	0	0	0
CBS	0.173007	2.35546	0.608816	0.449433	0.509042	1.12741	0	0	0
CBWD1	-0.349665	3.36553	9.14105	0.00994442	0.0175236	1.27426	0	0	0
CBWD2	-0.155584	3.67146	2.48987	0.138983	0.182286	1.11387	0	0	0
CBWD3	-0.580495	-1.18395	2.53084	0.136043	0.178831	1.49536	0	0	0
CBWD5	-0.992349	1.97171	40.3519	2.72317e-05	0.000107393	1.98942	CBWD5	CBWD5	0
CBWD6	-0.937207	0.426057	7.38615	0.0178021	0.0293778	1.91482	CBWD6	CBWD6	0
CBX1	1.12189	7.57316	263.935	6.45862e-10	2.74972e-08	2.17632	CBX1	0	CBX1
CBX2	-0.426521	3.85006	12.0667	0.00420911	0.00825154	1.34399	0	0	0
CBX3	0.63386	6.53552	15.5707	0.00172494	0.00377368	1.55171	CBX3	0	CBX3
CBX4	-1.04425	4.95722	50.1567	9.03677e-06	4.30289e-05	2.06229	CBX4	CBX4	0
CBX5	0.535548	8.87271	23.4773	0.000334853	0.000907378	1.44949	0	0	0
CBX6	-0.834056	7.59691	58.4889	4.03057e-06	2.19294e-05	1.78269	CBX6	CBX6	0
CBX7	0.03425	5.13849	0.103234	0.753173	0.790469	1.02402	0	0	0
CBX8	0.0378893	2.67963	0.0284255	0.868749	0.890145	1.02661	0	0	0
CBY1	-0.890263	5.81811	104.369	1.62195e-07	1.68459e-06	1.85351	CBY1	CBY1	0
CC2D1A	0.24037	5.73348	2.06734	0.174497	0.223134	1.1813	0	0	0
CC2D1B	-0.620344	6.20325	38.5347	3.41791e-05	0.000129843	1.53724	CC2D1B	CC2D1B	0
CC2D2A	-0.0484556	4.51095	0.290382	0.59923	0.651665	1.03416	0	0	0
CCAR1	-0.56668	6.97905	27.6896	0.000162118	0.000488328	1.48111	0	0	0
CCAR2	0.2147	7.95396	4.32819	0.0581714	0.0840119	1.16046	0	0	0
CCBE1	1.14996	6.65985	242.94	1.07161e-09	3.8449e-08	2.21907	CCBE1	0	CCBE1
CCBL1	2.3868	4.92937	410.844	4.20987e-11	4.5257e-09	5.22995	CCBL1	0	CCBL1
CCBL2	-0.229211	5.28754	1.14217	0.30495	0.363644	1.17219	0	0	0
CCDC101	-0.482723	3.60942	10.4762	0.00661541	0.0122824	1.39738	0	0	0
CCDC102A	0.51604	3.13853	7.09098	0.0197518	0.0321951	1.43002	0	0	0
CCDC102B	0.097654	0.0517074	0.225941	0.648583	0.697082	1.07003	0	0	0
CCDC103	-0.572215	1.03809	5.69748	0.0331618	0.0509373	1.4868	0	0	0
CCDC106	0.626593	3.88639	9.07183	0.0101647	0.0178666	1.54391	CCDC106	0	CCDC106
CCDC107	1.32136	3.28538	59.4593	3.6921e-06	2.04182e-05	2.49901	CCDC107	0	CCDC107
CCDC109B	-0.411315	3.97645	6.62271	0.0233851	0.0373863	1.3299	0	0	0
CCDC110	1.20691	1.11124	10.8201	0.00598189	0.0112381	2.30843	CCDC110	0	CCDC110
CCDC112	-0.368828	3.8643	4.15812	0.0626533	0.0898661	1.2913	0	0	0
CCDC113	-0.820265	3.81342	52.1687	7.36527e-06	3.61165e-05	1.76573	CCDC113	CCDC113	0
CCDC114	0.0596256	0.0754063	0.0250728	0.876658	0.896676	1.0422	0	0	0
CCDC115	0.0581298	4.53282	0.465483	0.507241	0.564318	1.04112	0	0	0
CCDC117	0.32556	6.31411	5.78527	0.03205	0.0493803	1.25315	0	0	0
CCDC12	0.805803	4.52475	19.7031	0.000694416	0.00170573	1.74812	CCDC12	0	CCDC12
CCDC120	0.316735	1.84986	4.01806	0.0666582	0.0949297	1.24551	0	0	0
CCDC121	-0.271481	0.697581	2.86151	0.160229	0.206918	1.20705	0	0	0
CCDC122	-1.46349	1.39687	24.1317	0.000297494	0.000820144	2.75775	CCDC122	CCDC122	0
CCDC124	0.733493	5.14627	8.98042	0.0104644	0.018325	1.66266	CCDC124	0	CCDC124
CCDC125	-0.201468	3.48371	2.61627	0.130156	0.172061	1.14987	0	0	0
CCDC126	-0.107393	-0.00526011	0.0904757	0.768407	0.804318	1.07728	0	0	0
CCDC127	0.472703	4.07498	27.3735	0.000170708	0.000510622	1.38771	0	0	0
CCDC13	-1.09207	-0.751012	10.8412	0.00594549	0.0111865	2.1318	CCDC13	CCDC13	0
CCDC130	-0.00594369	3.96324	0.00103589	0.974821	0.979449	1.00413	0	0	0
CCDC134	1.04986	3.90061	61.1999	3.16394e-06	1.80109e-05	2.07033	CCDC134	0	CCDC134
CCDC136	0.335391	4.15879	8.45975	0.0123823	0.021308	1.26172	0	0	0
CCDC137	-0.569316	7.09271	17.412	0.00113126	0.00261017	1.48382	0	0	0
CCDC138	-1.17323	4.13376	19.0243	0.000799306	0.00192548	2.25517	CCDC138	CCDC138	0
CCDC14	-0.274326	7.06871	2.90835	0.112271	0.150703	1.20943	0	0	0
CCDC142	-0.715677	4.35019	30.2317	0.000108602	0.000347102	1.64225	CCDC142	CCDC142	0
CCDC146	0.36815	0.564302	1.8183	0.200909	0.252159	1.2907	0	0	0
CCDC148	-0.462491	2.71761	6.93574	0.0208774	0.033856	1.37792	0	0	0
CCDC149	-0.0929188	3.89088	0.516413	0.485297	0.543841	1.06653	0	0	0
CCDC15	-1.32853	5.31275	151.543	1.83578e-08	3.10774e-07	2.51147	CCDC15	CCDC15	0
CCDC150	-0.758901	3.91371	20.0548	0.0006464	0.00160207	1.6922	CCDC150	CCDC150	0
CCDC151	0.957399	0.426821	11.3555	0.00513096	0.00981754	1.94181	CCDC151	0	CCDC151
CCDC153	1.51311	1.9875	47.2843	1.22455e-05	5.56382e-05	2.85424	CCDC153	0	CCDC153
CCDC154	-1.02463	-0.814658	6.14581	0.0279218	0.043735	2.03444	CCDC154	CCDC154	0
CCDC157	-0.0451564	1.21577	0.0131237	0.910574	0.926305	1.0318	0	0	0
CCDC159	0.636388	1.70571	10.9868	0.00570048	0.0107731	1.55443	CCDC159	0	CCDC159
CCDC163P	0.444552	1.96466	8.80201	0.0110796	0.0192867	1.36089	0	0	0
CCDC167	1.45415	4.22861	77.5643	8.67826e-07	6.2582e-06	2.73995	CCDC167	0	CCDC167
CCDC17	-1.23717	-0.831749	5.67715	0.0334257	0.0512835	2.35736	CCDC17	CCDC17	0
CCDC170	1.36825	-1.22839	7.09375	0.0197324	0.032167	2.58157	CCDC170	0	CCDC170
CCDC171	-1.40028	2.78431	65.4309	2.20655e-06	1.35388e-05	2.63953	CCDC171	CCDC171	0
CCDC173	-1.75956	-0.259828	37.1914	4.06485e-05	0.00015001	3.38596	CCDC173	CCDC173	0
CCDC174	-0.649609	4.94016	61.2659	3.14568e-06	1.79376e-05	1.56874	CCDC174	CCDC174	0
CCDC176	0.107384	3.53974	1.16471	0.300422	0.35886	1.07727	0	0	0
CCDC18	-1.2207	4.56164	17.0973	0.00121343	0.00277826	2.33059	CCDC18	CCDC18	0
CCDC181	-1.1211	0.89474	16.0683	0.0015347	0.00340648	2.17513	CCDC181	CCDC181	0
CCDC183	2.59727	1.49242	119.707	7.34012e-08	9.13514e-07	6.05139	CCDC183	0	CCDC183
CCDC183-AS1	-1.85869	2.42154	85.8223	4.93165e-07	3.9548e-06	3.62678	CCDC183-AS1	CCDC183-AS1	0
CCDC184	-3.10919	-1.41098	23.0995	0.00035889	0.000962689	8.62896	CCDC184	CCDC184	0
CCDC186	1.0263	5.21406	49.6423	9.53205e-06	4.50183e-05	2.03679	CCDC186	0	CCDC186
CCDC22	0.643037	4.19795	12.1688	0.00409329	0.00805476	1.56161	CCDC22	0	CCDC22
CCDC24	0.752764	2.49942	19.512	0.000722247	0.00176548	1.68502	CCDC24	0	CCDC24
CCDC25	-0.601767	5.8902	31.3922	9.11838e-05	0.000297954	1.51757	CCDC25	CCDC25	0
CCDC28A	-0.321963	4.10772	9.85745	0.00796345	0.014455	1.25003	0	0	0
CCDC28B	2.47168	2.47233	209.073	2.66753e-09	7.48162e-08	5.5469	CCDC28B	0	CCDC28B
CCDC3	0.653205	2.72105	30.6279	0.000102255	0.000329268	1.57266	CCDC3	0	CCDC3
CCDC30	-1.50706	-0.636158	20.6548	0.000573084	0.0014409	2.8423	CCDC30	CCDC30	0
CCDC34	-0.332413	4.93418	18.5299	0.000887323	0.00211444	1.25912	0	0	0
CCDC40	-0.315524	1.81868	3.42851	0.0872975	0.120515	1.24446	0	0	0
CCDC43	0.424325	5.81558	15.7784	0.00164241	0.00361261	1.34194	0	0	0
CCDC47	-0.79504	7.58843	110.14	1.18967e-07	1.34464e-06	1.73513	CCDC47	CCDC47	0
CCDC50	-0.330945	6.95006	9.8157	0.00806541	0.0146183	1.25784	0	0	0
CCDC51	-0.56837	5.22097	45.5096	1.48858e-05	6.5161e-05	1.48285	0	0	0
CCDC53	-0.910289	4.68178	77.0033	9.03485e-07	6.45795e-06	1.87942	CCDC53	CCDC53	0
CCDC57	-0.327735	4.29403	3.5675	0.0818061	0.113883	1.25504	0	0	0
CCDC58	-0.399645	3.92631	15.7361	0.00165883	0.00364379	1.31918	0	0	0
CCDC59	-0.79931	5.72319	87.5708	4.4025e-07	3.61584e-06	1.74027	CCDC59	CCDC59	0
CCDC6	-0.31892	6.83425	5.01174	0.0436153	0.0650377	1.2474	0	0	0
CCDC61	0.471269	2.98449	6.14779	0.027901	0.0437077	1.38633	0	0	0
CCDC64	1.15252	2.92549	67.5969	1.84877e-06	1.17076e-05	2.22302	CCDC64	0	CCDC64
CCDC65	-1.22715	-0.00773397	14.5471	0.00220942	0.00469929	2.34104	CCDC65	CCDC65	0
CCDC66	-1.30704	4.37814	49.1786	1.00056e-05	4.69513e-05	2.47433	CCDC66	CCDC66	0
CCDC67	-1.00666	-0.831616	3.27241	0.094008	0.128793	2.00925	0	0	0
CCDC68	-0.0331432	1.34997	0.0203839	0.888695	0.907588	1.02324	0	0	0
CCDC69	0.304012	2.46941	5.79672	0.0319083	0.0491982	1.23457	0	0	0
CCDC7	-0.825368	0.342405	8.78152	0.011153	0.0194004	1.77199	CCDC7	CCDC7	0
CCDC71	-0.227111	4.69034	3.77209	0.0744629	0.104687	1.17049	0	0	0
CCDC71L	-0.332168	2.90503	4.64923	0.0507113	0.074381	1.2589	0	0	0
CCDC74A	1.42461	1.704	74.2833	1.10233e-06	7.61105e-06	2.68442	CCDC74A	0	CCDC74A
CCDC74B	1.55597	0.303723	24.8515	0.00026185	0.000733793	2.94032	CCDC74B	0	CCDC74B
CCDC77	-0.0664873	5.49313	0.809447	0.384909	0.44532	1.04716	0	0	0
CCDC78	-0.169993	0.77308	0.223502	0.64435	0.693427	1.12505	0	0	0
CCDC8	0.244535	4.39318	3.14641	0.099887	0.135983	1.18471	0	0	0
CCDC80	1.44654	7.89544	260.157	7.05419e-10	2.8936e-08	2.72554	CCDC80	0	CCDC80
CCDC81	-0.205945	0.948031	1.10587	0.312444	0.371337	1.15344	0	0	0
CCDC82	-1.29819	5.83821	48.7497	1.04681e-05	4.88389e-05	2.45921	CCDC82	CCDC82	0
CCDC84	0.306118	3.44339	3.2271	0.096072	0.131288	1.23638	0	0	0
CCDC85A	1.54673	1.25368	68.1682	1.76591e-06	1.12955e-05	2.92155	CCDC85A	0	CCDC85A
CCDC85B	1.08258	3.20366	10.1526	0.007284	0.0133628	2.11781	CCDC85B	0	CCDC85B
CCDC85C	0.568283	6.14359	21.0159	0.000533614	0.00135732	1.48276	0	0	0
CCDC86	-0.400569	5.96268	10.4208	0.00672469	0.012462	1.32003	0	0	0
CCDC87	-2.09083	-1.53111	17.6759	0.00106732	0.00248186	4.25992	CCDC87	CCDC87	0
CCDC88A	0.0937373	7.01399	0.429702	0.523751	0.5803	1.06713	0	0	0
CCDC88B	1.79096	2.34336	46.9823	1.26539e-05	5.71559e-05	3.46046	CCDC88B	0	CCDC88B
CCDC88C	-0.792801	3.70025	30.6899	0.0001013	0.000326553	1.73243	CCDC88C	CCDC88C	0
CCDC9	1.1056	4.74257	44.1818	1.72964e-05	7.34242e-05	2.15188	CCDC9	0	CCDC9
CCDC90B	-0.699531	5.33638	13.0126	0.00326559	0.00661131	1.62398	CCDC90B	CCDC90B	0
CCDC91	-0.644099	4.65745	18.3701	0.000918155	0.00217695	1.56276	CCDC91	CCDC91	0
CCDC92	0.518022	3.6979	16.5352	0.00137804	0.00310501	1.43199	0	0	0
CCDC93	-0.812723	6.93253	145.97	2.29196e-08	3.6942e-07	1.75652	CCDC93	CCDC93	0
CCDC94	0.402834	3.53477	6.98836	0.0204877	0.0332609	1.3221	0	0	0
CCDC96	-0.77611	1.49531	13.9205	0.00258389	0.00540193	1.71251	CCDC96	CCDC96	0
CCDC97	-0.435271	4.90538	16.078	0.00153126	0.00340091	1.35217	0	0	0
CCHCR1	0.491731	6.93518	12.9875	0.00328716	0.00664853	1.40613	0	0	0
CCL2	2.98618	-1.02289	31.188	9.40003e-05	0.000305925	7.92374	CCL2	0	CCL2
CCL26	-0.0356924	0.413957	0.0193569	0.891515	0.909769	1.02505	0	0	0
CCL5	-2.63621	3.51924	152.837	1.7455e-08	2.99878e-07	6.21697	CCL5	CCL5	0
CCM2	0.819121	5.06702	41.7404	2.30131e-05	9.32981e-05	1.76433	CCM2	0	CCM2
CCM2L	0.11725	1.42708	0.305056	0.590251	0.643482	1.08467	0	0	0
CCNA1	-0.485251	-1.18401	1.36764	0.26355	0.320158	1.39983	0	0	0
CCNA2	0.478976	6.84892	13.4412	0.00292057	0.00600352	1.39375	0	0	0
CCNB1	0.823728	8.30973	79.6701	7.47743e-07	5.51201e-06	1.76997	CCNB1	0	CCNB1
CCNB1IP1	-1.17065	6.83265	202.413	3.24421e-09	8.52073e-08	2.25112	CCNB1IP1	CCNB1IP1	0
CCNB2	0.420111	7.14603	38.4623	3.44957e-05	0.000130842	1.33803	0	0	0
CCNB3	-2.18518	-1.02176	27.4787	0.000167792	0.000503031	4.54783	CCNB3	CCNB3	0
CCNC	0.236071	4.96106	2.48247	0.139523	0.182879	1.17778	0	0	0
CCND1	-0.248185	7.24541	13.0228	0.00325685	0.00659545	1.18771	0	0	0
CCND2	-3.79297	1.15846	224.714	1.72244e-09	5.45612e-08	13.8611	CCND2	CCND2	0
CCND3	0.828985	7.04159	109.65	1.22068e-07	1.36699e-06	1.77644	CCND3	0	CCND3
CCNDBP1	0.397597	5.31664	25.659	0.000227609	0.000649683	1.31731	0	0	0
CCNE1	0.555317	3.80466	34.145	6.13463e-05	0.000212839	1.46949	0	0	0
CCNE2	-0.318981	5.96105	2.9258	0.111302	0.14963	1.24745	0	0	0
CCNF	0.942601	6.562	92.9747	3.13805e-07	2.77223e-06	1.92199	CCNF	0	CCNF
CCNG1	1.07862	7.49408	20.2197	0.000625215	0.00155431	2.11202	CCNG1	0	CCNG1
CCNG2	0.311607	5.20219	2.74183	0.122066	0.162507	1.24109	0	0	0
CCNH	-0.194729	6.01818	4.43945	0.0554463	0.0805494	1.14451	0	0	0
CCNI	0.292953	8.14299	10.292	0.00698683	0.012884	1.22515	0	0	0
CCNI2	0.366306	0.71045	3.38769	0.0889945	0.122614	1.28905	0	0	0
CCNJ	-1.26103	4.06553	60.2936	3.42715e-06	1.9175e-05	2.39666	CCNJ	CCNJ	0
CCNJL	-1.06745	3.88978	81.9808	6.3749e-07	4.80602e-06	2.09572	CCNJL	CCNJL	0
CCNK	0.190663	6.87603	7.30864	0.0182913	0.0301306	1.14129	0	0	0
CCNL1	-0.280386	6.10568	3.02713	0.10587	0.143177	1.21452	0	0	0
CCNL2	-0.278291	7.31053	2.16849	0.165041	0.212456	1.21276	0	0	0
CCNO	0.257979	0.21927	0.59894	0.45305	0.512502	1.1958	0	0	0
CCNT1	-0.604674	7.27704	23.8196	0.000314672	0.000859228	1.52063	CCNT1	CCNT1	0
CCNT2	-0.848276	5.64639	39.2717	3.11395e-05	0.000120299	1.80035	CCNT2	CCNT2	0
CCNT2-AS1	1.16202	-0.013344	32.7836	7.44007e-05	0.00025115	2.2377	CCNT2-AS1	0	CCNT2-AS1
CCNY	-0.654777	5.42229	66.6744	1.99226e-06	1.24382e-05	1.57437	CCNY	CCNY	0
CCNYL1	-0.0538958	5.14228	0.0954709	0.762309	0.79871	1.03806	0	0	0
CCNYL2	0.0104316	-0.445356	0.00104948	0.974657	0.979351	1.00726	0	0	0
CCP110	-0.757723	5.82621	20.1947	0.000628376	0.00156084	1.69082	CCP110	CCP110	0
CCPG1	-0.355459	3.84566	3.02324	0.106073	0.143384	1.27939	0	0	0
CCR10	0.748929	-0.313358	4.74337	0.0487442	0.0718348	1.68055	CCR10	0	CCR10
CCS	0.557901	4.6253	13.1596	0.00314217	0.00638713	1.47213	0	0	0
CCSAP	-0.30599	4.91919	4.32022	0.0583727	0.0842142	1.23627	0	0	0
CCSER2	-0.193065	6.42605	1.46101	0.248641	0.303867	1.14319	0	0	0
CCT2	-0.480858	8.95202	44.339	1.69887e-05	7.24549e-05	1.39557	0	0	0
CCT3	0.698446	8.52002	102.483	1.8008e-07	1.82432e-06	1.62276	CCT3	0	CCT3
CCT4	0.0230625	8.95803	0.12271	0.731815	0.771297	1.01611	0	0	0
CCT5	-0.00691536	9.30627	0.0114751	0.916354	0.931731	1.0048	0	0	0
CCT6A	-0.043298	7.85026	0.300166	0.593211	0.646371	1.03047	0	0	0
CCT6B	-1.72247	0.255899	23.0827	0.000360002	0.000965493	3.3	CCT6B	CCT6B	0
CCT6P1	-1.80621	3.35343	132.16	4.11648e-08	5.82489e-07	3.49722	CCT6P1	CCT6P1	0
CCT6P3	-0.954585	1.069	11.6663	0.00470184	0.00909176	1.93802	CCT6P3	CCT6P3	0
CCT7	0.172361	9.10842	4.67121	0.0502438	0.0737175	1.1269	0	0	0
CCT8	0.163467	8.99981	2.07138	0.174107	0.222759	1.11998	0	0	0
CCZ1	-0.704244	2.40838	13.1835	0.00312263	0.00635093	1.62929	CCZ1	CCZ1	0
CCZ1B	-0.42648	0.769738	0.953012	0.347057	0.407172	1.34395	0	0	0
CD109	0.633338	3.65344	23.3368	0.00034357	0.000927041	1.55115	CD109	0	CD109
CD14	2.05617	1.59198	65.3457	2.22219e-06	1.36175e-05	4.15881	CD14	0	CD14
CD151	0.973668	8.11647	76.379	9.45174e-07	6.69693e-06	1.96383	CD151	0	CD151
CD163L1	0.141587	0.82713	0.621553	0.444837	0.504423	1.10312	0	0	0
CD164	0.128326	7.05955	0.322405	0.579997	0.634149	1.09302	0	0	0
CD164L2	2.13168	-0.40626	32.0379	8.29027e-05	0.000274706	4.38228	CD164L2	0	CD164L2
CD177	0.0605692	-0.307	0.040362	0.843934	0.868435	1.04288	0	0	0
CD200	0.607926	3.36788	19.0972	0.000787205	0.00190072	1.52407	CD200	0	CD200
CD22	-0.780983	-0.645808	4.99712	0.0438776	0.0653955	1.7183	CD22	CD22	0
CD24	1.27041	1.1766	22.4038	0.000408585	0.00107564	2.41229	CD24	0	CD24
CD248	1.96135	1.76785	88.3324	4.19274e-07	3.48112e-06	3.89425	CD248	0	CD248
CD27-AS1	1.37169	0.843215	57.9228	4.2446e-06	2.28134e-05	2.58773	CD27-AS1	0	CD27-AS1
CD274	0.762641	5.4964	43.8675	1.79314e-05	7.57894e-05	1.69659	CD274	0	CD274
CD276	1.07247	6.06679	110.003	1.19821e-07	1.34907e-06	2.10303	CD276	0	CD276
CD2AP	-0.186345	7.1137	3.51661	0.0837667	0.116356	1.13788	0	0	0
CD2BP2	0.0715438	7.28519	0.450976	0.513818	0.570679	1.05084	0	0	0
CD320	0.777327	4.84649	20.1665	0.00063197	0.00156897	1.71395	CD320	0	CD320
CD34	0.681288	1.53593	14.0996	0.00246982	0.00519551	1.60357	CD34	0	CD34
CD3EAP	-0.703565	4.46354	30.4843	0.000104503	0.000334883	1.62852	CD3EAP	CD3EAP	0
CD40	0.418545	6.17239	26.3634	0.000201915	0.000587597	1.33658	0	0	0
CD44	0.200885	7.66199	6.49814	0.0244805	0.0389421	1.1494	0	0	0
CD46	0.535601	7.08004	12.8718	0.00338904	0.00682389	1.44955	0	0	0
CD47	-0.137923	5.56189	0.637182	0.439303	0.499121	1.10032	0	0	0
CD55	-0.75347	5.00607	46.7529	1.29747e-05	5.8442e-05	1.68584	CD55	CD55	0
CD58	-0.0894673	2.69306	0.110363	0.745112	0.78336	1.06398	0	0	0
CD59	1.39058	8.34347	374.495	7.48121e-11	6.38878e-09	2.62184	CD59	0	CD59
CD63	0.653392	8.55891	37.8537	3.72967e-05	0.000139545	1.57286	CD63	0	CD63
CD68	0.421313	4.91927	17.7352	0.00105353	0.0024541	1.33915	0	0	0
CD70	0.535821	2.76921	10.6888	0.00621509	0.0116164	1.44977	0	0	0
CD72	0.720328	0.648751	10.4489	0.00666896	0.0123713	1.64756	CD72	0	CD72
CD74	-6.00279	7.06323	1236	4.14827e-14	6.7308e-11	64.124	CD74	CD74	0
CD79B	0.15751	0.241864	0.343811	0.567842	0.622551	1.11536	0	0	0
CD81	0.478642	7.78362	31.5462	8.91251e-05	0.000292077	1.39343	0	0	0
CD82	0.629541	5.15345	19.237	0.000764583	0.00185376	1.54707	CD82	0	CD82
CD83	-0.235045	3.91965	4.68866	0.0498761	0.0732737	1.17694	0	0	0
CD8A	-1.19222	0.720502	13.3842	0.00296398	0.00607822	2.28504	CD8A	CD8A	0
CD9	1.59652	6.24403	400.815	4.90851e-11	5.0121e-09	3.02412	CD9	0	CD9
CD99	0.870105	6.68089	87.4305	4.44245e-07	3.63858e-06	1.8278	CD99	0	CD99
CD99L2	0.562687	5.90594	30.1681	0.000109662	0.000349877	1.47702	0	0	0
CD99P1	-0.457942	0.960806	3.79352	0.0737406	0.103741	1.37358	0	0	0
[truncated: 12,604 more rows]

## Sheet: gamma_vs_gammaAAT
gene	logFC	logCPM	F	PValue	FDR	FC	Significant gene	UP in gamma+AAT	DOWN in gamma+AAT	Antigen presentation				Cytokine signaling				Complement activation				Interferon signaling				Genes Nikolay					MHC genes
RMRP	-2.47468	0.290164	6.19808	0.0273769	0.215983	5.55844	RMRP	RMRP	0	ANXA4	-0.184526	0.0797058	1.13644	ANGPT1	#N/A	#N/A	#N/A	C1QA	#N/A	#N/A	#N/A	CD44	-0.188732	0.0326659	1.13976	IGF1R	0.0867049	1.13151	0	0	HLA-A	Class I α-chain	-0.649426	2.41858e-05	1.56854
CYP1B1	-2.40307	5.32482	355.634	1.03031e-10	1.50457e-06	5.28929	CYP1B1	CYP1B1	0	BATF3	-0.229218	0.123244	1.1722	ANXA1	0.401824	0.000174581	1.32118	C1QB	#N/A	#N/A	#N/A	EN1	#N/A	#N/A	#N/A	IL1B	0.00133173	1.76779	IL1B	-0.82195	HLA-B	Class I α-chain	-0.562449	0.000225629	1.47677
CYP1A1	-1.8648	2.24358	226.147	1.65719e-09	1.21e-05	3.64218	CYP1A1	CYP1A1	0	BCL10	0.171581	0.198314	1.12629	ATF3	0.331292	0.00185203	1.25814	C1QC	#N/A	#N/A	#N/A	FCGR1A	#N/A	#N/A	#N/A	IL1R1	0.039363	1.17578	0	0	HLA-C	Class I α-chain	-0.553724	0.000275226	1.46787
TMEM156	-1.74091	-1.08521	20.8192	0.000554707	0.0759805	3.34245	TMEM156	TMEM156	0	CALR	-0.434755	0.00047431	1.35168	BCL6	0.195855	0.0275089	1.1454	C3	-1.34126	1.80741e-07	2.53372	FLNB	-0.0680431	0.437378	1.04829	IL1RAP	0.18867	1.15275	0	0	HLA-E	associated with class I 6.2-kB Hind III fragment	-0.406369	0.000559875	1.32535
RASL12	-1.7229	-1.37548	5.97339	0.0298123	0.219836	3.30098	RASL12	RASL12	0	CD1A	#N/A	#N/A	#N/A	BIRC2	0.221561	0.25156	1.16599	C3AR1	#N/A	#N/A	#N/A	HLA-DPA1	-0.507552	0.000865907	1.42164	IL1RAPL1	0.422397	1.24265	0	0	HLA-F	associated with class I 5.4-kB Hind III fragment	-0.916356	1.0092e-05	1.88734
BEAN1	-1.70331	-1.19202	3.22121	0.0963444	0.31325	3.25648	0	0	0	CD1B	#N/A	#N/A	#N/A	BIRC3	-0.274547	0.266359	0.82671	C4A	#N/A	#N/A	#N/A	HLA-DPB1	-0.394361	0.00611217	1.31436	IL12A	0.189731	1.15555	0	0	HLA-G	associated with class I 6.0-kB Hind III fragment	-1.03312	0.00281893	2.04645
KIAA0040	-1.68256	-1.89257	15.2171	0.00187686	0.111058	3.20996	KIAA0040	KIAA0040	0	CD1C	#N/A	#N/A	#N/A	CASP1	-0.316559	0.114039	1.24536	C5	0.171497	0.378165	1.12623	HLA-DQA1	#N/A	#N/A	#N/A	IL12RB1	0.0155228	2.0508	IL12RB1	-1.03619	HLA-H	Class I pseudogene associated with 5.4-kB Hind III fragment	-0.847126	5.91196e-05	1.79891
CYP1A2	-1.66575	-1.36172	17.3621	0.00114384	0.0939321	3.1728	CYP1A2	CYP1A2	0	CD1E	#N/A	#N/A	#N/A	CASP10	0.430492	0.0736335	1.34769	C5AR1	-0.185239	0.262501	1.137	HLA-DQB1	#N/A	#N/A	#N/A	IL12RB2	0.480487	1.14868	0	0	HLA-J	Class I pseudogene associated with 5.9-kB Hind III fragment	-0.720199	0.016372	1.64741
HIST1H2AM	-1.659	-1.15411	10.6964	0.00620135	0.162904	3.15798	HIST1H2AM	HIST1H2AM	0	CD209	#N/A	#N/A	#N/A	CASP7	0.0111146	0.899195	1.00773	FCN1	#N/A	#N/A	#N/A	HLA-DRA	-0.423628	0.00412795	1.3413	IL17RA	0.017241	1.21402	0	0	HLA-K	Class I pseudogene associated with 7.0-kB Hind III fragment	#N/A	#N/A	#N/A
LOC79160	-1.57002	-1.03952	22.8258	0.000377556	0.063373	2.9691	LOC79160	LOC79160	0	CD36	#N/A	#N/A	#N/A	CCL2	-0.89932	0.238583	0.536139	ITGAM	#N/A	#N/A	#N/A	HLA-DRB3	#N/A	#N/A	#N/A	IL17RC	0.0323127	1.28495	0	0	HLA-L	Class I pseudogene associated with 9.2-kB Hind III fragment	-0.551309	0.00352525	1.46541
PTGES2-AS1	-1.54234	-1.21858	13.2643	0.00305756	0.131879	2.91267	PTGES2-AS1	PTGES2-AS1	0	CD74	-0.500795	0.00187785	1.41499	CCL20	#N/A	#N/A	#N/A	ITGAX	-0.368556	0.211544	1.29106	ICAM1	-0.402628	0.00573512	1.32191	IL17RD	0.608111	1.07743	0	0	HLA-N	Class I gene fragment associated with a 1.7-kB Hind III fragment	#N/A	#N/A	#N/A
ACTN3	-1.49246	-1.35867	2.55942	0.134038	0.353628	2.81368	0	0	0	CD83	-0.0832475	0.452966	1.0594	CCL5	-0.047804	0.799676	1.03369	ITGB2	-0.668781	0.118881	1.58973	IFIT1	-0.0549827	0.716498	1.03885	IL17RE	0.416203	1.17843	0	0	HLA-P	Class I gene fragment associated with 9.0-kB Hind III fragment	#N/A	#N/A	#N/A
GDF7	-1.49027	-1.39059	7.89704	0.0149354	0.195606	2.80942	GDF7	GDF7	0	CDC20	0.0216201	0.85705	1.0151	CD27	#N/A	#N/A	#N/A	PLAU	-0.195325	0.0246072	1.14498	IFNA2	#N/A	#N/A	#N/A	IL17REL	0.211219	1.69751	0	0	HLA-S	Class I gene fragment associated with a 3.0-kB Hind III fragment	#N/A	#N/A	#N/A
ZIC2	-1.46821	-1.21049	10.3833	0.00679975	0.164214	2.76679	ZIC2	ZIC2	0	CLEC7A	#N/A	#N/A	#N/A	CEBPB	-0.101283	0.2708	1.07273	PLAUR	-0.397445	0.00603655	1.31717	IFNAR1	0.186422	0.403821	1.13794	CD40	0.0750378	1.11578	0	0	HLA-T	Class I gene fragment associated with 16.0-kB Hind III fragment	#N/A	#N/A	#N/A
RPPH1	-1.42856	-1.59376	7.7068	0.0159346	0.198367	2.69178	RPPH1	RPPH1	0	CTSA	-0.227128	0.0221668	1.1705	CEBPD	0.0982234	0.716759	1.07045	PROS1	0.360751	0.0440643	1.28409	IFNAR2	0.0684102	0.513582	1.04856	TNFAIP1	0.750108	1.01645	0	0	HLA-U	Class I gene fragment associated with 2.1-kB Hind III fragment	#N/A	#N/A	#N/A
ACTBL2	-1.41649	-1.30251	9.9721	0.0076911	0.167133	2.66935	ACTBL2	ACTBL2	0	CTSD	-0.552071	0.00422333	1.46619	CEBPG	0.248586	0.0768895	1.18804	SERPINB2	2.21138	6.6315e-06	4.63119	IFNB1	#N/A	#N/A	#N/A	TNFAIP2	0.00888651	1.36427	0	0	HLA-V	Class I gene fragment associated with 7.5-kB Hind III fragment	#N/A	#N/A	#N/A
SHISA2	-1.39664	3.16333	70.9902	1.41464e-06	0.00295113	2.63287	SHISA2	SHISA2	0	CTSG	#N/A	#N/A	#N/A	CNKSR1	-0.177469	0.512869	1.1309	SERPINE1	-0.405527	9.25217e-05	1.32457	IFNG	#N/A	#N/A	#N/A	TNFAIP3	0.00395784	1.31197	0	0	HLA-W	Class I gene fragment associated with 8.0-kB Hind III fragment	#N/A	#N/A	#N/A
LOC554223	-1.3747	0.563625	13.7935	0.00266849	0.126714	2.59315	LOC554223	LOC554223	0	CTSL	-0.213351	0.039534	1.15938	CSF1	-0.338865	0.0118969	1.26476	THBD	-0.431746	0.0716148	1.34886	IFNGR1	0.0532929	0.718921	1.03763	TNFAIP8	0.843859	1.0243	0	0	HLA-X	Class I gene fragment	#N/A	#N/A	#N/A
OPN4	-1.36201	-1.23122	8.72778	0.011348	0.178572	2.57044	OPN4	OPN4	0	CTSS	-0.644156	0.0146889	1.56282	CSF2	#N/A	#N/A	#N/A					IRF1	-0.148373	0.175335	1.10832	TNFAIP8L1	0.140296	1.10668	0	0	HLA-Y	Class I pseudogene	#N/A	#N/A	#N/A
HIST3H2A	-1.35929	0.16388	15.1409	0.00191158	0.11107	2.56558	HIST3H2A	HIST3H2A	0	CYBB	#N/A	#N/A	#N/A	CSF2RA	0.197186	0.70669	1.14646					IRF2	0.0425785	0.63724	1.02995	TGFA	0.00037189	1.52434	TGFA	-0.608187	HLA-Z	Class I gene fragment located within the HLA Class II region	#N/A	#N/A	#N/A
C3	-1.34126	3.87834	102.418	1.80741e-07	0.000879788	2.53372	C3	C3	0	FBXL7	-0.202678	0.0893503	1.15083	CX3CL1	-0.417618	0.0298111	1.33572					IRF3	-0.456972	0.0181983	1.37266	TGFB1	0.0128257	1.24718	0	0	HLA-DRA	DR α-chain	-0.423628	0.00412795	1.3413
NFASC	-1.3361	-1.32533	9.66691	0.00844137	0.168323	2.52468	NFASC	NFASC	0	FCGR1A	#N/A	#N/A	#N/A	CXCL1	0.265664	0.584518	1.20219					IRF4	#N/A	#N/A	#N/A	TGFB1I1	0.0441026	1.26045	0	0	HLA-DRB1	DR β1-chain determining specificities DR1, DR2, DR3, DR4, DR5 etc.	-0.597046	0.0140904	1.51262
LRRC4B	-1.33241	1.82764	29.7388	0.000117145	0.033656	2.51823	LRRC4B	LRRC4B	0	FYN	0.13056	0.140184	1.09472	CXCL10	#N/A	#N/A	#N/A					IRF5	-0.417675	0.018863	1.33577	TGFB2	0.0519362	1.14842	0	0	HLA-DRB2	pseudogene with DR β-like sequences	#N/A	#N/A	#N/A
HLA-DOB	-1.33168	-0.522417	1.26726	0.280962	0.497005	0.397306	0	0	0	HLA-DMA	-0.261002	0.0251222	1.19831	CXCL2	0.141167	0.620957	1.1028					IRF7	-0.627918	0.0188016	1.54533	TGFB3	0.234034	1.14388	0	0	HLA-DRB3	DR β3-chain determining DR52 and Dw24, Dw25, Dw26 specificities	#N/A	#N/A	#N/A
GPR35	-1.30891	-0.62852	17.7111	0.00105911	0.0937345	2.47753	GPR35	GPR35	0	HLA-DMB	-0.246243	0.188286	1.18611	CXCL3	-0.739472	0.101349	1.66956					IRF8	#N/A	#N/A	#N/A	TGFBI	0.00815093	1.17698	0	0	HLA-DRB4	DR β4-chain determining DR53	#N/A	#N/A	#N/A
LOC388849	-1.3005	-0.29662	17.1554	0.00119775	0.0945443	2.46315	LOC388849	LOC388849	0	HLA-DOB	-1.33168	0.280962	0.397306	CXCL5	-0.444112	0.0953125	1.36048					ISG15	-0.78627	0.00340165	1.72461	TGFBR1	0.418625	1.08601	0	0	HLA-DRB5	DR β5-chain determining DR51	-1.06098	0.00547647	2.08635
BHLHA15	-1.29829	-1.05529	4.55513	0.0527732	0.254567	2.45937	0	0	0	HLA-DPA1	-0.507552	0.000865907	1.42164	DUSP1	0.0367172	0.676092	1.02578					MX1	-0.148772	0.484737	1.10863	TGFBR2	0.498151	1.04166	0	0	HLA-DRB6	DRB pseudogene found on DR1, DR2 and DR10 haplotypes	-1.07726	0.0109632	2.11002
PCSK1N	-1.29331	-0.510291	6.65059	0.0231479	0.210549	2.4509	PCSK1N	PCSK1N	0	HLA-DPB1	-0.394361	0.00611217	1.31436	DUSP2	-0.387736	0.0730841	1.30834					MX2	-0.093341	0.645871	1.06684	TGFBR3	0.536498	1.05806	0	0	HLA-DRB7	DRB pseudogene found on DR4, DR7 and DR9 haplotypes	#N/A	#N/A	#N/A
UPK1A	-1.2793	-0.134249	8.37328	0.0127393	0.186709	2.42722	UPK1A	UPK1A	0	HLA-DQA1	#N/A	#N/A	#N/A	DUSP6	-0.0373206	0.755323	1.02621					PSMB8	-0.110314	0.260063	1.07946	TGFBR3L	0.041441	1.76779	TGFBR3L	-0.821948	HLA-DRB8	DRB pseudogene found on DR4, DR7 and DR9 haplotypes	#N/A	#N/A	#N/A
FAM65C	-1.26723	-1.30282	4.46197	0.0549134	0.25704	2.40699	0	0	0	HLA-DQB1	#N/A	#N/A	#N/A	EDN1	-0.407057	0.0705129	1.32598					PTAFR	-0.064595	0.740214	1.04579	TGFBRAP1	0.0423451	1.10177	0	0	HLA-DRB9	DRB pseudogene, isolated fragment	#N/A	#N/A	#N/A
MMP1	-1.25693	1.90712	12.9749	0.00329807	0.133438	2.38987	MMP1	MMP1	0	HLA-DRA	-0.423628	0.00412795	1.3413	EGF	-0.367166	0.444668	0.775304					SOCS1	-0.373379	0.0954432	1.29538	IFNAR1	0.403821	1.13794	0	0	HLA-DQA1	DQ α-chain as expressed	#N/A	#N/A	#N/A
RN7SK	-1.24557	0.614229	6.80082	0.0219174	0.210062	2.37113	RN7SK	RN7SK	0	HLA-DRB3	#N/A	#N/A	#N/A	FADD	-0.0816584	0.319581	1.05823					SOCS3	-0.26458	0.0272098	1.20129	IFNAR2	0.513582	1.04856	0	0	HLA-DQB1	DQ β-chain as expressed	#N/A	#N/A	#N/A
CLEC3B	-1.24168	-0.385176	5.95841	0.0299836	0.220184	2.36474	CLEC3B	CLEC3B	0	HRAS	-0.321627	0.0536888	1.24974	FAS	0.0612886	0.739355	1.0434					STAT1	0.110719	0.418627	1.07977	IFNGR1	0.718921	1.03763	0	0	HLA-DQA2	DQ α-chain-related sequence, not known to be expressed	#N/A	#N/A	#N/A
URAHP	-1.23618	0.350446	19.6968	0.000695321	0.0818853	2.35575	URAHP	URAHP	0	IFNG	#N/A	#N/A	#N/A	FGF10	#N/A	#N/A	#N/A					USP18	-0.269068	0.191964	1.20503	IFNGR2	0.0640443	1.11882	0	0	HLA-DQB2	DQ β-chain-related sequence, not known to be expressed	#N/A	#N/A	#N/A
HSPA6	-1.23448	-1.40158	2.92574	0.111305	0.328874	2.35297	0	0	0	IL1B	-0.82195	0.00133173	1.76779	FGF18	-0.220006	0.534111	1.16474					VCAM1	#N/A	#N/A	#N/A	IFNLR1	0.179894	1.14361	0	0	HLA-DQB3	DQ β-chain-related sequence, not known to be expressed	#N/A	#N/A	#N/A
FXYD6	-1.23193	-0.921839	7.73219	0.0157968	0.198188	2.3488	FXYD6	FXYD6	0	KIF20A	0.0867532	0.308685	1.06198	FGF2	0.287816	0.111485	1.22079									CCL5	0.799676	1.03369	0	0	HLA-DOA	DO α-chain	-0.254039	0.0483759	1.19254
TSPAN11	-1.23123	-1.3251	5.53303	0.0353698	0.229258	2.34766	TSPAN11	TSPAN11	0	LAMP3	0.22626	0.0767833	1.1698	FGF7	#N/A	#N/A	#N/A														HLA-DOB	DO β-chain	-1.33168	0.280962	0.397306
FAM186B	-1.22535	-0.490209	13.1919	0.0031158	0.132598	2.33812	FAM186B	FAM186B	0	LST1	0.0397929	0.894289	1.02797	FGFR1	-0.133233	0.191242	1.09675														HLA-DMA	DM α-chain	-0.261002	0.0251222	1.19831
RARRES2	-1.22122	-0.474115	10.2641	0.00704515	0.164214	2.33143	RARRES2	RARRES2	0	MALT1	0.0781147	0.589985	1.05564	FLT3	#N/A	#N/A	#N/A														HLA-DMB	DM β-chain	-0.246243	0.188286	1.18611
PRDM12	-1.21988	-1.36728	8.99776	0.0104068	0.173656	2.32928	PRDM12	PRDM12	0	MAP3K14	-0.254566	0.062602	1.19298	FN1	0.104537	0.330813	1.07515														HLA-DPA1	DP α-chain as expressed	-0.507552	0.000865907	1.42164
ATOH8	-1.20914	-0.869934	17.0666	0.00122179	0.0959237	2.312	ATOH8	ATOH8	0	MRC1	#N/A	#N/A	#N/A	FSCN1	-0.569705	0.000808829	1.48422														HLA-DPB1	DP β-chain as expressed	-0.394361	0.00611217	1.31436
ACSM5	-1.20877	-1.3082	8.02638	0.0142979	0.193641	2.31141	ACSM5	ACSM5	0	MRC2	-0.450323	0.0179355	1.36635	FYN	0.13056	0.140184	1.09472														HLA-DPA2	DP α-chain-related pseudogene	#N/A	#N/A	#N/A
C4orf48	-1.20075	-0.139249	6.00328	0.0294741	0.219821	2.2986	C4orf48	C4orf48	0	NCF2	0.208437	0.244186	1.15544	HAVCR2	#N/A	#N/A	#N/A														HLA-DPB2	DP β-chain-related pseudogene	#N/A	#N/A	#N/A
TMEM121	-1.19294	1.10982	10.2302	0.00711671	0.164214	2.28619	TMEM121	TMEM121	0	NFATC1	-0.402101	0.0978267	1.32143	HBEGF	0.38158	0.00490173	1.30277														HLA-DPA3	DP α-chain-related pseudogene	#N/A	#N/A	#N/A
DLL1	-1.18452	-0.854885	11.4826	0.00495015	0.149565	2.27288	DLL1	DLL1	0	NFATC2	0.117436	0.700636	1.08481	HGF	#N/A	#N/A	#N/A														HFE	Class I-like gene	0.109184	0.362914	1.07862
SYT3	-1.18338	-0.012991	7.27511	0.0185078	0.204217	2.27108	SYT3	SYT3	0	NFKB1	-0.0378605	0.606214	1.02659	HRAS	-0.321627	0.0536888	1.24974														TAP1	ABC (ATP Binding Cassette) transporter	-0.283242	0.0335004	1.21693
LINGO1	-1.16921	-0.919813	19.7942	0.000681601	0.0809221	2.24888	LINGO1	LINGO1	0	NFKBIA	-0.202896	0.034831	1.15101	ICAM1	-0.402628	0.00573512	1.32191														TAP2	ABC (ATP Binding Cassette) transporter	-0.0819956	0.211036	1.05848
CHST13	-1.15548	-1.21183	6.29767	0.0263729	0.21424	2.22759	CHST13	CHST13	0	NFYC	-0.213279	0.0739155	1.15932	IL10	#N/A	#N/A	#N/A														PSMB9	Proteasome-related sequence	-0.318461	0.0152613	1.247
LOC100507600	-1.14058	-0.800819	3.83666	0.11385	0.332034	2.2047	0	0	0	PSMB8	-0.110314	0.260063	1.07946	IL10RA	#N/A	#N/A	#N/A														PSMB8	Proteasome-related sequence	-0.110314	0.260063	1.07946
COL5A3	-1.13283	-0.864971	3.11497	0.101423	0.31939	2.19288	0	0	0	PSMB9	-0.318461	0.0152613	1.247	IL12A	0.20858	0.189731	1.15555														MICA	Class I chain-related gene	-0.114368	0.39075	1.0825
CDH5	-1.12394	-1.71441	2.40355	0.157303	0.377785	2.17942	0	0	0	PSME2	0.00618082	0.954414	1.00429	IL12B	#N/A	#N/A	#N/A														MICB	Class I chain-related gene	-0.159592	0.107371	1.11697
VWA1	-1.11123	3.64191	18.6561	0.000863835	0.0866085	2.1603	VWA1	VWA1	0	PYCARD	-0.413014	0.21054	1.33146	IL13	#N/A	#N/A	#N/A														MICC	Class I chain-related pseudogene	#N/A	#N/A	#N/A
TPGS1	-1.10708	-0.346842	4.81743	0.0472603	0.247441	2.15409	TPGS1	TPGS1	0	RAF1	0.0784122	0.235993	1.05586	IL15	0.185001	0.354654	1.13682														MICD	Class I chain-related pseudogene	#N/A	#N/A	#N/A
TEX41	-1.10467	-1.32517	2.88136	0.113792	0.332034	2.1505	0	0	0	SOCS1	-0.373379	0.0954432	1.29538	IL15RA	-0.35491	0.0600766	1.27891														MICE	Class I chain-related pseudogene	#N/A	#N/A	#N/A
SBK3	-1.10196	-1.40398	4.75744	0.0484582	0.248997	2.14647	SBK3	SBK3	0	SOCS3	-0.26458	0.0272098	1.20129	IL17RA	-0.279791	0.017241	1.21402
KRT79	-1.09657	0.136623	10.1788	0.00722694	0.165157	2.13846	KRT79	KRT79	0	SYK	#N/A	#N/A	#N/A	IL18	0.811214	0.00117761	1.75469
EVA1B	-1.08631	2.53806	13.8105	0.00265701	0.126714	2.12331	EVA1B	EVA1B	0	TAP1	-0.283242	0.0335004	1.21693	IL18R1	-0.210808	0.435537	1.15734
LINC01138	-1.0849	-1.35831	11.7125	0.00464165	0.14676	2.12123	LINC01138	LINC01138	0	TAP2	-0.0819956	0.211036	1.05848	IL1A	#N/A	#N/A	#N/A
PTPRCAP	-1.08438	-0.632407	3.26347	0.094411	0.311237	2.12047	0	0	0	TAPBP	-0.243534	0.00597402	1.18389	IL1B	-0.82195	0.00133173	1.76779
CLEC11A	-1.0803	0.697574	9.85845	0.00796103	0.168323	2.11447	CLEC11A	CLEC11A	0	TNF	#N/A	#N/A	#N/A	IL1R1	-0.233623	0.039363	1.17578
TEPP	-1.07786	0.252861	9.89379	0.00787591	0.167916	2.1109	TEPP	TEPP	0	TRAF6	0.154009	0.196356	1.11266	IL1R2	#N/A	#N/A	#N/A
SHANK1	-1.07744	-0.522606	11.1173	0.0054909	0.155696	2.11029	SHANK1	SHANK1	0	TRIM9	-0.482553	0.0004229	1.39721	IL1RAP	0.205075	0.18867	1.15275
HLA-DRB6	-1.07726	-1.44893	8.83487	0.0109632	0.177315	2.11002	HLA-DRB6	HLA-DRB6	0	TUBA1A	-0.170766	0.0876889	1.12566	IL1RL1	#N/A	#N/A	#N/A
CLDN3	-1.07208	-0.312172	9.09887	0.010078	0.172286	2.10246	CLDN3	CLDN3	0	TUBA4A	-0.0828907	0.407017	1.05914	IL1RN	#N/A	#N/A	#N/A
TTBK1	-1.06692	-0.671173	16.1008	0.00152316	0.101091	2.09496	TTBK1	TTBK1	0					IL2	#N/A	#N/A	#N/A
HLA-DRB5	-1.06098	-0.406433	11.1265	0.00547647	0.155589	2.08635	HLA-DRB5	HLA-DRB5	0					IL21R	-0.133976	0.411062	1.09731
IRF6	-1.0566	-1.20529	2.39502	0.146101	0.365556	2.08002	0	0	0					IL22	#N/A	#N/A	#N/A
KNDC1	-1.05633	-0.210065	5.1711	0.0408733	0.237843	2.07964	KNDC1	KNDC1	0					IL23A	0.536585	0.0667937	1.45054
AHRR	-1.05371	5.03538	79.4406	7.59849e-07	0.00219863	2.07586	AHRR	AHRR	0					IL25	#N/A	#N/A	#N/A
MMP2	-1.05087	2.75481	33.1869	7.02245e-05	0.0269865	2.07178	MMP2	MMP2	0					IL27	#N/A	#N/A	#N/A
C1orf233	-1.04948	2.79872	32.7213	7.50707e-05	0.0274064	2.06979	C1orf233	C1orf233	0					IL27RA	-0.336858	0.0466095	1.263
C9orf172	-1.04561	-1.15235	3.41759	0.0877479	0.301951	2.06424	0	0	0					IL3	#N/A	#N/A	#N/A
HHIPL1	-1.04068	-1.16206	6.03297	0.0425422	0.240048	2.0572	HHIPL1	HHIPL1	0					IL33	#N/A	#N/A	#N/A
FCMR	-1.03742	-0.972104	8.83103	0.0109767	0.177315	2.05255	FCMR	FCMR	0					IL3RA	#N/A	#N/A	#N/A
KCCAT198	-1.03733	-0.615245	2.98963	0.107842	0.325442	2.05242	0	0	0					IL4	#N/A	#N/A	#N/A
IL12RB1	-1.03619	-0.900249	7.78347	0.0155228	0.197579	2.0508	IL12RB1	IL12RB1	0					IL4I1	-0.960753	0.00322259	1.94633
MIR1914	-1.03364	-0.995071	4.52148	0.0535344	0.25498	2.04719	0	0	0					IL4R	-0.350886	0.0117817	1.27534
HLA-G	-1.03312	2.34234	13.5789	0.00281893	0.12864	2.04645	HLA-G	HLA-G	0					IL5	#N/A	#N/A	#N/A
GRIN1	-1.03107	-0.237743	9.93655	0.00777437	0.167741	2.04354	GRIN1	GRIN1	0					IL5RA	0.126442	0.624405	1.0916
C16orf86	-1.02731	0.281105	8.2144	0.013427	0.19083	2.03822	C16orf86	C16orf86	0					IL6	-0.555468	0.00086002	1.46965
PRELP	-1.02605	-0.545379	2.08303	0.172986	0.395422	2.03644	0	0	0					IL6R	0.121661	0.342005	1.08799
GSC	-1.0256	-0.92638	8.14535	0.0137394	0.192262	2.03581	GSC	GSC	0					IL9	#N/A	#N/A	#N/A
RIN1	-1.02146	4.68651	25.6131	0.000229407	0.0489575	2.02998	RIN1	RIN1	0					JAG1	-0.0947931	0.371072	1.06791
RUFY4	-1.02012	-0.0980452	12.6196	0.0036241	0.136761	2.02809	RUFY4	RUFY4	0					JAK3	-0.266802	0.0354559	1.20314
B3GNT3	-1.0167	0.647501	12.3463	0.00390054	0.137584	2.02329	B3GNT3	B3GNT3	0					JUN	-0.232439	0.0628522	1.17482
FAM132A	-1.01411	-0.36375	7.64693	0.0162652	0.199429	2.01966	FAM132A	FAM132A	0					KIT	0.55583	0.000462489	1.47001
RTN4R	-1.00645	2.70595	10.2296	0.00711801	0.164214	2.00897	RTN4R	RTN4R	0					KITLG	0.446447	0.0715142	1.36268
LRP3	-1.0024	2.08011	18.4558	0.000901476	0.0877617	2.00333	LRP3	LRP3	0					LAT	-0.166189	0.5993	1.12209
HIC1	-1.00174	1.53957	16.1949	0.00149027	0.101091	2.00242	HIC1	HIC1	0					LIF	-0.646502	0.000359728	1.56537
NEURL1	-0.999343	-1.05091	3.52882	0.0832915	0.297313	1.99909	0	0	0					LTA	-0.154037	0.733665	1.11268
TRPM2	-0.997767	2.83252	31.0188	9.64092e-05	0.0299546	1.99691	TRPM2	TRPM2	0					LTB	#N/A	#N/A	#N/A
CABP7	-0.996325	-0.913141	4.36474	0.0572587	0.260855	1.99491	0	0	0					MAP2K1	-0.0673217	0.383494	1.04777
MAGIX	-0.99592	-0.258966	9.65594	0.0084699	0.168323	1.99435	MAGIX	MAGIX	0					MAP2K2	-0.319852	0.0837197	1.2482
KCNK3	-0.993789	2.23378	37.7215	3.79394e-05	0.0192548	1.99141	KCNK3	KCNK3	0					MAP2K3	-0.303778	0.0360088	1.23437
GSG1	-0.992836	-1.56386	1.7343	0.210971	0.434907	1.99009	0	0	0					MAP2K4	0.151015	0.156737	1.11035
FLJ42351	-0.987966	-1.16045	4.93877	0.0466228	0.247085	1.98339	FLJ42351	FLJ42351	0					MAP3K14	-0.254566	0.062602	1.19298
CCDC85B	-0.985577	3.20366	8.40998	0.0125863	0.185843	1.98011	CCDC85B	CCDC85B	0					MAPK11	-0.324211	0.0453544	1.25198
COL16A1	-0.981535	3.64668	16.2198	0.0014817	0.101091	1.97457	COL16A1	COL16A1	0					MAPK12	-0.413884	0.0234121	1.33227
SLC22A4	-0.979486	1.55678	37.6609	3.8238e-05	0.0192548	1.97176	SLC22A4	SLC22A4	0					MAPK13	-0.296613	0.00711924	1.22826
DBH-AS1	-0.97876	-0.150544	6.10842	0.0283195	0.21749	1.97077	DBH-AS1	DBH-AS1	0					MAPK14	0.115622	0.165643	1.08344
ESPN	-0.976382	-0.775023	7.1313	0.0194712	0.205069	1.96753	ESPN	ESPN	0					MMP9	-0.260634	0.671233	0.834721
FOXP3	-0.970477	-0.640801	9.16225	0.00987807	0.170993	1.95949	FOXP3	FOXP3	0					MYD88	-0.19566	0.113851	1.14525
SSTR1	-0.96748	-1.18427	3.46043	0.0859979	0.299666	1.95542	0	0	0					NFKB1	-0.0378605	0.606214	1.02659
KIAA1644	-0.965214	2.64094	55.0401	5.5611e-06	0.00738262	1.95235	KIAA1644	KIAA1644	0					NFKBIA	-0.202896	0.034831	1.15101
COL2A1	-0.963684	-0.933886	4.11056	0.0639801	0.272073	1.95028	0	0	0					NFKBIZ	0.456444	0.0474967	1.37216
IL4I1	-0.960753	-0.0555625	13.063	0.00322259	0.133438	1.94633	IL4I1	IL4I1	0					NOD1	0.00627304	0.957079	1.00436
GPRC5C	-0.959834	5.08462	28.441	0.000143629	0.0367969	1.94509	GPRC5C	GPRC5C	0					NOD2	-0.137297	0.801743	1.09984
PCDH20	-0.952583	-1.52603	2.2959	0.154033	0.373955	1.93533	0	0	0					NOS2	-0.305052	0.262668	0.809413
VASN	-0.950929	4.75376	19.1859	0.000772766	0.0854902	1.93312	VASN	VASN	0					OSM	#N/A	#N/A	#N/A
HIST1H2AE	-0.947387	0.0668897	9.27819	0.00952426	0.169732	1.92838	HIST1H2AE	HIST1H2AE	0					PDGFA	-0.465332	0.0195332	1.38064
LRFN4	-0.94577	3.05292	12.972	0.00330066	0.133438	1.92622	LRFN4	LRFN4	0					PDGFB	-0.639282	0.000122629	1.55755
CCDC157	-0.943922	1.21577	6.71367	0.0226216	0.210062	1.92375	CCDC157	CCDC157	0					PDGFRA	0.268849	0.214977	1.20485
HEPACAM	-0.937407	-1.44183	3.32603	0.0916347	0.307427	1.91508	0	0	0					PELI1	0.184977	0.0683792	1.1368
ZNHIT2	-0.937282	1.89873	6.49865	0.0244759	0.212747	1.91492	ZNHIT2	ZNHIT2	0					PIK3CG	#N/A	#N/A	#N/A
GOLGA7B	-0.933749	-1.49902	4.52329	0.0534931	0.25498	1.91023	0	0	0					PSMB8	-0.110314	0.260063	1.07946
WNT9A	-0.930246	-1.25887	5.08035	0.0424088	0.239758	1.9056	WNT9A	WNT9A	0					PSMB9	-0.318461	0.0152613	1.247
NUDT3	-0.928844	0.183427	10.2137	0.00715195	0.164214	1.90375	NUDT3	NUDT3	0					PSME2	0.00618082	0.954414	1.00429
TXNDC5	-0.927948	-0.966902	1.86872	0.195168	0.417771	1.90257	0	0	0					PTGS2	0.382931	0.109626	1.30399
ADGRE1	-0.927618	-0.721906	4.66774	0.0503172	0.250996	1.90213	0	0	0					RAF1	0.0784122	0.235993	1.05586
TMEM151A	-0.926503	0.63315	9.01926	0.0103358	0.173656	1.90066	TMEM151A	TMEM151A	0					RASAL1	-0.0264803	0.852037	1.01852
ODF3B	-0.921947	0.738284	12.7651	0.00348631	0.136142	1.89467	ODF3B	ODF3B	0					RASGRF2	-0.000356377	0.998271	1.00025
PKP3	-0.921248	3.78577	22.8677	0.000374626	0.063373	1.89375	PKP3	PKP3	0					RIPK2	0.275018	0.0638777	1.21001
LOC100506178	-0.917606	0.333624	21.6511	0.000471579	0.07098	1.88898	LOC100506178	LOC100506178	0					S1PR1	0.268682	0.0349945	1.20471
HLA-F	-0.916356	4.29378	49.0968	1.0092e-05	0.0105266	1.88734	HLA-F	HLA-F	0					SELE	#N/A	#N/A	#N/A
C11orf98	-0.914232	-1.03146	3.18167	0.0981975	0.316236	1.88457	0	0	0					SOCS3	-0.26458	0.0272098	1.20129
HCG26	-0.909026	-1.58723	5.98928	0.0296319	0.219836	1.87778	HCG26	HCG26	0					SPTBN1	0.0773275	0.32805	1.05506
LHX4	-0.908744	-1.23467	8.08426	0.0140229	0.192828	1.87741	LHX4	LHX4	0					SQSTM1	-0.276091	0.0248185	1.21091
CNFN	-0.905014	0.0376832	7.06428	0.0199402	0.20621	1.87256	CNFN	CNFN	0					STAT1	0.110719	0.418627	1.07977
COL13A1	-0.902828	2.76226	14.0129	0.00252425	0.124532	1.86973	COL13A1	COL13A1	0					STAT3	0.0603291	0.401849	1.0427
CYGB	-0.90032	3.58619	43.0548	1.97023e-05	0.0130778	1.86648	CYGB	CYGB	0					STAT5A	-0.228241	0.0754346	1.17141
LOC102724467	-0.900189	-1.43547	5.75667	0.0324073	0.224712	1.86631	LOC102724467	LOC102724467	0					STAT5B	-0.0438095	0.526714	1.03083
FAM19A3	-0.899997	-0.903323	3.57558	0.0815	0.294575	1.86606	0	0	0					SYK	#N/A	#N/A	#N/A
CCL2	-0.89932	-1.02289	1.52834	0.238583	0.457745	0.536139	0	0	0					TEK	#N/A	#N/A	#N/A
IGSF9B	-0.897381	-0.435761	10.4303	0.0067058	0.164214	1.86268	IGSF9B	IGSF9B	0					TM7SF3	-0.00968897	0.907555	1.00674
AKAP2	-0.895933	-0.745644	3.84366	0.0720834	0.280824	1.86081	0	0	0					TNF	#N/A	#N/A	#N/A
C1QTNF1	-0.894321	0.640695	12.6853	0.00356114	0.136761	1.85873	C1QTNF1	C1QTNF1	0					TNFAIP3	-0.391734	0.00395784	1.31197
B4GALNT2	-0.894066	0.82422	10.5984	0.00638178	0.162904	1.85841	B4GALNT2	B4GALNT2	0					TNFAIP6	#N/A	#N/A	#N/A
CNTFR	-0.892233	-1.10962	4.8461	0.0467003	0.247178	1.85605	CNTFR	CNTFR	0					TNFAIP8	0.0346381	0.843859	1.0243
KLHDC9	-0.891645	0.0949286	13.0681	0.00321831	0.133438	1.85529	KLHDC9	KLHDC9	0					TNFRSF11A	-0.496317	0.00267697	1.41061
SPRN	-0.887626	-0.0909329	12.7826	0.00347007	0.136142	1.85013	SPRN	SPRN	0					TNFRSF12A	-0.256821	0.0567251	1.19484
NPEPL1	-0.885731	-1.03138	3.06426	0.103962	0.321184	1.8477	0	0	0					TNFRSF14	-0.427563	0.0522332	1.34496
MMP17	-0.882643	2.48515	11.4414	0.00500796	0.149565	1.84375	MMP17	MMP17	0					TNFRSF1A	-0.172147	0.0822849	1.12673
CXCL8	-0.882399	-0.373884	7.72484	0.0158366	0.198188	1.84344	CXCL8	CXCL8	0					TNFRSF1B	-0.297793	0.0089408	1.22926
ADAMTS2	-0.881567	2.90191	24.8889	0.000260138	0.0513819	1.84238	ADAMTS2	ADAMTS2	0					TNFRSF4	#N/A	#N/A	#N/A
INHBA	-0.881329	5.89413	46.1649	1.38406e-05	0.0115693	1.84207	INHBA	INHBA	0					TNFRSF8	-0.118387	0.47661	1.08552
IL32	-0.880456	1.80788	13.1566	0.0031446	0.132598	1.84096	IL32	IL32	0					TNFRSF9	-0.531602	0.0129052	1.44553
JPH3	-0.879963	-1.41946	5.79534	0.0319253	0.224066	1.84033	JPH3	JPH3	0					TNFSF10	0.189606	0.504288	1.14045
KRTAP4-8	-0.879409	-1.05368	3.03437	0.105495	0.322529	1.83962	0	0	0					TNFSF4	#N/A	#N/A	#N/A
PCSK4	-0.876881	2.82144	7.59074	0.0165827	0.199887	1.8364	PCSK4	PCSK4	0					TNFSF9	-0.182712	0.232685	1.13502
ACE	-0.876389	-0.568007	8.43198	0.0124957	0.185253	1.83578	ACE	ACE	0					TRAF1	-0.432945	0.0102569	1.34999
LOC101928105	-0.875918	-1.55785	5.87143	0.0310014	0.222703	1.83518	LOC101928105	LOC101928105	0					TRAF2	-0.355952	0.0313157	1.27983
BMF	-0.875893	2.38639	32.7581	7.4674e-05	0.0274064	1.83514	BMF	BMF	0					TRAF6	0.154009	0.196356	1.11266
SLC5A2	-0.874706	-0.816686	3.13606	0.15379	0.373738	1.83363	0	0	0					TRAFD1	-0.0115914	0.894271	1.00807
SLC37A2	-0.87466	3.46042	77.0052	9.03361e-07	0.00219863	1.83358	SLC37A2	SLC37A2	0					VAV1	0.178988	0.545066	1.13209
WNK2	-0.873232	1.44225	12.5816	0.00366114	0.137086	1.83176	WNK2	WNK2	0					VCAM1	#N/A	#N/A	#N/A
FAM43B	-0.870683	-0.874276	3.39654	0.0886232	0.30329	1.82853	0	0	0					VEGFC	-0.171525	0.0706191	1.12625
CBARP	-0.870537	3.33898	8.94302	0.01059	0.175131	1.82834	CBARP	CBARP	0					YES1	0.279483	0.0769382	1.21376
ARHGAP30	-0.866066	-0.641697	8.43571	0.0124804	0.185253	1.82269	ARHGAP30	ARHGAP30	0
GBP1P1	-0.865098	0.361327	10.8176	0.00598628	0.161585	1.82146	GBP1P1	GBP1P1	0
ZNF837	-0.86259	-0.356091	7.51377	0.0170296	0.201689	1.8183	ZNF837	ZNF837	0
LOC100130987	-0.861285	0.0162051	7.43223	0.0175185	0.202945	1.81666	LOC100130987	LOC100130987	0
OVCA2	-0.860257	-1.59608	1.54702	0.23589	0.456292	0.550854	0	0	0
ZNF524	-0.85567	1.41459	9.43217	0.00907696	0.168323	1.8096	ZNF524	ZNF524	0
PCK1	-0.855644	-1.57825	0.916561	0.360497	0.569155	0.552619	0	0	0
NTHL1	-0.855181	3.55021	11.8355	0.00448578	0.144885	1.80899	NTHL1	NTHL1	0
AMN	-0.854152	-1.01419	3.40821	0.12133	0.340727	1.8077	0	0	0
ZNF541	-0.852703	-1.71034	3.12295	0.10103	0.319353	1.80588	0	0	0
PTK6	-0.850272	-0.643347	6.51118	0.0243631	0.212125	1.80284	PTK6	PTK6	0
HLA-H	-0.847126	5.59544	34.4107	5.91196e-05	0.0239812	1.79891	HLA-H	HLA-H	0
MATK	-0.846478	-0.786889	4.36997	0.0571295	0.260626	1.79811	0	0	0
HOXB13	-0.845526	0.168665	6.29133	0.0264355	0.214346	1.79692	HOXB13	HOXB13	0
TMTC2	-0.843768	-0.798908	3.46533	0.0858004	0.299662	1.79473	0	0	0
GPR39	-0.842662	1.36753	25.0231	0.000254103	0.0513819	1.79336	GPR39	GPR39	0
LRRN4	-0.841236	0.819388	7.59222	0.0165742	0.199887	1.79158	LRRN4	LRRN4	0
RASL11A	-0.838999	-0.672147	5.88822	0.0611259	0.267172	1.78881	0	0	0
KRT34	-0.838922	2.84	31.9675	8.37623e-05	0.0288573	1.78871	KRT34	KRT34	0
ACTA1	-0.838699	0.407505	7.30306	0.0183271	0.204217	1.78844	ACTA1	ACTA1	0
SPATA2L	-0.837746	2.08494	14.9007	0.00202608	0.112927	1.78726	SPATA2L	SPATA2L	0
SLC45A1	-0.837723	0.0906685	3.67833	0.0777247	0.288587	1.78723	0	0	0
FAM212A	-0.837233	-0.521844	5.88291	0.0308647	0.222703	1.78662	FAM212A	FAM212A	0
GLIS1	-0.837096	2.69739	12.9694	0.00330292	0.133438	1.78645	GLIS1	GLIS1	0
FOXH1	-0.836775	-1.15659	5.07131	0.0425655	0.240086	1.78605	FOXH1	FOXH1	0
HIST1H2AC	-0.835265	2.78493	28.6317	0.000139335	0.036334	1.78419	HIST1H2AC	HIST1H2AC	0
FGF17	-0.833476	-1.4699	2.22279	0.160232	0.381149	1.78197	0	0	0
EXTL1	-0.832486	0.213999	8.10721	0.0139156	0.192828	1.78075	EXTL1	EXTL1	0
MMP25	-0.827652	-0.745793	8.67387	0.0115477	0.179013	1.77479	MMP25	MMP25	0
SARDH	-0.827394	2.35337	19.2084	0.000769139	0.0854902	1.77448	SARDH	SARDH	0
SEPT1	-0.826511	-0.447848	4.45036	0.0551874	0.257364	1.77339	0	0	0
SMTNL2	-0.826088	-0.499213	2.34569	0.149983	0.369805	1.77287	0	0	0
MT2A	-0.825869	6.8959	18.9565	0.000810749	0.0864188	1.7726	MT2A	MT2A	0
SECTM1	-0.821984	4.53855	51.8277	7.62157e-06	0.00856137	1.76784	SECTM1	SECTM1	0
IL1B	-0.82195	0.811494	16.6851	0.00133173	0.0989047	1.76779	IL1B	IL1B	0
TGFBR3L	-0.821948	0.747384	5.13708	0.041441	0.237929	1.76779	TGFBR3L	TGFBR3L	0
CD164L2	-0.821944	-0.40626	3.43155	0.087173	0.301157	1.76779	0	0	0
TTYH3	-0.820371	5.63018	19.5744	0.000713012	0.0826359	1.76586	TTYH3	TTYH3	0
ZDHHC8P1	-0.820141	-0.273724	5.13542	0.041469	0.237929	1.76558	ZDHHC8P1	ZDHHC8P1	0
LMTK3	-0.81837	2.76403	7.90437	0.0148984	0.195369	1.76341	LMTK3	LMTK3	0
TCAP	-0.816915	-0.172697	3.11805	0.101271	0.319378	1.76163	0	0	0
CACNG7	-0.816189	0.837909	17.9267	0.0010104	0.092074	1.76075	CACNG7	CACNG7	0
ENTPD8	-0.813854	-0.467764	4.15156	0.0628344	0.270649	1.7579	0	0	0
B4GALNT3	-0.812917	-0.143747	10.7763	0.00605848	0.16174	1.75676	B4GALNT3	B4GALNT3	0
PRR7	-0.807778	1.37918	6.97299	0.0206006	0.208476	1.75051	PRR7	PRR7	0
FAM222A	-0.807055	0.573614	17.4288	0.00112707	0.0939321	1.74964	FAM222A	FAM222A	0
CAMK2B	-0.805479	0.129454	6.41265	0.0252673	0.212747	1.74773	CAMK2B	CAMK2B	0
FAM195A	-0.804704	2.46249	12.7822	0.00347052	0.136142	1.74679	FAM195A	FAM195A	0
TEN1-CDK3	-0.804037	-1.12053	5.92608	0.0642965	0.272309	1.74598	0	0	0
MIB2	-0.802904	4.48011	7.5532	0.0167989	0.201077	1.74461	MIB2	MIB2	0
MYOM1	-0.799304	-1.46788	1.30679	0.273922	0.490026	0.574626	0	0	0
ASGR1	-0.799281	1.67334	6.35177	0.0258457	0.213607	1.74023	ASGR1	ASGR1	0
LRRC56	-0.798614	1.47122	9.12374	0.00999897	0.172006	1.73943	LRRC56	LRRC56	0
RLTPR	-0.798525	2.09666	17.9052	0.00101513	0.092074	1.73932	RLTPR	RLTPR	0
SLC7A5P1	-0.798229	-1.00137	2.47443	0.140112	0.359364	1.73896	0	0	0
GATSL3	-0.797516	1.87153	12.0514	0.00422679	0.140601	1.73811	GATSL3	GATSL3	0
MYO7A	-0.796948	0.424907	6.5666	0.0238712	0.211669	1.73742	MYO7A	MYO7A	0
CHRD	-0.796547	-0.546792	6.98531	0.02051	0.208136	1.73694	CHRD	CHRD	0
SAMD11	-0.796138	0.343372	11.1079	0.0055057	0.155814	1.73645	SAMD11	SAMD11	0
SLC22A31	-0.796028	0.711905	9.69823	0.00836056	0.168323	1.73631	SLC22A31	SLC22A31	0
EXOC3L4	-0.795621	-0.856195	4.30704	0.0587073	0.263461	1.73582	0	0	0
PTPRN2	-0.794585	1.39509	14.4316	0.00227342	0.119851	1.73458	PTPRN2	PTPRN2	0
ISM2	-0.794238	0.582037	7.76128	0.0156407	0.197579	1.73416	ISM2	ISM2	0
UBALD1	-0.791494	3.86552	10.6235	0.00633489	0.162904	1.73087	UBALD1	UBALD1	0
PARP10	-0.791245	5.60049	13.1424	0.00315629	0.132598	1.73057	PARP10	PARP10	0
RHPN1	-0.789253	4.1099	5.81361	0.0317005	0.223418	1.72818	RHPN1	RHPN1	0
ISG15	-0.78627	7.8312	12.8578	0.00340165	0.135352	1.72461	ISG15	ISG15	0
TSSK6	-0.785196	0.744727	7.05934	0.0199753	0.206294	1.72333	TSSK6	TSSK6	0
FBP1	-0.782883	-1.09429	5.03517	0.0431988	0.241379	1.72057	FBP1	FBP1	0
SNED1	-0.782649	-0.366288	5.59099	0.0345723	0.228237	1.72029	SNED1	SNED1	0
ZNF628	-0.782289	2.23032	8.92541	0.0106497	0.175148	1.71986	ZNF628	ZNF628	0
LPPR3	-0.781168	3.00487	15.2105	0.00187982	0.111058	1.71852	LPPR3	LPPR3	0
NME3	-0.780047	3.12939	6.77881	0.0220928	0.210062	1.71719	NME3	NME3	0
MIF	-0.779746	6.25476	9.765	0.00819128	0.168323	1.71683	MIF	MIF	0
ZFPM1	-0.779124	1.81048	9.77875	0.0081569	0.168323	1.71609	ZFPM1	ZFPM1	0
LOC100506895	-0.776637	-0.586563	7.18424	0.0191098	0.205066	1.71313	LOC100506895	LOC100506895	0
NPAS1	-0.776172	3.25274	13.204	0.00310598	0.132598	1.71258	NPAS1	NPAS1	0
SBK2	-0.775298	0.582925	4.43528	0.0555456	0.257597	1.71154	0	0	0
RAB11B-AS1	-0.773999	-0.244966	7.38098	0.0178342	0.203027	1.71	RAB11B-AS1	RAB11B-AS1	0
LYPD1	-0.773479	1.78618	33.799	6.43934e-05	0.0254145	1.70939	LYPD1	LYPD1	0
MATN4	-0.77311	-0.0298996	10.9505	0.00576033	0.160531	1.70895	MATN4	MATN4	0
FAM173A	-0.772705	2.06404	7.72873	0.0158155	0.198188	1.70847	FAM173A	FAM173A	0
CNTNAP3P2	-0.772294	-1.53031	6.16247	0.0277468	0.216297	1.70798	CNTNAP3P2	CNTNAP3P2	0
SYT17	-0.771759	1.10868	12.6097	0.00363372	0.136761	1.70735	SYT17	SYT17	0
PRR22	-0.770546	-0.31895	6.30222	0.0263281	0.21424	1.70592	PRR22	PRR22	0
CELF5	-0.770081	-0.316242	5.7393	0.0326265	0.225447	1.70537	CELF5	CELF5	0
MEIS1-AS3	-0.770078	-0.611792	3.45263	0.0863135	0.299942	1.70536	0	0	0
KCNJ4	-0.769299	-1.06954	3.32129	0.0918413	0.307518	1.70444	0	0	0
SNCG	-0.767273	1.0407	8.70651	0.0114263	0.178694	1.70205	SNCG	SNCG	0
HPCAL1	-0.765996	5.22493	20.0981	0.000640767	0.0798352	1.70054	HPCAL1	HPCAL1	0
LMNTD2	-0.765391	0.419661	6.56553	0.0238805	0.211669	1.69983	LMNTD2	LMNTD2	0
IL17REL	-0.763421	-0.594124	1.73229	0.211219	0.435163	1.69751	0	0	0
MZT2A	-0.763147	3.79869	8.09236	0.0139849	0.192828	1.69719	MZT2A	MZT2A	0
RPUSD1	-0.761105	3.88107	11.2284	0.00531944	0.153517	1.69479	RPUSD1	RPUSD1	0
DPP7	-0.760948	5.08256	8.90686	0.0107131	0.175385	1.6946	DPP7	DPP7	0
TSPAN32	-0.757599	-0.806475	3.68878	0.0773527	0.288085	1.69068	0	0	0
CYP27A1	-0.755977	0.674498	10.5833	0.00641016	0.162904	1.68878	CYP27A1	CYP27A1	0
JUNB	-0.754218	2.72773	11.66	0.00471008	0.14676	1.68672	JUNB	JUNB	0
FAM195B	-0.749484	5.62933	9.53622	0.00878858	0.168323	1.68119	FAM195B	FAM195B	0
KANK3	-0.748042	0.0663203	8.00168	0.0144171	0.193641	1.67951	KANK3	KANK3	0
CXXC5	-0.747056	3.78448	16.1011	0.00152305	0.101091	1.67836	CXXC5	CXXC5	0
FAM71E1	-0.746146	-1.05794	3.04897	0.104743	0.322164	1.67731	0	0	0
EGFL7	-0.744752	3.83711	11.4695	0.00496841	0.149565	1.67569	EGFL7	EGFL7	0
TXK	-0.742163	-0.993022	3.9821	0.0677354	0.276119	1.67268	0	0	0
ZCWPW2	-0.739709	-1.1398	3.71384	0.141103	0.360295	1.66984	0	0	0
CXCL3	-0.739472	-1.13706	3.11647	0.101349	0.319378	1.66956	0	0	0
LOC100133669	-0.737039	-1.34568	4.72557	0.0491092	0.249122	1.66675	LOC100133669	LOC100133669	0
CCNO	-0.736812	0.21927	5.3978	0.0373167	0.231779	1.66649	CCNO	CCNO	0
ADAMTS9	-0.73675	-1.13875	1.70235	0.214968	0.438267	1.66642	0	0	0
TNXB	-0.736475	3.21176	15.9881	0.00156366	0.102017	1.6661	TNXB	TNXB	0
ABHD14A	-0.734742	1.91359	17.669	0.00106894	0.0939321	1.6641	ABHD14A	ABHD14A	0
SMG1P1	-0.734611	-1.23479	2.38829	0.146622	0.366238	1.66395	0	0	0
SLC15A3	-0.73455	3.02319	45.8493	1.4333e-05	0.0115693	1.66388	SLC15A3	SLC15A3	0
CNTN4	-0.733568	-1.23636	4.25223	0.0601241	0.265395	1.66275	0	0	0
C16orf96	-0.732735	-1.05374	6.35988	0.0257677	0.213607	1.66179	C16orf96	C16orf96	0
AATK	-0.732279	1.86223	9.52275	0.0088253	0.168323	1.66126	AATK	AATK	0
NCCRP1	-0.732201	0.202586	7.19529	0.0190354	0.205066	1.66117	NCCRP1	NCCRP1	0
GLIDR	-0.731984	-1.07404	2.6002	0.131239	0.351368	1.66092	0	0	0
ADAT3	-0.731422	-0.160296	3.07955	0.103188	0.320676	1.66028	0	0	0
ANGPTL4	-0.730267	-0.837642	8.58365	0.0118911	0.180778	1.65895	ANGPTL4	ANGPTL4	0
CYB5R2	-0.729963	-0.682331	4.42114	0.055884	0.258743	1.6586	0	0	0
CDC42BPG	-0.72977	1.68072	5.54451	0.0352101	0.228985	1.65838	CDC42BPG	CDC42BPG	0
C19orf24	-0.729156	4.22734	5.91253	0.0305155	0.222234	1.65767	C19orf24	C19orf24	0
TP53I13	-0.72898	5.06016	11.31	0.00519745	0.151782	1.65747	TP53I13	TP53I13	0
FBXL15	-0.728979	2.08535	8.21626	0.0134187	0.19083	1.65747	FBXL15	FBXL15	0
P2RY6	-0.727806	1.07718	9.99683	0.00763378	0.166782	1.65612	P2RY6	P2RY6	0
LOC100507462	-0.727753	-1.37924	3.35226	0.0914556	0.3072	1.65606	0	0	0
COL6A2	-0.727327	7.48986	12.0263	0.00425595	0.141017	1.65557	COL6A2	COL6A2	0
SULT1A1	-0.727314	-0.986508	1.80501	0.202458	0.42499	1.65555	0	0	0
ATG9B	-0.727304	-1.17501	3.71083	0.0765751	0.287058	1.65554	0	0	0
PRRX2	-0.727106	1.38313	14.1469	0.00244066	0.123527	1.65532	PRRX2	PRRX2	0
KCNH3	-0.725668	2.29334	13.1547	0.00314616	0.132598	1.65367	KCNH3	KCNH3	0
RNF208	-0.725587	2.97555	11.5262	0.00488982	0.149565	1.65357	RNF208	RNF208	0
KRT80	-0.725583	5.32052	40.6844	2.61451e-05	0.0152719	1.65357	KRT80	KRT80	0
CACNA1G	-0.725092	-0.347088	3.72313	0.0761452	0.286813	1.65301	0	0	0
ST14	-0.725022	-1.24668	5.15217	0.0482081	0.248997	1.65293	ST14	ST14	0
CYSRT1	-0.724748	0.337127	4.44662	0.0552759	0.257364	1.65261	0	0	0
OLFML3	-0.724165	1.23376	9.25022	0.00960822	0.169761	1.65194	OLFML3	OLFML3	0
LGALS9	-0.722973	2.79344	16.0708	0.00153383	0.101091	1.65058	LGALS9	LGALS9	0
SLC16A3	-0.722634	7.75068	22.2752	0.00041862	0.0686178	1.65019	SLC16A3	SLC16A3	0
HLA-J	-0.720199	0.793054	7.62788	0.016372	0.199479	1.64741	HLA-J	HLA-J	0
KIF26A	-0.719751	0.928928	7.56162	0.0167502	0.200658	1.6469	KIF26A	KIF26A	0
C1R	-0.717296	6.01442	46.1266	1.38993e-05	0.0115693	1.6441	C1R	C1R	0
MGC16275	-0.716357	-0.853425	5.4572	0.0399959	0.236249	1.64303	MGC16275	MGC16275	0
RN7SL2	-0.71603	1.57397	1.65971	0.22046	0.443624	0.60877	0	0	0
METRN	-0.715441	2.66911	5.5017	0.03581	0.229258	1.64198	METRN	METRN	0
C14orf80	-0.715435	4.23776	9.55258	0.00874421	0.168323	1.64198	C14orf80	C14orf80	0
EFS	-0.714855	1.11182	16.6107	0.00135447	0.0993938	1.64132	EFS	EFS	0
TSPO	-0.714618	5.33047	12.6379	0.00360644	0.136761	1.64105	TSPO	TSPO	0
SHANK3	-0.714617	3.43481	10.3169	0.00693515	0.164214	1.64105	SHANK3	SHANK3	0
NOXA1	-0.71445	1.213	5.32305	0.0384473	0.233124	1.64086	NOXA1	NOXA1	0
S100A4	-0.714354	0.863535	7.77047	0.0155917	0.197579	1.64075	S100A4	S100A4	0
SLC37A1	-0.713892	1.70044	21.7339	0.000464118	0.07098	1.64022	SLC37A1	SLC37A1	0
ARHGAP22	-0.713774	0.439455	7.47362	0.0172683	0.202091	1.64009	ARHGAP22	ARHGAP22	0
SNHG25	-0.713201	-0.242566	5.91568	0.0304786	0.222206	1.63944	SNHG25	SNHG25	0
RTBDN	-0.711923	0.0115656	2.42577	0.143744	0.363321	1.63799	0	0	0
SEMA7A	-0.710808	4.42049	25.5647	0.000231327	0.0489575	1.63672	SEMA7A	SEMA7A	0
AGPAT2	-0.709281	4.93308	11.6463	0.00472812	0.146904	1.63499	AGPAT2	AGPAT2	0
CRB3	-0.708815	-0.383061	4.03229	0.0662376	0.274683	1.63446	0	0	0
KCNN4	-0.708657	2.97979	16.3558	0.00143594	0.101091	1.63428	KCNN4	KCNN4	0
B3GNT4	-0.70766	0.495692	8.98626	0.0146497	0.193641	1.63315	B3GNT4	B3GNT4	0
SLC23A1	-0.707226	-1.08596	1.59491	0.2327	0.454134	0.612497	0	0	0
INO80B	-0.706557	0.124002	5.96284	0.0299328	0.220095	1.6319	INO80B	INO80B	0
ABHD8	-0.706163	3.37185	8.45087	0.0124185	0.184671	1.63146	ABHD8	ABHD8	0
WIPF3	-0.705644	-0.908818	3.42942	0.0872603	0.301174	1.63087	0	0	0
COL18A1	-0.703906	6.47106	9.66822	0.00843796	0.168323	1.62891	COL18A1	COL18A1	0
CAPN15	-0.703752	5.19306	7.7151	0.0158894	0.198367	1.62874	CAPN15	CAPN15	0
CD248	-0.703207	1.76785	9.46739	0.00897811	0.168323	1.62812	CD248	CD248	0
FOSL1	-0.702428	6.50218	35.9481	4.79294e-05	0.0212095	1.62724	FOSL1	FOSL1	0
ANKRD2	-0.702259	0.763368	8.87402	0.0108264	0.176055	1.62705	ANKRD2	ANKRD2	0
ACAP1	-0.702197	0.366058	3.52631	0.0833888	0.297587	1.62698	0	0	0
NUBP2	-0.701455	5.15577	7.27558	0.0185047	0.204217	1.62614	NUBP2	NUBP2	0
GAS2L1	-0.701101	3.62246	9.08069	0.0101362	0.172286	1.62575	GAS2L1	GAS2L1	0
NRN1L	-0.700652	-0.877116	5.80029	0.0497707	0.249888	1.62524	NRN1L	NRN1L	0
NOTUM	-0.700187	2.10269	8.88069	0.0108032	0.17605	1.62472	NOTUM	NOTUM	0
SLC52A1	-0.69978	0.787484	18.8266	0.000833237	0.0866085	1.62426	SLC52A1	SLC52A1	0
A4GALT	-0.698649	3.19269	9.37735	0.00923332	0.168323	1.62298	A4GALT	A4GALT	0
WFDC2	-0.697752	-1.15401	2.26857	0.156314	0.376427	1.62198	0	0	0
GIMAP2	-0.697253	-0.0194525	7.13062	0.0194759	0.205069	1.62141	GIMAP2	GIMAP2	0
IFITM1	-0.697031	6.35139	6.90316	0.0211232	0.208624	1.62116	IFITM1	IFITM1	0
CYBA	-0.696228	5.51232	11.874	0.00443835	0.14435	1.62026	CYBA	CYBA	0
RELB	-0.694496	2.72846	25.0623	0.000252368	0.0513819	1.61832	RELB	RELB	0
REEP6	-0.694468	3.62365	15.5949	0.00171509	0.105233	1.61829	REEP6	REEP6	0
FIBCD1	-0.693261	1.31162	8.91569	0.0106829	0.175231	1.61693	FIBCD1	FIBCD1	0
S100A3	-0.692558	1.4094	9.98888	0.00765214	0.166782	1.61615	S100A3	S100A3	0
TIGD5	-0.692278	2.34176	10.0835	0.00743684	0.166265	1.61583	TIGD5	TIGD5	0
HSPA1B	-0.691803	5.39789	24.3504	0.000286101	0.0535633	1.6153	HSPA1B	HSPA1B	0
FAM171A2	-0.69041	4.25541	6.81391	0.0218139	0.210062	1.61374	FAM171A2	FAM171A2	0
STAC3	-0.688831	-1.29591	3.3629	0.0900446	0.305228	1.61198	0	0	0
IER5L	-0.688454	1.16927	10.2726	0.00702723	0.164214	1.61156	IER5L	IER5L	0
STC1	-0.687606	0.149378	9.67995	0.00840762	0.168323	1.61061	STC1	STC1	0
SLC9A3R2	-0.686585	4.92681	8.93251	0.0106256	0.175131	1.60947	SLC9A3R2	SLC9A3R2	0
COL25A1	-0.686053	-0.869352	4.36272	0.0639085	0.272032	1.60888	0	0	0
COL6A1	-0.685096	7.09276	12.9497	0.00332011	0.133438	1.60781	COL6A1	COL6A1	0
LINC01271	-0.685037	-1.20876	1.78238	0.205133	0.427265	1.60774	0	0	0
ZNF469	-0.684596	0.248087	4.77901	0.0480233	0.248997	1.60725	ZNF469	ZNF469	0
OR2W3	-0.683799	0.650858	6.91423	0.0210393	0.208624	1.60636	OR2W3	OR2W3	0
F12	-0.683544	1.80632	5.28759	0.0389978	0.234206	1.60608	F12	F12	0
AMIGO3	-0.683403	2.08419	11.2201	0.00533195	0.153575	1.60592	AMIGO3	AMIGO3	0
THEM6	-0.683326	5.23674	18.0655	0.000980418	0.092074	1.60584	THEM6	THEM6	0
ZBED2	-0.682531	-1.53469	0.620804	0.541925	0.708006	0.623071	0	0	0
HMCN2	-0.681685	-0.486111	3.63548	0.0792731	0.291366	1.60401	0	0	0
B3GNT7	-0.681551	0.854777	10.219	0.00714072	0.164214	1.60386	B3GNT7	B3GNT7	0
FZD9	-0.680598	0.334767	6.42974	0.0251076	0.212747	1.6028	FZD9	FZD9	0
TUBA8	-0.68018	0.84166	14.3096	0.00234343	0.121897	1.60234	TUBA8	TUBA8	0
RASSF7	-0.679987	5.00363	9.61956	0.00856527	0.168323	1.60213	RASSF7	RASSF7	0
HES1	-0.679594	1.18314	13.6029	0.00280158	0.128249	1.60169	HES1	HES1	0
NPDC1	-0.67888	3.49041	6.70784	0.0226696	0.210062	1.6009	NPDC1	NPDC1	0
HSD11B1L	-0.67848	2.30457	13.9323	0.00257617	0.12578	1.60045	HSD11B1L	HSD11B1L	0
HSPA1A	-0.678333	5.11898	17.5691	0.00109266	0.0939321	1.60029	HSPA1A	HSPA1A	0
MGAT5B	-0.678151	5.58799	14.7213	0.00211679	0.11575	1.60009	MGAT5B	MGAT5B	0
GGT5	-0.677812	-0.279864	9.61404	0.00857985	0.168323	1.59971	GGT5	GGT5	0
PLEKHG4	-0.67633	2.54652	7.41479	0.0176252	0.202945	1.59807	PLEKHG4	PLEKHG4	0
ABHD17A	-0.675448	0.995131	5.90605	0.0305914	0.222234	1.59709	ABHD17A	ABHD17A	0
LOC91450	-0.675358	-0.581742	6.4916	0.0245396	0.212747	1.59699	LOC91450	LOC91450	0
CCDC28B	-0.674868	2.47233	12.9976	0.0032785	0.133438	1.59645	CCDC28B	CCDC28B	0
NDUFS7	-0.674587	4.66551	5.14522	0.0413044	0.237843	1.59614	NDUFS7	NDUFS7	0
SIVA1	-0.674553	5.29937	6.93112	0.0209121	0.208624	1.5961	SIVA1	SIVA1	0
PGF	-0.674258	2.93714	10.063	0.00748292	0.166265	1.59578	PGF	PGF	0
PPP1R1B	-0.672905	-1.07091	1.93332	0.188117	0.411756	1.59428	0	0	0
CERS1	-0.67236	3.59292	6.35781	0.0257877	0.213607	1.59368	CERS1	CERS1	0
MBD3	-0.671966	6.23959	7.54301	0.0168582	0.201457	1.59324	MBD3	MBD3	0
BCAR1	-0.671471	6.0927	10.5366	0.0064987	0.163278	1.5927	BCAR1	BCAR1	0
EBI3	-0.670821	1.64056	7.40907	0.0176603	0.202945	1.59198	EBI3	EBI3	0
WNT7B	-0.670816	0.431433	3.97194	0.0680437	0.276319	1.59197	0	0	0
ALOX12B	-0.670243	-0.460272	3.47341	0.0854762	0.29958	1.59134	0	0	0
LOC730183	-0.670207	-1.00983	2.38806	0.146641	0.366238	1.5913	0	0	0
PRSS8	-0.669778	0.52124	6.52875	0.0242058	0.21178	1.59083	PRSS8	PRSS8	0
PRKRIP1	-0.668846	0.407165	4.22362	0.0608798	0.266575	1.5898	0	0	0
ITGB2	-0.668781	-1.38293	2.79411	0.118881	0.337898	1.58973	0	0	0
C20orf195	-0.66826	0.0726663	1.61707	0.241267	0.460192	0.629265	0	0	0
MXD4	-0.667787	4.78413	10.3875	0.00679139	0.164214	1.58863	MXD4	MXD4	0
CDC42EP5	-0.667526	1.34463	6.56034	0.0239262	0.211669	1.58835	CDC42EP5	CDC42EP5	0
BCO1	-0.667243	-1.07981	2.63087	0.129182	0.348954	1.58803	0	0	0
ZMIZ1-AS1	-0.66706	-1.32272	2.733	0.122614	0.342162	1.58783	0	0	0
CMTM1	-0.666878	1.764	7.03814	0.0201268	0.206553	1.58763	CMTM1	CMTM1	0
CRIP1	-0.666772	3.50888	9.43705	0.00906318	0.168323	1.58752	CRIP1	CRIP1	0
PPAN	-0.665587	0.471424	5.51982	0.0355546	0.229258	1.58621	PPAN	PPAN	0
C1QL1	-0.664827	3.43196	11.2025	0.00535884	0.153676	1.58538	C1QL1	C1QL1	0
TPPP3	-0.66437	1.34092	8.70573	0.0114291	0.178694	1.58488	TPPP3	TPPP3	0
SHC2	-0.664255	3.08724	9.93534	0.00777721	0.167741	1.58475	SHC2	SHC2	0
CLCNKB	-0.66389	0.530702	7.21619	0.0188956	0.205066	1.58435	CLCNKB	CLCNKB	0
C1S	-0.663532	5.3547	29.0122	0.0001312	0.0350346	1.58396	C1S	C1S	0
CHPF	-0.663518	5.69001	10.3578	0.00685148	0.164214	1.58394	CHPF	CHPF	0
ANO7	-0.66342	0.835417	10.2203	0.00713779	0.164214	1.58383	ANO7	ANO7	0
IGF2-AS	-0.663337	-0.95501	2.57248	0.133133	0.353288	1.58374	0	0	0
ARHGEF16	-0.662393	3.87943	11.7203	0.00463162	0.14676	1.58271	ARHGEF16	ARHGEF16	0
USP3-AS1	-0.662361	-1.13748	3.25258	0.0949049	0.311679	1.58267	0	0	0
SCAND1	-0.662297	4.21064	4.24223	0.0603868	0.265769	1.5826	0	0	0
LRP5	-0.661662	5.83895	14.9374	0.00200809	0.112353	1.5819	LRP5	LRP5	0
RCN3	-0.659555	6.59022	10.3981	0.00676999	0.164214	1.5796	RCN3	RCN3	0
ABCD1	-0.658812	3.09677	19.1019	0.000786436	0.0857039	1.57878	ABCD1	ABCD1	0
EBF4	-0.658615	0.981093	4.27306	0.0595809	0.264916	1.57857	0	0	0
DOHH	-0.658522	3.84824	7.0281	0.0201989	0.206558	1.57847	DOHH	DOHH	0
LAMB3	-0.657587	2.88967	20.8558	0.000550707	0.0759805	1.57744	LAMB3	LAMB3	0
N4BP3	-0.657425	0.395485	5.33753	0.0382252	0.233099	1.57726	N4BP3	N4BP3	0
CECR7	-0.657051	-1.54459	1.42548	0.254177	0.472374	0.634173	0	0	0
ARMC5	-0.656824	2.62377	10.3154	0.00693821	0.164214	1.57661	ARMC5	ARMC5	0
IFI27	-0.656052	7.11468	12.3858	0.00385915	0.137557	1.57576	IFI27	IFI27	0
JOSD2	-0.655764	2.09408	4.89554	0.0457531	0.24611	1.57545	JOSD2	JOSD2	0
IL11	-0.654638	4.91987	55.6875	5.22852e-06	0.00738262	1.57422	IL11	IL11	0
NOTCH1	-0.654365	5.18996	11.8888	0.00442023	0.144176	1.57392	NOTCH1	NOTCH1	0
INHA	-0.654224	0.273809	3.05019	0.10468	0.322159	1.57377	0	0	0
MICALCL	-0.654089	-0.362971	4.3756	0.056991	0.260334	1.57362	0	0	0
CPNE5	-0.654014	0.413645	6.77922	0.0220895	0.210062	1.57354	CPNE5	CPNE5	0
SNORD6	-0.653314	-1.4427	1.03886	0.32698	0.539252	0.635818	0	0	0
CATSPER1	-0.652917	1.94841	14.2315	0.00238949	0.122434	1.57234	CATSPER1	CATSPER1	0
OR2B6	-0.652671	0.550499	4.81667	0.0472752	0.247441	1.57208	OR2B6	OR2B6	0
GRIN3B	-0.651985	0.637094	5.29047	0.0389527	0.234181	1.57133	GRIN3B	GRIN3B	0
FBXW5	-0.651796	5.47012	8.93313	0.0106235	0.175131	1.57112	FBXW5	FBXW5	0
TMEM255B	-0.649469	0.158139	4.24266	0.0603755	0.265769	1.56859	0	0	0
HLA-A	-0.649426	8.27407	41.3266	2.41858e-05	0.014716	1.56854	HLA-A	HLA-A	0
SGCD	-0.649005	-0.997286	2.55244	0.134523	0.353699	1.56809	0	0	0
FBXL8	-0.648587	0.217194	3.66092	0.0783495	0.289802	1.56763	0	0	0
HIST1H3D	-0.647988	0.260392	7.1116	0.0196077	0.205069	1.56698	HIST1H3D	HIST1H3D	0
COL7A1	-0.646771	7.32334	4.59609	0.0518636	0.252628	1.56566	0	0	0
LINC00673	-0.6466	1.09711	5.6811	0.0333742	0.226054	1.56547	LINC00673	LINC00673	0
LIF	-0.646502	5.41496	23.0869	0.000359728	0.063373	1.56537	LIF	LIF	0
MZT2B	-0.645105	4.3617	5.6943	0.033203	0.226054	1.56385	MZT2B	MZT2B	0
HSPB1	-0.645077	6.7291	8.9377	0.010608	0.175131	1.56382	HSPB1	HSPB1	0
BBC3	-0.645047	2.33586	6.40317	0.0253564	0.212747	1.56379	BBC3	BBC3	0
ZBTB45	-0.644934	2.51916	9.26666	0.00955878	0.169732	1.56367	ZBTB45	ZBTB45	0
CTSS	-0.644156	-0.19095	7.94626	0.0146889	0.193641	1.56282	CTSS	CTSS	0
PPP1R16A	-0.643924	3.96044	6.2589	0.0267585	0.214937	1.56257	PPP1R16A	PPP1R16A	0
GREM1	-0.643844	7.88845	44.4049	1.68615e-05	0.0123087	1.56249	GREM1	GREM1	0
KREMEN2	-0.641222	2.42974	5.87571	0.0309503	0.222703	1.55965	KREMEN2	KREMEN2	0
KLC3	-0.641063	2.03642	7.67896	0.0160873	0.198515	1.55948	KLC3	KLC3	0
MVD	-0.640717	5.13479	8.05781	0.0141478	0.193084	1.5591	MVD	MVD	0
FAM228A	-0.640496	-1.41385	1.25595	0.315279	0.528166	0.641492	0	0	0
PDGFB	-0.639282	2.5254	29.4439	0.000122629	0.0343716	1.55755	PDGFB	PDGFB	0
TMC3-AS1	-0.637974	-0.665366	2.07517	0.173741	0.396428	1.55614	0	0	0
TMEM132D	-0.637537	-0.0820556	6.58686	0.0236943	0.211426	1.55567	TMEM132D	TMEM132D	0
BMI1	-0.63709	-1.48604	3.83605	0.0839375	0.297853	1.55519	0	0	0
TMEM102	-0.637037	1.69175	10.6133	0.00635386	0.162904	1.55513	TMEM102	TMEM102	0
SDF2L1	-0.636959	3.69692	14.3805	0.00230247	0.120946	1.55505	SDF2L1	SDF2L1	0
PIDD1	-0.636891	5.53923	4.74932	0.048623	0.248997	1.55497	PIDD1	PIDD1	0
HAGHL	-0.636708	1.98561	4.74311	0.0487496	0.248997	1.55478	HAGHL	HAGHL	0
KIFC3	-0.63581	6.13825	12.9448	0.00332436	0.133438	1.55381	KIFC3	KIFC3	0
RAC3	-0.634806	5.55327	12.4222	0.00382141	0.137557	1.55273	RAC3	RAC3	0
SPOCD1	-0.634162	3.53263	7.31496	0.0182508	0.204217	1.55204	SPOCD1	SPOCD1	0
NAALADL1	-0.634158	0.0717774	2.39905	0.198227	0.42087	1.55203	0	0	0
GBGT1	-0.634115	2.51159	10.0653	0.00747758	0.166265	1.55199	GBGT1	GBGT1	0
KLHL30	-0.633917	1.37941	9.02151	0.0103284	0.173656	1.55177	KLHL30	KLHL30	0
EFNA1	-0.633726	3.045	19.3949	0.000739925	0.0835824	1.55157	EFNA1	EFNA1	0
CIITA	-0.633365	2.63892	26.5781	0.000194763	0.0451447	1.55118	CIITA	CIITA	0
C9orf16	-0.633132	3.55342	3.62923	0.079502	0.291704	1.55093	0	0	0
CRYM	-0.6329	-0.0442151	2.14006	0.167632	0.389454	1.55068	0	0	0
NDUFB2-AS1	-0.632729	-0.88759	2.45576	0.141492	0.36072	1.55049	0	0	0
BRICD5	-0.632345	1.16654	3.19938	0.0973623	0.314871	1.55008	0	0	0
SYT12	-0.632198	-0.920371	1.7839	0.204953	0.42714	1.54993	0	0	0
TMUB1	-0.631764	4.6166	8.08702	0.01401	0.192828	1.54946	TMUB1	TMUB1	0
NDUFB7	-0.631289	4.79875	6.44058	0.025007	0.212747	1.54895	NDUFB7	NDUFB7	0
AZIN1-AS1	-0.631044	-1.17817	1.86264	0.195848	0.418492	1.54869	0	0	0
APOE	-0.630663	3.85113	5.84999	0.0312585	0.222787	1.54828	APOE	APOE	0
PRKCDBP	-0.630546	1.90025	10.8333	0.00595901	0.161585	1.54815	PRKCDBP	PRKCDBP	0
SAC3D1	-0.62995	4.2551	8.99806	0.0104058	0.173656	1.54751	SAC3D1	SAC3D1	0
LENG9	-0.629792	0.8562	7.86508	0.015098	0.196062	1.54734	LENG9	LENG9	0
MSX1	-0.629665	1.2474	13.943	0.00256924	0.12578	1.54721	MSX1	MSX1	0
EPPK1	-0.628879	1.58692	9.35285	0.00930423	0.168323	1.54636	EPPK1	EPPK1	0
IRF7	-0.627918	6.29837	7.23034	0.0188016	0.205066	1.54533	IRF7	IRF7	0
MICALL2	-0.627102	2.9893	6.11816	0.0282153	0.217085	1.54446	MICALL2	MICALL2	0
ALDH3A1	-0.626944	-0.914032	2.44323	0.142427	0.362093	1.54429	0	0	0
NUDT8	-0.626822	1.79146	6.31799	0.0261735	0.21424	1.54416	NUDT8	NUDT8	0
WASH2P	-0.626482	-0.043723	3.01612	0.106445	0.323432	1.5438	0	0	0
SPON2	-0.626348	-0.945181	1.60671	0.227546	0.450291	0.647814	0	0	0
ITGA11	-0.626265	5.06202	26.3836	0.000201229	0.0457011	1.54356	ITGA11	ITGA11	0
KLHL17	-0.626076	4.60328	5.44645	0.036602	0.229757	1.54336	KLHL17	KLHL17	0
TJP3	-0.624881	2.01278	7.44878	0.017418	0.202745	1.54208	TJP3	TJP3	0
LMF2	-0.624235	6.68203	9.38359	0.00921537	0.168323	1.54139	LMF2	LMF2	0
FAM109A	-0.624034	3.31196	13.9006	0.00259693	0.12578	1.54118	FAM109A	FAM109A	0
CARD10	-0.62261	5.49653	10.4309	0.0067046	0.164214	1.53966	CARD10	CARD10	0
RN7SL1	-0.621872	1.57947	1.12852	0.307739	0.521213	0.649827	0	0	0
FAM201A	-0.621229	1.2148	6.17164	0.0276509	0.21616	1.53819	FAM201A	FAM201A	0
LPAR5	-0.621054	-0.964902	2.57736	0.132797	0.352898	1.538	0	0	0
IDUA	-0.619515	3.10604	6.00699	0.0294324	0.219754	1.53636	IDUA	IDUA	0
SSBP4	-0.618883	3.57928	5.33327	0.0382903	0.233124	1.53569	SSBP4	SSBP4	0
PLEC	-0.618803	8.08773	7.94651	0.0146877	0.193641	1.5356	PLEC	PLEC	0
DVL1	-0.617648	5.89011	7.70443	0.0159476	0.198367	1.53437	DVL1	DVL1	0
SNORD68	-0.61698	0.269768	5.99242	0.0295964	0.219836	1.53366	SNORD68	SNORD68	0
NPTX1	-0.616959	4.64541	36.6543	4.36243e-05	0.0199077	1.53364	NPTX1	NPTX1	0
RAB40C	-0.616628	4.23624	9.7241	0.0082945	0.168323	1.53329	RAB40C	RAB40C	0
COL14A1	-0.616396	-0.710006	2.92578	0.111303	0.328874	1.53304	0	0	0
ZDHHC12	-0.61551	4.54715	8.69156	0.0114817	0.17894	1.5321	ZDHHC12	ZDHHC12	0
ALDH16A1	-0.614614	4.01113	8.14122	0.0137584	0.192262	1.53115	ALDH16A1	ALDH16A1	0
HSPBP1	-0.61422	4.16117	11.4791	0.00495501	0.149565	1.53073	HSPBP1	HSPBP1	0
ATP5E	-0.612928	2.04601	4.08733	0.0646403	0.272337	1.52936	0	0	0
DLL3	-0.612191	1.23491	10.934	0.00578795	0.160636	1.52858	DLL3	DLL3	0
CYP26B1	-0.612183	1.63907	8.45273	0.0124109	0.184671	1.52857	CYP26B1	CYP26B1	0
TMC8	-0.611807	-0.0717491	2.70445	0.124408	0.343233	1.52817	0	0	0
ABTB2	-0.610744	4.52971	28.9759	0.000131952	0.0350346	1.52705	ABTB2	ABTB2	0
ARSI	-0.609893	4.22515	14.8788	0.00203693	0.1131	1.52615	ARSI	ARSI	0
CCDC154	-0.6091	-0.814658	3.36679	0.0898791	0.30495	1.52531	0	0	0
TGFA	-0.608187	2.49297	22.9072	0.00037189	0.063373	1.52434	TGFA	TGFA	0
PITPNM1	-0.608138	5.88075	9.32656	0.00938101	0.168501	1.52429	PITPNM1	PITPNM1	0
SEMA6B	-0.608025	4.36271	9.54558	0.00876316	0.168323	1.52417	SEMA6B	SEMA6B	0
FAM207A	-0.607994	3.0772	5.18215	0.0406909	0.237843	1.52414	FAM207A	FAM207A	0
COL26A1	-0.607185	0.469183	2.80742	0.162968	0.38378	1.52328	0	0	0
LOC101928673	-0.606924	-0.134273	10.3571	0.0112276	0.178572	1.52301	LOC101928673	LOC101928673	0
FAR2	-0.606452	-1.21362	2.64445	0.134332	0.353628	1.52251	0	0	0
TNK2	-0.606386	5.0961	6.90592	0.0211022	0.208624	1.52244	TNK2	TNK2	0
DNAH2	-0.606207	-0.863175	1.23793	0.286344	0.502099	0.656922	0	0	0
SCARNA10	-0.606023	-1.52322	1.27445	0.323875	0.536483	0.657005	0	0	0
MAP3K11	-0.60522	5.95465	12.5292	0.00371298	0.137267	1.52121	MAP3K11	MAP3K11	0
TEKT3	-0.605029	-1.37396	0.599566	0.45282	0.641182	0.657458	0	0	0
TMEM132A	-0.604935	4.50327	12.9727	0.00329999	0.133438	1.52091	TMEM132A	TMEM132A	0
CPTP	-0.604911	4.84722	9.59714	0.00862471	0.168323	1.52088	CPTP	CPTP	0
LBX2	-0.604843	0.361918	3.63753	0.0791981	0.291362	1.52081	0	0	0
TSPAN4	-0.604072	5.40709	12.134	0.00413237	0.139507	1.52	TSPAN4	TSPAN4	0
PLIN4	-0.604038	0.161145	5.54389	0.0352187	0.228985	1.51997	PLIN4	PLIN4	0
NYAP1	-0.603733	1.53532	9.7293	0.0082813	0.168323	1.51964	NYAP1	NYAP1	0
SCARNA22	-0.603449	-1.58005	1.00514	0.33466	0.546283	0.658179	0	0	0
CCDC106	-0.603111	3.88639	8.41508	0.0125652	0.185719	1.51899	CCDC106	CCDC106	0
PPP1R3G	-0.60298	0.456035	6.40379	0.0253505	0.212747	1.51885	PPP1R3G	PPP1R3G	0
POLR2L	-0.60255	5.70679	7.59686	0.0165478	0.199887	1.5184	POLR2L	POLR2L	0
FTCDNL1	-0.602548	-0.968527	2.35577	0.149178	0.369216	1.5184	0	0	0
OGFRP1	-0.602268	-1.06807	2.83829	0.11627	0.335121	1.5181	0	0	0
TMED1	-0.602062	4.59468	9.19563	0.00977467	0.170993	1.51788	TMED1	TMED1	0
MT1F	-0.602017	2.25588	14.1425	0.00244337	0.123527	1.51784	MT1F	MT1F	0
CTHRC1	-0.602003	0.116114	4.35319	0.0575452	0.261633	1.51782	0	0	0
PCOLCE	-0.601832	3.09584	14.0982	0.00247065	0.123558	1.51764	PCOLCE	PCOLCE	0
CEBPA	-0.601815	0.313449	5.93267	0.0302806	0.22159	1.51762	CEBPA	CEBPA	0
AJAP1	-0.60153	3.04245	15.4147	0.00179012	0.10847	1.51733	AJAP1	AJAP1	0
PLCB2	-0.601471	-0.420837	6.56301	0.0239028	0.211669	1.51726	PLCB2	PLCB2	0
ADGRE5	-0.60145	0.996168	9.61431	0.00857915	0.168323	1.51724	ADGRE5	ADGRE5	0
PHOSPHO1	-0.601442	-0.0600539	1.99503	0.181682	0.404684	1.51723	0	0	0
GHDC	-0.600991	4.40871	13.7161	0.00272165	0.126714	1.51676	GHDC	GHDC	0
ENHO	-0.600785	2.51056	15.675	0.00168293	0.105025	1.51654	ENHO	ENHO	0
LRFN1	-0.600174	1.98817	5.9782	0.0297575	0.219836	1.5159	LRFN1	LRFN1	0
SLC29A4	-0.599831	3.60117	7.8588	0.0151302	0.196062	1.51554	SLC29A4	SLC29A4	0
SIGLEC1	-0.599711	-1.16777	1.56903	0.232767	0.454134	0.659886	0	0	0
SPHK1	-0.598915	5.76887	13.8691	0.00261775	0.126162	1.51458	SPHK1	SPHK1	0
SMAD6	-0.598629	-0.961126	2.24059	0.158694	0.37953	1.51428	0	0	0
DFNB31	-0.598533	2.68293	7.12663	0.0195034	0.205069	1.51418	DFNB31	DFNB31	0
BCL3	-0.597848	3.28046	17.9276	0.00101019	0.092074	1.51346	BCL3	BCL3	0
HLA-DRB1	-0.597046	1.33671	8.06992	0.0140904	0.193084	1.51262	HLA-DRB1	HLA-DRB1	0
PRR19	-0.596688	0.5221	1.90511	0.191154	0.414226	1.51224	0	0	0
PTPRU	-0.596321	4.49829	21.5989	0.000476343	0.07098	1.51186	PTPRU	PTPRU	0
C11orf21	-0.596121	-0.476149	4.59447	0.0518993	0.252628	1.51165	0	0	0
KCTD4	-0.595769	0.0306732	8.87758	0.010814	0.17605	1.51128	KCTD4	KCTD4	0
FBXW9	-0.595553	3.39733	9.0678	0.0101777	0.172286	1.51105	FBXW9	FBXW9	0
ALKBH7	-0.595474	2.92837	7.49664	0.017131	0.201844	1.51097	ALKBH7	ALKBH7	0
MAST1	-0.595071	3.47381	9.64228	0.00850556	0.168323	1.51055	MAST1	MAST1	0
UBTD1	-0.594914	4.5978	6.08709	0.0285494	0.218276	1.51038	UBTD1	UBTD1	0
C20orf24	-0.594548	1.5994	12.2129	0.00404442	0.13864	1.51	C20orf24	C20orf24	0
GADD45GIP1	-0.594516	4.92839	6.69791	0.0227517	0.210062	1.50997	GADD45GIP1	GADD45GIP1	0
PRR12	-0.592407	5.0003	8.67594	0.0115399	0.179013	1.50776	PRR12	PRR12	0
MT1E	-0.590562	4.73367	14.6378	0.0021606	0.115997	1.50583	MT1E	MT1E	0
KCNMB4	-0.590341	0.932052	4.45483	0.0550816	0.257312	1.5056	0	0	0
GALK1	-0.589892	5.17879	8.06057	0.0141347	0.193084	1.50513	GALK1	GALK1	0
SELPLG	-0.589431	0.367326	11.5148	0.00490548	0.149565	1.50465	SELPLG	SELPLG	0
PALM	-0.589322	6.02632	7.66298	0.0161758	0.198667	1.50454	PALM	PALM	0
RPH3AL	-0.589077	2.57034	18.7256	0.000851209	0.0866085	1.50428	RPH3AL	RPH3AL	0
NPM2	-0.588933	2.2031	14.595	0.00218351	0.116798	1.50413	NPM2	NPM2	0
COL9A3	-0.588617	4.1247	4.74916	0.0486262	0.248997	1.5038	COL9A3	COL9A3	0
ZDHHC8	-0.587368	5.8875	6.05028	0.0289512	0.219304	1.5025	ZDHHC8	ZDHHC8	0
SCNN1D	-0.587199	3.57714	4.28018	0.0593964	0.264916	1.50233	0	0	0
C5orf38	-0.587102	1.19128	3.92677	0.0694344	0.277629	1.50223	0	0	0
FAM20C	-0.586875	2.60243	20.5262	0.000587946	0.0770297	1.50199	FAM20C	FAM20C	0
CACNA1B	-0.586112	-0.589027	3.13855	0.100268	0.318723	1.5012	0	0	0
MEGF6	-0.585358	4.69536	6.73369	0.0224575	0.210062	1.50041	MEGF6	MEGF6	0
LAMA5	-0.585127	5.65908	5.839	0.0313913	0.22296	1.50017	LAMA5	LAMA5	0
RASA3	-0.584835	4.80007	36.7493	4.30802e-05	0.0199077	1.49987	0	0	0
AMPD3	-0.584714	2.28772	15.934	0.00158354	0.10232	1.49974	0	0	0
TOR4A	-0.584586	4.62881	11.6575	0.00471344	0.14676	1.49961	0	0	0
ARHGAP4	-0.584212	-0.267584	3.00363	0.107101	0.324951	1.49922	0	0	0
S100A2	-0.584161	3.02189	22.0694	0.000435278	0.0698501	1.49917	0	0	0
NRTN	-0.58288	0.0773495	2.26501	0.156615	0.37684	1.49784	0	0	0
RHBDD3	-0.582751	3.37138	6.59761	0.0236011	0.211051	1.4977	0	0	0
ART5	-0.5822	1.54394	5.29899	0.0388198	0.233876	1.49713	0	0	0
PRCD	-0.581856	-0.803656	2.49588	0.138547	0.358052	1.49677	0	0	0
WBP1	-0.581466	0.301526	6.75209	0.0223079	0.210062	1.49637	0	0	0
LSR	-0.581439	4.12553	15.7545	0.00165168	0.104312	1.49634	0	0	0
SCRIB	-0.581398	6.47545	6.76429	0.0222094	0.210062	1.4963	0	0	0
PLCH2	-0.581343	0.906517	5.35596	0.0379446	0.232997	1.49624	0	0	0
LOC100133985	-0.58125	-1.50258	1.51293	0.240837	0.459709	0.668384	0	0	0
LGALS3BP	-0.580121	9.75085	18.5562	0.000882378	0.0876458	1.49497	0	0	0
SERPINF1	-0.580007	0.387498	5.69178	0.0332356	0.226054	1.49486	0	0	0
CDA	-0.579166	-0.367972	3.14922	0.099751	0.318068	1.49399	0	0	0
KRT81	-0.578758	3.62028	12.7952	0.00345853	0.136142	1.49356	0	0	0
NNAT	-0.577914	1.1231	5.56111	0.0349807	0.228516	1.49269	0	0	0
LOC101930071	-0.576818	-0.0136303	3.30967	0.092351	0.308534	1.49156	0	0	0
ADCY1	-0.576709	0.0595668	6.38754	0.025504	0.212747	1.49144	0	0	0
HCP5	-0.576051	3.72129	17.4353	0.00112543	0.0939321	1.49076	0	0	0
RUSC1-AS1	-0.576009	-0.591192	2.21884	0.160576	0.381547	1.49072	0	0	0
FAM162B	-0.575895	-1.25956	2.07594	0.173667	0.396382	1.4906	0	0	0
MT1L	-0.575485	3.6245	8.75821	0.011237	0.178572	1.49018	0	0	0
MXRA8	-0.575228	5.85386	12.2935	0.00395676	0.13796	1.48991	0	0	0
NRXN2	-0.575164	1.86591	9.4518	0.0090217	0.168323	1.48985	0	0	0
MRGPRF	-0.574896	3.81826	17.4213	0.00112894	0.0939321	1.48957	0	0	0
LIPE	-0.574773	0.986463	6.33551	0.0260028	0.213888	1.48944	0	0	0
ADAMTS15	-0.574754	3.71217	20.4526	0.000596653	0.0771055	1.48942	0	0	0
MPG	-0.574592	4.20789	5.37671	0.0376317	0.23246	1.48926	0	0	0
STRA6	-0.574415	0.088504	3.98383	0.0676831	0.276119	1.48907	0	0	0
DPM3	-0.57436	2.56624	3.91393	0.0698358	0.277629	1.48902	0	0	0
ZNF668	-0.574236	2.67895	6.48405	0.0246082	0.212747	1.48889	0	0	0
SH3TC1	-0.574046	2.56331	10.5203	0.00652994	0.163562	1.48869	0	0	0
MAP1S	-0.573527	4.5258	5.59127	0.0345686	0.228237	1.48816	0	0	0
OSGIN1	-0.573006	2.81297	5.17779	0.0407628	0.237843	1.48762	0	0	0
FURIN	-0.57276	5.77148	18.1511	0.000962427	0.0918583	1.48737	0	0	0
CASKIN1	-0.572342	1.50797	4.90861	0.0455066	0.245572	1.48694	0	0	0
ATP13A2	-0.572138	4.99549	10.3146	0.00693985	0.164214	1.48673	0	0	0
FCGBP	-0.572096	-0.287645	2.13896	0.167733	0.389454	1.48668	0	0	0
CHTF18	-0.571954	6.09614	3.90623	0.0700781	0.277873	1.48654	0	0	0
MYO7B	-0.569709	0.718074	5.50176	0.0358091	0.229258	1.48422	0	0	0
FSCN1	-0.569705	5.5521	18.9678	0.000808829	0.0864188	1.48422	0	0	0
MROH6	-0.569121	2.2302	3.45983	0.0860221	0.299666	1.48362	0	0	0
TBC1D10C	-0.568899	-1.5282	3.19057	0.138721	0.358213	1.48339	0	0	0
IRF2BPL	-0.56867	5.10151	24.8837	0.000260375	0.0513819	1.48316	0	0	0
TC2N	-0.56864	-0.615446	1.62599	0.224934	0.447552	0.674252	0	0	0
TSC22D4	-0.568264	5.02709	6.72515	0.0225273	0.210062	1.48274	0	0	0
LOC101928796	-0.568163	0.602544	3.69606	0.077095	0.287795	1.48263	0	0	0
LLGL2	-0.568134	4.82034	6.69783	0.0227524	0.210062	1.4826	0	0	0
PQLC1	-0.567153	4.32582	12.2223	0.00403405	0.13864	1.4816	0	0	0
CLIC3	-0.566946	1.95897	9.20803	0.00973656	0.170993	1.48138	0	0	0
TPRN	-0.566876	3.77363	6.17193	0.0276479	0.21616	1.48131	0	0	0
MFI2	-0.566622	4.95136	11.3981	0.00506948	0.150156	1.48105	0	0	0
ABTB1	-0.565696	4.13677	8.15822	0.0136806	0.192262	1.4801	0	0	0
MFSD10	-0.565565	5.13345	6.92472	0.0209602	0.208624	1.47997	0	0	0
RAB11B	-0.564813	4.95949	9.11962	0.010012	0.172006	1.4792	0	0	0
KMT2D	-0.564356	7.15965	12.2598	0.00399312	0.138179	1.47873	0	0	0
KCNK15	-0.564162	-0.389018	2.5632	0.133775	0.353628	1.47853	0	0	0
KRT17	-0.563755	4.94524	12.4417	0.00380136	0.137557	1.47811	0	0	0
DOK3	-0.563471	2.23334	10.0297	0.0075584	0.166782	1.47782	0	0	0
ELFN2	-0.563198	4.58221	17.4604	0.0011192	0.0939321	1.47754	0	0	0
SIGIRR	-0.562984	3.3782	11.4582	0.00498434	0.149565	1.47732	0	0	0
AHDC1	-0.562752	4.8984	9.38634	0.00920747	0.168323	1.47708	0	0	0
CPLX1	-0.562715	-0.244017	3.79241	0.0737777	0.282918	1.47705	0	0	0
HLA-B	-0.562449	9.96464	25.7099	0.000225629	0.0489575	1.47677	0	0	0
LIME1	-0.562244	3.41881	3.08781	0.102773	0.320347	1.47656	0	0	0
FLYWCH2	-0.561877	4.09301	7.07261	0.0198812	0.206051	1.47619	0	0	0
CSF1R	-0.561643	-0.804171	3.67273	0.0779251	0.288964	1.47595	0	0	0
NRROS	-0.560981	-0.761989	1.42205	0.254721	0.472936	0.677841	0	0	0
SELM	-0.560917	4.9106	6.70487	0.0226942	0.210062	1.47521	0	0	0
SERINC2	-0.560251	4.05855	9.41646	0.00912144	0.168323	1.47453	0	0	0
GAL	-0.560219	-0.607963	2.23117	0.159506	0.380672	1.47449	0	0	0
CACNG6	-0.559852	0.795459	5.25795	0.0394651	0.235324	1.47412	0	0	0
POLD1	-0.559756	5.7932	7.19739	0.0190213	0.205066	1.47402	0	0	0
KCNIP3	-0.559748	4.16741	13.4526	0.00291205	0.130444	1.47401	0	0	0
CTXN1	-0.559678	2.30716	3.33147	0.0913977	0.3072	1.47394	0	0	0
ZMIZ1	-0.559292	5.09469	18.9863	0.000805697	0.0864188	1.47355	0	0	0
DTX1	-0.559028	0.623979	8.249	0.0132736	0.190221	1.47328	0	0	0
NR4A2	-0.558819	-0.587908	2.95985	0.109439	0.326945	1.47306	0	0	0
GATA6	-0.55866	1.31688	16.7704	0.00130619	0.0980407	1.4729	0	0	0
DARS-AS1	-0.558207	-1.07706	1.89211	0.192576	0.414838	1.47244	0	0	0
SCUBE2	-0.557915	0.862585	9.59909	0.0086195	0.168323	1.47214	0	0	0
NRG2	-0.557845	-0.000791211	3.80417	0.0733848	0.282233	1.47207	0	0	0
GGN	-0.557539	-1.30551	0.545499	0.473498	0.656647	0.67946	0	0	0
SLC25A22	-0.557402	5.25651	8.20422	0.0134725	0.19083	1.47162	0	0	0
MYOCD	-0.557339	2.26955	6.93732	0.0208656	0.208624	1.47155	0	0	0
TCEA3	-0.557297	-0.360943	2.90509	0.112454	0.330083	1.47151	0	0	0
PKD1P1	-0.55705	4.41828	6.64725	0.0231762	0.210549	1.47126	0	0	0
TCIRG1	-0.557039	5.0788	5.21494	0.0401551	0.236732	1.47125	0	0	0
SLC22A18	-0.55697	3.27435	5.74086	0.0326068	0.225447	1.47118	0	0	0
SERPING1	-0.556366	5.11737	21.4021	0.000494842	0.0715464	1.47056	0	0	0
HTRA3	-0.556108	2.05205	9.38041	0.00922452	0.168323	1.4703	0	0	0
SLCO4A1	-0.555887	5.11926	17.7383	0.0010528	0.0937345	1.47007	0	0	0
TREM2	-0.555818	0.268706	5.00057	0.0438156	0.242823	1.47	0	0	0
IL6	-0.555468	3.37724	18.677	0.00086002	0.0866085	1.46965	0	0	0
ITGA3	-0.555182	8.7822	17.7719	0.00104511	0.0936299	1.46935	0	0	0
MST1	-0.554813	1.47575	3.62592	0.0796233	0.291779	1.46898	0	0	0
SLC2A6	-0.554501	3.31376	9.10737	0.0100509	0.172269	1.46866	0	0	0
ERI3-IT1	-0.554443	-0.467714	2.88758	0.113439	0.331509	1.4686	0	0	0
AGAP2-AS1	-0.554346	3.52997	7.29631	0.0183705	0.204217	1.4685	0	0	0
PLEKHN1	-0.554206	1.76266	4.50541	0.0539027	0.255648	1.46836	0	0	0
ZNF785	-0.554093	1.23132	6.67587	0.0229353	0.210506	1.46824	0	0	0
CCDC103	-0.553918	1.03809	6.46432	0.0247882	0.212747	1.46807	0	0	0
HLA-C	-0.553724	8.54433	24.5688	0.000275226	0.0528833	1.46787	0	0	0
UCN	-0.552407	-0.409551	3.63719	0.0792105	0.291362	1.46653	0	0	0
CTSD	-0.552071	8.00557	12.0544	0.00422333	0.140601	1.46619	0	0	0
BTBD2	-0.55176	6.57687	7.271	0.0185345	0.204217	1.46587	0	0	0
CDK15	-0.551747	3.68247	26.3193	0.000203422	0.0457011	1.46586	0	0	0
LINC01021	-0.551464	-0.510499	2.40292	0.145491	0.36521	1.46557	0	0	0
HLA-L	-0.551309	4.09882	12.7233	0.00352525	0.136761	1.46541	0	0	0
DNAH5	-0.551026	-1.00986	1.13964	0.305464	0.519228	0.682534	0	0	0
PITX1	-0.550969	0.760645	3.91699	0.0697399	0.277629	1.46507	0	0	0
PLLP	-0.5507	1.35107	7.8204	0.0153288	0.196678	1.4648	0	0	0
ADAP1	-0.550453	1.22516	4.99197	0.0439706	0.243058	1.46455	0	0	0
AGPAT4-IT1	-0.55043	-0.946423	2.52982	0.136115	0.355279	1.46452	0	0	0
ULBP3	-0.550159	0.739671	2.42333	0.143929	0.363343	1.46425	0	0	0
TMEM88	-0.549634	-1.0155	1.57083	0.232513	0.454134	0.683194	0	0	0
RTN4RL2	-0.549562	1.01211	2.81788	0.117467	0.336678	1.46364	0	0	0
CEP170B	-0.549013	6.21569	8.66141	0.0115944	0.179547	1.46308	0	0	0
JPH2	-0.548913	5.45426	21.9947	0.000441517	0.0700813	1.46298	0	0	0
ZBTB46	-0.548846	4.07586	14.0452	0.00250383	0.123944	1.46291	0	0	0
GPC1	-0.548555	5.50666	6.36666	0.0257028	0.213607	1.46262	0	0	0
SSNA1	-0.548049	5.07363	9.07529	0.0101536	0.172286	1.46211	0	0	0
GLIS2	-0.547852	4.18626	6.99702	0.0204243	0.207555	1.46191	0	0	0
LRRC61	-0.547482	0.792234	3.94167	0.0689717	0.277627	1.46153	0	0	0
BCL9L	-0.546355	6.55328	10.6415	0.00630161	0.162904	1.46039	0	0	0
CITED4	-0.545815	1.78279	4.33723	0.0579439	0.262167	1.45984	0	0	0
RABEP2	-0.545751	2.58891	6.40312	0.0253568	0.212747	1.45978	0	0	0
OPRL1	-0.54455	2.66469	9.46525	0.0089841	0.168323	1.45857	0	0	0
NTM	-0.544355	2.62484	15.6015	0.00171241	0.105233	1.45837	0	0	0
CCR10	-0.544252	-0.313358	2.3948	0.146117	0.365556	1.45826	0	0	0
TMEM221	-0.544182	0.0696315	2.2635	0.156742	0.376897	1.45819	0	0	0
MSLN	-0.543924	3.93534	6.89488	0.0211861	0.208624	1.45793	0	0	0
PCDHGB7	-0.542987	-0.48172	1.80672	0.202259	0.424916	1.45699	0	0	0
PLXND1	-0.542986	5.97105	13.8941	0.00260121	0.12578	1.45699	0	0	0
BEGAIN	-0.542883	-0.463642	3.99946	0.0672128	0.275812	1.45688	0	0	0
CD82	-0.542838	5.15345	14.3058	0.00234562	0.121897	1.45684	0	0	0
EMC10	-0.542775	3.33827	12.2867	0.00396402	0.13796	1.45677	0	0	0
CAPN10	-0.542709	4.12265	7.49815	0.017122	0.201844	1.4567	0	0	0
ANG	-0.542657	0.893564	4.04309	0.0659205	0.274408	1.45665	0	0	0
GPC5	-0.542648	-1.08017	1.65809	0.220673	0.443807	0.686509	0	0	0
TMEM59L	-0.542007	1.51395	5.3193	0.0385051	0.233124	1.456	0	0	0
FAM129B	-0.541902	7.17363	13.6205	0.00278898	0.128249	1.45589	0	0	0
DHRS2	-0.541893	2.00099	6.94311	0.0208224	0.208624	1.45588	0	0	0
TNK1	-0.541826	2.13927	13.3376	0.00299995	0.13164	1.45581	0	0	0
FNTB	-0.541811	-0.106553	3.6265	0.079602	0.291774	1.4558	0	0	0
ARVCF	-0.541686	4.07341	5.64946	0.0337893	0.22694	1.45567	0	0	0
PNPLA3	-0.541495	3.87708	15.9848	0.00156486	0.102017	1.45548	0	0	0
LOC100507547	-0.540949	1.20262	3.44151	0.0867655	0.300459	1.45493	0	0	0
LOC554206	-0.540697	0.0573077	2.75123	0.121486	0.340807	1.45468	0	0	0
RNPEPL1	-0.540625	5.66436	9.35654	0.00929352	0.168323	1.4546	0	0	0
UBALD2	-0.540468	5.13677	16.0969	0.00152453	0.101091	1.45444	0	0	0
KANTR	-0.540156	0.391143	2.96395	0.109218	0.32685	1.45413	0	0	0
RASA4CP	-0.539347	-1.10882	1.3494	0.266602	0.483688	0.688082	0	0	0
SEMA6D	-0.539263	-1.41419	0.707078	0.415859	0.611974	0.688123	0	0	0
DOCK2	-0.539152	2.48865	13.0087	0.00326889	0.133438	1.45312	0	0	0
HEXDC	-0.537995	3.60366	8.36594	0.0127701	0.186788	1.45195	0	0	0
PDLIM4	-0.537803	4.76449	12.1001	0.00417082	0.139694	1.45176	0	0	0
ITGB4	-0.53645	5.96656	9.33374	0.00935998	0.16833	1.4504	0	0	0
HEXIM2	-0.536448	3.40477	8.7788	0.0111627	0.178572	1.4504	0	0	0
VGF	-0.535871	-0.666916	2.22752	0.159822	0.380854	1.44982	0	0	0
DRAXIN	-0.535529	1.23739	4.46688	0.054798	0.257003	1.44947	0	0	0
BOK	-0.535528	6.33738	12.4846	0.0037577	0.137528	1.44947	0	0	0
SEC16B	-0.535419	0.302803	3.73851	0.0756119	0.286188	1.44936	0	0	0
TREX1	-0.535171	2.89265	11.2113	0.00534535	0.153658	1.44911	0	0	0
ARHGDIA	-0.535163	8.01855	7.72453	0.0158382	0.198188	1.44911	0	0	0
LOC143666	-0.53461	1.17578	4.30872	0.0586645	0.263445	1.44855	0	0	0
RAI1	-0.533371	6.52161	7.32177	0.0182073	0.204217	1.44731	0	0	0
ETV4	-0.532649	5.22887	17.4978	0.00111	0.0939321	1.44658	0	0	0
STMN3	-0.532611	5.48769	10.1319	0.00732951	0.166075	1.44654	0	0	0
FBXL14	-0.532291	2.36579	7.82712	0.0152939	0.19657	1.44622	0	0	0
CATSPERG	-0.532254	-0.046501	2.05056	0.176132	0.399277	1.44619	0	0	0
ZNF581	-0.532114	4.61949	16.6109	0.00135441	0.0993938	1.44605	0	0	0
WDR81	-0.531934	5.49299	7.36282	0.0179477	0.203526	1.44587	0	0	0
SIRPB1	-0.531778	-0.433909	2.48078	0.139646	0.358827	1.44571	0	0	0
ST6GALNAC4	-0.531705	3.67604	8.07277	0.014077	0.193084	1.44564	0	0	0
TNFRSF9	-0.531602	1.10515	8.33404	0.0129052	0.187145	1.44553	0	0	0
GSTM4	-0.531596	3.02033	17.0038	0.00123914	0.0962505	1.44553	0	0	0
SNX22	-0.531182	0.510252	3.61578	0.0799973	0.292058	1.44511	0	0	0
AGAP2	-0.531122	2.98401	7.16575	0.0192352	0.205069	1.44505	0	0	0
ST6GALNAC2	-0.531019	0.8708	4.75063	0.0485963	0.248997	1.44495	0	0	0
HSD11B2	-0.530133	-0.645195	1.78345	0.205006	0.427175	1.44406	0	0	0
FBXL19	-0.530119	4.59691	7.2019	0.0189911	0.205066	1.44405	0	0	0
FOXS1	-0.529696	-0.164733	2.35552	0.149198	0.369216	1.44363	0	0	0
MDK	-0.529681	7.65229	12.3813	0.00386383	0.137557	1.44361	0	0	0
FCGRT	-0.529663	5.32725	10.8958	0.00585211	0.160636	1.44359	0	0	0
ATP2A3	-0.529263	5.08201	10.0891	0.00742439	0.166265	1.44319	0	0	0
GRIN2D	-0.529239	2.02876	6.26407	0.0267067	0.214824	1.44317	0	0	0
MBLAC1	-0.529208	0.472183	2.42321	0.143939	0.363343	1.44314	0	0	0
OLFML2B	-0.529182	2.42895	5.77474	0.0321809	0.224604	1.44311	0	0	0
BAD	-0.529045	4.66843	6.69184	0.0228021	0.210062	1.44297	0	0	0
ARHGEF10L	-0.528844	3.39559	6.73101	0.0224794	0.210062	1.44277	0	0	0
IGSF8	-0.528481	5.2169	11.4579	0.00498465	0.149565	1.44241	0	0	0
LAMC3	-0.528083	4.4342	8.20556	0.0134666	0.19083	1.44201	0	0	0
TEKT2	-0.52805	-0.267101	1.29436	0.27611	0.492432	0.693492	0	0	0
ZSWIM4	-0.527943	2.86971	14.2431	0.00238259	0.122434	1.44187	0	0	0
RPL29	-0.527681	6.99652	5.73598	0.0326688	0.225447	1.44161	0	0	0
STAP2	-0.527658	1.74749	5.60352	0.0344026	0.227915	1.44159	0	0	0
SOD3	-0.527369	0.396782	2.73578	0.122441	0.34195	1.4413	0	0	0
KIAA1549L	-0.526636	1.75685	10.6723	0.0062452	0.162904	1.44057	0	0	0
DNAH3	-0.526455	-1.0867	1.225	0.288764	0.504525	0.694258	0	0	0
GJD3	-0.525991	0.159018	4.23584	0.0605556	0.266047	1.43992	0	0	0
GRN	-0.52596	8.68492	12.2187	0.00403802	0.13864	1.43989	0	0	0
ZNF688	-0.525862	1.56774	8.38651	0.0126839	0.186341	1.43979	0	0	0
MRPL41	-0.525857	4.1937	7.90329	0.0149038	0.195369	1.43979	0	0	0
ADRA2C	-0.52574	-0.482781	4.43776	0.0554865	0.257474	1.43967	0	0	0
TSSC4	-0.525542	5.17857	5.49595	0.0358915	0.229334	1.43947	0	0	0
VPS37D	-0.52547	1.97043	4.88858	0.0458851	0.246247	1.4394	0	0	0
IRX3	-0.525392	2.90544	10.16	0.00726792	0.165521	1.43933	0	0	0
EPS8L2	-0.524918	7.27833	10.2507	0.00707329	0.164214	1.43885	0	0	0
NKX2-5	-0.524457	1.87896	8.46621	0.0123562	0.184119	1.43839	0	0	0
ROPN1L	-0.524418	0.898822	5.65908	0.0336625	0.226323	1.43835	0	0	0
POLRMT	-0.524299	5.64943	7.49522	0.0171394	0.201844	1.43823	0	0	0
SLC30A3	-0.524111	1.83816	7.48988	0.0171712	0.201893	1.43805	0	0	0
EPHA10	-0.524056	-1.26145	2.12281	0.169229	0.390835	1.43799	0	0	0
ZNF446	-0.524012	3.34976	8.92515	0.0106506	0.175148	1.43795	0	0	0
MAMSTR	-0.523097	1.4682	6.46985	0.0247376	0.212747	1.43704	0	0	0
SLC19A1	-0.522918	4.6815	10.4643	0.00663878	0.164214	1.43686	0	0	0
C12orf57	-0.522783	5.42883	9.07214	0.0101637	0.172286	1.43672	0	0	0
PRR29	-0.522746	1.66348	6.30924	0.0262591	0.21424	1.43669	0	0	0
TUBB3	-0.522601	3.54491	6.62848	0.0233357	0.210762	1.43654	0	0	0
LINC01573	-0.522566	-0.369009	1.7925	0.203932	0.426344	1.43651	0	0	0
NAGS	-0.522543	3.38242	7.38561	0.0178054	0.203027	1.43648	0	0	0
PRRT1	-0.522335	1.6439	4.49641	0.0541103	0.256051	1.43628	0	0	0
GSTT2	-0.522284	-0.881439	1.56913	0.232752	0.454134	0.696268	0	0	0
PLXNB2	-0.522142	8.22723	9.55501	0.00873764	0.168323	1.43609	0	0	0
CIC	-0.52156	6.39225	7.27263	0.0185239	0.204217	1.43551	0	0	0
CRISPLD2	-0.52146	3.48034	17.7726	0.00104494	0.0936299	1.43541	0	0	0
SNAI3	-0.521278	0.636665	1.65241	0.221419	0.444437	0.696754	0	0	0
RGS14	-0.521016	4.02839	10.2856	0.00700006	0.164214	1.43496	0	0	0
IGFBP4	-0.520901	7.59148	20.9042	0.000545473	0.0759805	1.43485	0	0	0
PTGS1	-0.52089	4.04091	23.078	0.000360314	0.063373	1.43484	0	0	0
ZDHHC1	-0.520657	0.593888	4.90635	0.045549	0.245591	1.43461	0	0	0
RFX1	-0.52049	3.95998	6.74001	0.022406	0.210062	1.43444	0	0	0
ZNF853	-0.52008	3.94745	18.78	0.000841467	0.0866085	1.43403	0	0	0
NUDT22	-0.520069	4.55047	7.28551	0.0184403	0.204217	1.43402	0	0	0
PARD6G-AS1	-0.519859	-1.30205	1.77565	0.271062	0.487421	0.69744	0	0	0
ATP5D	-0.519842	4.97404	4.77299	0.0481442	0.248997	1.4338	0	0	0
MTMR9LP	-0.519777	1.81747	7.06898	0.0199069	0.20617	1.43373	0	0	0
GACAT2	-0.519762	-0.400532	2.35253	0.149436	0.369429	1.43372	0	0	0
PSCA	-0.51972	0.750189	5.55368	0.0350832	0.228516	1.43368	0	0	0
RGS19	-0.519688	4.74159	9.38393	0.00921439	0.168323	1.43365	0	0	0
TELO2	-0.519577	5.26841	4.03892	0.0660426	0.274456	1.43353	0	0	0
SYTL3	-0.519177	0.980442	9.3457	0.00932504	0.168323	1.43314	0	0	0
SNHG9	-0.519005	0.975448	2.91017	0.11217	0.329581	1.43297	0	0	0
PROB1	-0.518877	1.08256	2.79183	0.119018	0.337898	1.43284	0	0	0
SLC52A2	-0.518799	5.7123	7.77086	0.0155896	0.197579	1.43276	0	0	0
HAPLN3	-0.518797	3.59324	9.40806	0.00914535	0.168323	1.43276	0	0	0
B3GALT5	-0.518505	-0.0147343	8.99784	0.0104065	0.173656	1.43247	0	0	0
NCOR2	-0.518492	7.37902	7.51907	0.0169984	0.201689	1.43246	0	0	0
LYNX1	-0.517945	3.88789	8.22823	0.0133655	0.19083	1.43191	0	0	0
CD22	-0.517665	-0.645808	3.05623	0.104371	0.321984	1.43164	0	0	0
C10orf54	-0.517412	4.60955	13.288	0.00303881	0.131879	1.43139	0	0	0
GALNT9	-0.517394	0.0987136	2.45231	0.141748	0.361022	1.43137	0	0	0
ADGRB2	-0.517381	5.42715	9.6718	0.00842871	0.168323	1.43135	0	0	0
PODXL2	-0.517171	2.78014	11.4017	0.00506436	0.150156	1.43115	0	0	0
ADAM8	-0.516339	1.2902	2.59258	0.131756	0.351936	1.43032	0	0	0
HELZ2	-0.515601	7.65442	7.07784	0.0198443	0.205941	1.42959	0	0	0
LRRC45	-0.515116	5.21505	4.7772	0.0480596	0.248997	1.42911	0	0	0
HIST1H2BH	-0.514826	0.0715472	4.91126	0.0454568	0.245399	1.42882	0	0	0
PCED1B	-0.514815	1.31934	6.2164	0.0271888	0.215363	1.42881	0	0	0
TREX2	-0.514753	-0.838836	2.15544	0.166224	0.388815	1.42875	0	0	0
CROCC	-0.514721	3.39137	3.59715	0.0806894	0.293111	1.42872	0	0	0
CIRBP-AS1	-0.514462	-1.4215	1.11039	0.311496	0.524658	0.700054	0	0	0
BIN1	-0.513771	6.35677	12.0241	0.00425861	0.141017	1.42778	0	0	0
TSPAN10	-0.513437	1.37215	6.39243	0.0254576	0.212747	1.42745	0	0	0
RASD2	-0.512793	1.74859	9.4793	0.00894498	0.168323	1.42681	0	0	0
AMDHD2	-0.512535	4.69564	5.50784	0.0357232	0.229258	1.42655	0	0	0
ZNF775	-0.511389	2.53993	4.04248	0.0659383	0.274408	1.42542	0	0	0
C19orf70	-0.511365	4.1807	9.72005	0.0083048	0.168323	1.4254	0	0	0
PPP1R13L	-0.510877	5.07935	7.5339	0.0169114	0.201689	1.42492	0	0	0
MAP3K10	-0.51077	3.58162	5.16271	0.0410125	0.237843	1.42481	0	0	0
AMH	-0.510467	-0.155389	1.4127	0.256209	0.474571	0.701995	0	0	0
UPK1A-AS1	-0.510425	-0.670155	2.04507	0.176671	0.399895	1.42447	0	0	0
C19orf25	-0.510125	4.44035	6.6584	0.023082	0.210535	1.42417	0	0	0
TMOD4	-0.509866	-1.20236	2.19577	0.162602	0.383537	1.42392	0	0	0
CDK2AP2	-0.509719	5.28193	11.5048	0.00491933	0.149565	1.42377	0	0	0
FOXJ1	-0.509258	-0.859363	1.06292	0.321651	0.534427	0.702584	0	0	0
ACADS	-0.508671	4.08409	5.85587	0.0311877	0.222787	1.42274	0	0	0
ADAMTS10	-0.508419	3.04868	6.77757	0.0221027	0.210062	1.42249	0	0	0
ORAI1	-0.508401	4.48527	10.0742	0.00745769	0.166265	1.42247	0	0	0
B3GAT3	-0.508235	4.81549	5.02661	0.0433505	0.241673	1.42231	0	0	0
LRRC24	-0.507896	-1.44037	1.17611	0.298167	0.512885	0.703247	0	0	0
HLA-DPA1	-0.507552	3.24653	18.6448	0.000865907	0.0866085	1.42164	0	0	0
ZNF358	-0.507461	5.18196	6.17389	0.0276275	0.21616	1.42155	0	0	0
SMAD7	-0.507375	2.67662	10.3121	0.00694519	0.164214	1.42146	0	0	0
ZNF771	-0.507341	1.30953	2.7991	0.118583	0.337859	1.42143	0	0	0
FRS3	-0.507086	3.83575	6.23107	0.0270394	0.215363	1.42118	0	0	0
SLC4A3	-0.506849	5.04465	6.41639	0.0252322	0.212747	1.42094	0	0	0
TRAPPC5	-0.506606	3.06228	4.08461	0.0647179	0.272337	1.4207	0	0	0
NR1H2	-0.506587	5.15577	6.29977	0.0263522	0.21424	1.42069	0	0	0
GAS6	-0.506314	4.71977	8.36097	0.0127911	0.186788	1.42042	0	0	0
KCNG1	-0.506241	3.62315	5.39684	0.0373309	0.231779	1.42035	0	0	0
IRF2BP1	-0.506007	3.4815	6.39911	0.0253946	0.212747	1.42011	0	0	0
TRADD	-0.505983	2.98029	8.7546	0.0112501	0.178572	1.42009	0	0	0
LINC00665	-0.505689	1.98412	6.38889	0.0254912	0.212747	1.4198	0	0	0
SHARPIN	-0.505534	5.58264	8.3414	0.0128739	0.18705	1.41965	0	0	0
PROM2	-0.505514	1.83377	4.27428	0.0595492	0.264916	1.41963	0	0	0
DGCR6L	-0.504647	4.26795	8.69662	0.0114629	0.178838	1.41878	0	0	0
AZGP1	-0.504601	-1.53559	0.600099	0.452623	0.6411	0.704855	0	0	0
AP5Z1	-0.504299	4.11212	4.67442	0.050176	0.250959	1.41843	0	0	0
TMEM74B	-0.504276	1.79497	5.24486	0.0396736	0.235712	1.41841	0	0	0
TBXAS1	-0.504161	-0.985133	2.80426	0.122483	0.341994	1.4183	0	0	0
GRM2	-0.504033	-0.504563	1.22734	0.288323	0.504239	0.705133	0	0	0
ARHGAP39	-0.503854	3.72937	7.32327	0.0181977	0.204217	1.418	0	0	0
SBNO2	-0.503648	6.33405	6.76624	0.0221937	0.210062	1.41779	0	0	0
NLRP3	-0.503334	2.14837	10.4199	0.00672647	0.164214	1.41749	0	0	0
CARD9	-0.503327	0.725014	2.80972	0.11795	0.33707	1.41748	0	0	0
SCAF1	-0.50283	6.14424	5.97871	0.0297517	0.219836	1.41699	0	0	0
RECQL4	-0.501921	6.84487	5.26178	0.0394044	0.235154	1.4161	0	0	0
MT1X	-0.501624	1.51379	6.14668	0.0279127	0.216583	1.41581	0	0	0
C15orf39	-0.501492	4.41347	12.8308	0.00342606	0.135585	1.41568	0	0	0
CD74	-0.500795	7.06323	15.2149	0.00187785	0.111058	1.41499	0	0	0
MGAT3	-0.500685	4.26343	11.9774	0.00431358	0.141872	1.41489	0	0	0
SAMD1	-0.50061	4.02641	8.08135	0.0140366	0.192828	1.41481	0	0	0
GUCY2D	-0.500548	-0.616534	1.38171	0.261227	0.478572	0.706838	0	0	0
SWSAP1	-0.500147	-0.114457	3.56572	0.0818737	0.29528	1.41436	0	0	0
GPSM3	-0.500045	4.19222	11.267	0.00526127	0.152556	1.41426	0	0	0
TRIM17	-0.49979	1.54462	4.83953	0.046828	0.247345	1.41401	0	0	0
LIMD2	-0.499604	4.14089	8.33001	0.0129224	0.187209	1.41383	0	0	0
SAPCD2	-0.499506	3.79727	4.85675	0.0464943	0.247085	1.41373	0	0	0
NCLN	-0.499024	5.99668	7.69655	0.0159906	0.198408	1.41326	0	0	0
PLA2R1	-0.498854	1.94915	5.32891	0.0383572	0.233124	1.41309	0	0	0
MAP1LC3A	-0.49874	4.08544	11.0606	0.00558079	0.157026	1.41298	0	0	0
LRRC75B	-0.498506	2.52462	8.6172	0.011762	0.179854	1.41275	0	0	0
FAM198A	-0.49843	1.1643	7.20362	0.0189796	0.205066	1.41268	0	0	0
TCEA2	-0.498293	4.77086	13.803	0.00266206	0.126714	1.41254	0	0	0
ACVRL1	-0.497895	0.12587	2.4867	0.139214	0.358669	1.41215	0	0	0
KRTAP2-3	-0.497768	0.829647	1.62634	0.224887	0.447552	0.708201	0	0	0
ZBTB47	-0.497528	3.21608	8.08622	0.0140137	0.192828	1.41179	0	0	0
ABLIM3	-0.49752	5.34566	29.7169	0.000117541	0.033656	1.41178	0	0	0
CRACR2B	-0.497435	1.42599	2.03609	0.177558	0.401002	1.4117	0	0	0
POLM	-0.497032	3.06538	5.69416	0.0332048	0.226054	1.41131	0	0	0
PRR18	-0.497007	0.241992	6.12559	0.0281361	0.216858	1.41128	0	0	0
LZTS2	-0.496707	6.21444	7.08908	0.0197651	0.20587	1.41099	0	0	0
VDR	-0.496333	4.94506	19.8301	0.00067662	0.0809221	1.41062	0	0	0
TNFRSF11A	-0.496317	2.15321	13.781	0.00267697	0.126714	1.41061	0	0	0
MMP15	-0.496311	4.78212	8.72161	0.0113706	0.178628	1.4106	0	0	0
ESRRA	-0.496231	4.11887	8.99462	0.0104172	0.173656	1.41052	0	0	0
CORO1B	-0.496024	6.01208	7.86523	0.0150972	0.196062	1.41032	0	0	0
CAMSAP3	-0.495848	2.76226	6.83739	0.0216296	0.210062	1.41015	0	0	0
MED16	-0.495629	6.05281	6.85112	0.0215227	0.209965	1.40994	0	0	0
ATP2A1-AS1	-0.494909	2.49615	5.59139	0.0345669	0.228237	1.40923	0	0	0
BZRAP1	-0.494872	3.56332	6.34487	0.0259122	0.213607	1.4092	0	0	0
DECR2	-0.494602	3.19087	6.01041	0.029394	0.219754	1.40893	0	0	0
CHST12	-0.494229	2.33928	5.16882	0.0409111	0.237843	1.40857	0	0	0
AXIN1	-0.493352	5.81179	8.98474	0.01045	0.173895	1.40771	0	0	0
FLYWCH1	-0.493254	5.33314	6.23202	0.0270298	0.215363	1.40762	0	0	0
TOLLIP-AS1	-0.493101	0.128273	3.23694	0.0956194	0.312518	1.40747	0	0	0
PDLIM7	-0.49304	7.1181	7.51489	0.017023	0.201689	1.40741	0	0	0
PCAT6	-0.492936	0.80279	3.16423	0.0990286	0.316991	1.40731	0	0	0
OBSCN	-0.492915	4.2076	5.87805	0.0309225	0.222703	1.40729	0	0	0
BOC	-0.492889	-0.205668	5.21093	0.0402203	0.236992	1.40726	0	0	0
BRSK2	-0.492682	4.50799	12.489	0.0037533	0.137528	1.40706	0	0	0
CACNA1I	-0.49169	-0.315199	3.56511	0.0818972	0.29528	1.40609	0	0	0
B9D2	-0.491578	0.509562	2.10515	0.170885	0.392919	1.40598	0	0	0
LOC101926940	-0.491577	-0.944686	2.26932	0.181988	0.405178	1.40598	0	0	0
CPNE7	-0.491487	5.29247	5.29355	0.0389047	0.234085	1.40589	0	0	0
VWA5B2	-0.491187	-1.11624	2.48796	0.148929	0.368927	1.4056	0	0	0
LPAR4	-0.491168	0.216561	1.80745	0.202174	0.424798	1.40558	0	0	0
HSPG2	-0.490577	7.32824	6.65176	0.023138	0.210549	1.40501	0	0	0
GCK	-0.48969	2.85011	6.13478	0.0280384	0.216833	1.40414	0	0	0
LOC101927755	-0.489615	-1.37271	3.18759	0.123284	0.342686	1.40407	0	0	0
TREML1	-0.489431	-1.1746	1.43411	0.275825	0.492165	0.712306	0	0	0
SEMA4B	-0.489058	5.17951	16.2759	0.00146262	0.101091	1.40353	0	0	0
TRABD	-0.488716	5.34299	4.72375	0.0491466	0.249122	1.4032	0	0	0
PPFIA3	-0.488685	3.79241	6.67115	0.0229748	0.210506	1.40316	0	0	0
GALNT16	-0.488355	0.838334	6.03009	0.0291744	0.219304	1.40284	0	0	0
CST7	-0.487992	-0.788596	2.50855	0.137633	0.356863	1.40249	0	0	0
SAP25	-0.487923	0.258703	1.4915	0.244018	0.462779	0.713051	0	0	0
C9orf116	-0.487553	1.10914	4.09328	0.0644704	0.272337	1.40207	0	0	0
TOR2A	-0.487145	3.51836	7.61876	0.0164234	0.199479	1.40167	0	0	0
C8orf31	-0.486925	2.6138	12.4503	0.00379261	0.137557	1.40145	0	0	0
ZFR2	-0.4868	1.88985	6.27667	0.026581	0.214719	1.40133	0	0	0
TRPV4	-0.486645	0.64987	4.83311	0.0469532	0.247345	1.40118	0	0	0
EME2	-0.486594	-0.59581	2.59629	0.131504	0.351649	1.40113	0	0	0
ZBTB7B	-0.48626	4.29061	7.38043	0.0178377	0.203027	1.40081	0	0	0
MIDN	-0.485856	5.63576	16.7603	0.00130918	0.0980407	1.40042	0	0	0
OSBPL5	-0.485478	4.43317	5.23284	0.0398663	0.236018	1.40005	0	0	0
P3H3	-0.485407	6.08111	7.22456	0.0188399	0.205066	1.39998	0	0	0
MFAP2	-0.485349	2.77075	5.84	0.0313791	0.22296	1.39992	0	0	0
NR2F6	-0.484926	4.44407	9.69292	0.00837419	0.168323	1.39951	0	0	0
TPRA1	-0.484815	5.93435	19.8421	0.000674968	0.0809221	1.39941	0	0	0
FLJ31356	-0.484484	-0.0676017	3.39987	0.0884843	0.303105	1.39909	0	0	0
PKD1	-0.484435	6.78461	5.58072	0.0347121	0.228516	1.39904	0	0	0
ISG20	-0.484339	3.46553	11.1674	0.00541269	0.15468	1.39895	0	0	0
FASN	-0.484316	8.9296	4.78928	0.0478179	0.248854	1.39892	0	0	0
LOXL4	-0.484158	3.05714	16.6768	0.00133426	0.0989047	1.39877	0	0	0
COL11A2	-0.484022	2.2016	4.38893	0.0566643	0.259766	1.39864	0	0	0
LARGE	-0.484001	1.1995	4.9306	0.0450952	0.244892	1.39862	0	0	0
ZNF653	-0.483986	1.05944	3.13419	0.10048	0.318981	1.3986	0	0	0
C1orf159	-0.483914	2.98705	3.82022	0.0728523	0.281419	1.39853	0	0	0
SLC38A3	-0.483882	3.46109	13.8266	0.00264617	0.126714	1.3985	0	0	0
SIPA1	-0.483381	5.43927	8.15567	0.0136922	0.192262	1.39802	0	0	0
PCSK9	-0.483342	3.54357	5.02236	0.0434259	0.241673	1.39798	0	0	0
FAM83G	-0.482961	4.74972	6.23996	0.0269493	0.215363	1.39761	0	0	0
DAGLA	-0.482774	4.03599	9.67211	0.00842789	0.168323	1.39743	0	0	0
MPST	-0.482714	5.12166	6.46363	0.0247946	0.212747	1.39737	0	0	0
TRIM9	-0.482553	3.60978	22.2214	0.0004229	0.0686178	1.39721	0	0	0
TMEM134	-0.482375	3.54524	4.58747	0.0520534	0.252718	1.39704	0	0	0
HIST1H1E	-0.482041	-0.478232	3.33795	0.091117	0.306868	1.39672	0	0	0
LTBP3	-0.481766	4.9258	6.53442	0.0241554	0.21178	1.39645	0	0	0
RPS27	-0.481754	0.562537	3.05183	0.104596	0.322159	1.39644	0	0	0
CHSY3	-0.481687	-1.10838	1.14516	0.346522	0.556807	0.71614	0	0	0
ZFHX3	-0.481378	3.75023	17.3085	0.00115755	0.0939321	1.39608	0	0	0
AIP	-0.481325	5.8468	7.96665	0.0145882	0.193641	1.39603	0	0	0
C15orf59	-0.481013	-0.273688	4.16647	0.0624239	0.269792	1.39572	0	0	0
DNER	-0.480959	2.08327	9.51424	0.00884858	0.168323	1.39567	0	0	0
SPSB3	-0.480908	4.95072	4.67231	0.0502205	0.250982	1.39562	0	0	0
INTS1	-0.48011	6.44552	5.09911	0.0420859	0.238951	1.39485	0	0	0
E4F1	-0.479885	4.58379	4.08366	0.0647452	0.272337	1.39463	0	0	0
LOC100287042	-0.479877	3.08365	16.0624	0.00153682	0.101091	1.39462	0	0	0
IKBKE	-0.479054	2.27944	8.32018	0.0129644	0.187445	1.39383	0	0	0
DMTN	-0.478939	3.90947	10.6223	0.00633728	0.162904	1.39372	0	0	0
HIST1H2BC	-0.478673	0.972285	3.80869	0.0732344	0.281778	1.39346	0	0	0
ATG4D	-0.478643	3.95746	7.16559	0.0192362	0.205069	1.39343	0	0	0
PHLDB3	-0.478577	2.7202	2.58312	0.132402	0.352547	1.39337	0	0	0
SCN1B	-0.478465	1.84918	3.35534	0.0903679	0.30565	1.39326	0	0	0
ST20-AS1	-0.478451	0.730589	7.58416	0.0166204	0.199998	1.39325	0	0	0
BSG	-0.478368	8.87498	9.6591	0.00846166	0.168323	1.39317	0	0	0
TBXA2R	-0.478232	1.45267	3.91659	0.0697524	0.277629	1.39304	0	0	0
DLX1	-0.478146	3.2151	20.7437	0.000563058	0.0759805	1.39295	0	0	0
EDN2	-0.477948	-1.28123	0.569398	0.464166	0.649628	0.717998	0	0	0
SPNS3	-0.477943	0.854027	3.98386	0.0676821	0.276119	1.39276	0	0	0
UNC5A	-0.477771	1.21661	2.25253	0.157673	0.378063	1.39259	0	0	0
RNASET2	-0.477643	2.79352	14.0489	0.00250147	0.123944	1.39247	0	0	0
NMUR1	-0.476985	-0.618755	1.07663	0.318672	0.53189	0.718478	0	0	0
SMTN	-0.476839	6.42403	6.43418	0.0250664	0.212747	1.39169	0	0	0
PIGQ	-0.476689	5.42234	5.71785	0.0328999	0.225515	1.39155	0	0	0
EEF1D	-0.476394	8.13457	7.38298	0.0178217	0.203027	1.39126	0	0	0
SUSD2	-0.476272	0.640569	4.1228	0.0636353	0.271874	1.39114	0	0	0
FKBP8	-0.475778	7.29433	5.35226	0.0380008	0.232997	1.39067	0	0	0
SBK1	-0.475714	3.67025	11.4216	0.00503592	0.150081	1.39061	0	0	0
PTDSS2	-0.475714	5.4463	11.7295	0.00461971	0.14676	1.39061	0	0	0
TSNARE1	-0.475621	3.35267	8.15268	0.0137059	0.192262	1.39052	0	0	0
CHST1	-0.47559	-0.202746	1.7747	0.206051	0.42875	1.39049	0	0	0
CACTIN	-0.475319	4.93638	5.52887	0.0354278	0.229258	1.39023	0	0	0
PANX2	-0.475027	2.08344	4.14679	0.0629664	0.270999	1.38994	0	0	0
SPHK2	-0.474944	3.48063	4.7898	0.0478075	0.248854	1.38986	0	0	0
ANKRD37	-0.474788	0.932689	6.8557	0.0214873	0.209965	1.38971	0	0	0
FAAP100	-0.474479	6.04554	5.22401	0.0400085	0.236249	1.38942	0	0	0
PTGIR	-0.473988	-0.458424	1.05969	0.322361	0.535023	0.719972	0	0	0
HIST1H2BJ	-0.473718	3.0477	6.90137	0.0211368	0.208624	1.38868	0	0	0
JAG2	-0.473629	3.77709	3.50207	0.0843375	0.29842	1.3886	0	0	0
FBXO2	-0.473398	3.08776	6.46216	0.0248081	0.212747	1.38838	0	0	0
PNMA6A	-0.473281	0.744772	4.67022	0.0502648	0.250996	1.38826	0	0	0
TMC6	-0.473208	4.23062	5.03472	0.0432068	0.241379	1.38819	0	0	0
CLCN7	-0.473126	6.88616	6.91755	0.0210142	0.208624	1.38811	0	0	0
HMHA1	-0.473063	4.18519	6.43103	0.0250957	0.212747	1.38805	0	0	0
LMNA	-0.472918	7.49762	9.43328	0.00907383	0.168323	1.38791	0	0	0
SLC39A13	-0.472907	6.51148	8.00549	0.0143986	0.193641	1.3879	0	0	0
PML	-0.472793	6.38765	11.4102	0.00505225	0.150156	1.38779	0	0	0
CBX8	-0.472639	2.67963	4.61072	0.0515433	0.252491	1.38765	0	0	0
EML2-AS1	-0.472457	0.499961	1.64515	0.222378	0.4455	0.720736	0	0	0
DEDD2	-0.472231	4.77652	12.9428	0.00332614	0.133438	1.38725	0	0	0
SAMD10	-0.472062	3.62063	7.87795	0.0150322	0.196062	1.38709	0	0	0
HNRNPH2	-0.471975	-1.00195	1.28528	0.277722	0.49368	0.720977	0	0	0
BIK	-0.471961	-0.0666454	3.1359	0.100397	0.318856	1.38699	0	0	0
EPN1	-0.471939	6.56052	6.4238	0.025163	0.212747	1.38697	0	0	0
PHACTR1	-0.471849	-0.301666	1.8416	0.198229	0.42087	1.38689	0	0	0
B4GAT1	-0.471813	5.48872	18.0499	0.000983735	0.092074	1.38685	0	0	0
SLC12A7	-0.471661	3.60322	8.38889	0.012674	0.186341	1.38671	0	0	0
CRIP2	-0.471533	5.07506	4.77108	0.0481827	0.248997	1.38658	0	0	0
ARRDC1	-0.471415	3.96425	10.532	0.00650742	0.163278	1.38647	0	0	0
TRMT61A	-0.470835	4.80134	5.67964	0.0333932	0.226074	1.38591	0	0	0
NSUN5	-0.470702	4.51818	10.0823	0.0074396	0.166265	1.38578	0	0	0
SPNS1	-0.470644	5.7975	8.62957	0.0117148	0.179854	1.38573	0	0	0
LRRK1	-0.470524	3.66308	12.4535	0.00378936	0.137557	1.38561	0	0	0
PRR5	-0.470521	3.54019	7.66716	0.0161526	0.198667	1.38561	0	0	0
NMNAT3	-0.470436	-0.603354	2.89013	0.113295	0.331333	1.38553	0	0	0
SCARF2	-0.47034	4.80055	4.2785	0.0594398	0.264916	1.38544	0	0	0
TCF3	-0.470049	7.46561	7.70592	0.0159394	0.198367	1.38516	0	0	0
FAM213B	-0.469727	5.22274	18.1611	0.000960364	0.0918583	1.38485	0	0	0
MAFK	-0.469716	4.00155	5.93639	0.0302375	0.221554	1.38484	0	0	0
GAA	-0.469694	6.46838	5.90799	0.0305687	0.222234	1.38482	0	0	0
APCDD1L	-0.469688	2.88633	10.6629	0.00626232	0.162904	1.38481	0	0	0
RNU86	-0.469402	0.797472	2.13467	0.168129	0.389526	1.38454	0	0	0
HES7	-0.469314	-0.216059	2.96165	0.152126	0.371856	1.38445	0	0	0
COL8A2	-0.4692	5.03472	14.7188	0.00211809	0.11575	1.38434	0	0	0
DNAH17-AS1	-0.469103	-0.217354	2.66511	0.126933	0.346596	1.38425	0	0	0
C1QL4	-0.468441	4.53893	9.17898	0.00982609	0.170993	1.38361	0	0	0
DLX2	-0.468404	1.08984	2.40676	0.145195	0.364874	1.38358	0	0	0
IER3	-0.468194	6.85654	16.9502	0.00125418	0.0969034	1.38338	0	0	0
RPL19P12	-0.468141	-0.87455	1.72778	0.211778	0.43541	1.38333	0	0	0
PWWP2B	-0.467989	2.30151	5.49941	0.0358424	0.229258	1.38318	0	0	0
APOC1	-0.467839	2.12912	5.76925	0.0322495	0.224604	1.38304	0	0	0
TMEM259	-0.467807	7.54859	6.71983	0.022571	0.210062	1.38301	0	0	0
MLLT11	-0.467386	2.55553	6.04143	0.0290488	0.219304	1.3826	0	0	0
GCHFR	-0.466862	1.26325	5.21787	0.0401077	0.236557	1.3821	0	0	0
METRNL	-0.466845	4.96565	6.19646	0.0273936	0.215998	1.38208	0	0	0
KIAA1024	-0.466497	0.350451	2.15684	0.166097	0.388723	1.38175	0	0	0
EMID1	-0.466423	2.2632	9.06395	0.0101902	0.172286	1.38168	0	0	0
SNORD88B	-0.466332	-0.765571	1.59675	0.228911	0.451688	0.723802	0	0	0
ANKRD13D	-0.466143	4.49492	6.31612	0.0261917	0.21424	1.38141	0	0	0
SAXO2	-0.466072	-1.18046	2.17891	0.184895	0.408661	1.38134	0	0	0
TMEM160	-0.46579	1.97754	4.66136	0.0504526	0.251026	1.38107	0	0	0
GABRD	-0.465741	0.774425	2.45602	0.141472	0.36072	1.38103	0	0	0
MED25	-0.465705	5.07513	6.77012	0.0221625	0.210062	1.38099	0	0	0
LOC100134868	-0.465676	-1.15427	0.89018	0.36291	0.571081	0.724132	0	0	0
RAB11FIP3	-0.465478	5.123	9.88571	0.00789529	0.168068	1.38078	0	0	0
PDGFA	-0.465332	2.15404	7.12234	0.0195332	0.205069	1.38064	0	0	0
LOC100130093	-0.46518	2.19789	5.76129	0.0323492	0.224629	1.38049	0	0	0
LRWD1	-0.465056	4.38622	7.7956	0.0154588	0.197579	1.38037	0	0	0
SEMA3F	-0.464816	4.6365	13.6108	0.00279593	0.128249	1.38014	0	0	0
NAPRT	-0.464578	4.19812	3.25687	0.0947097	0.311497	1.37991	0	0	0
EPHA2	-0.464129	7.3089	15.0546	0.00195182	0.11107	1.37948	0	0	0
CAPS	-0.463994	0.754095	2.31811	0.152209	0.371856	1.37936	0	0	0
IL22RA1	-0.463988	1.75941	9.24833	0.00961393	0.169761	1.37935	0	0	0
TRAPPC6A	-0.46391	2.8209	6.10629	0.0283423	0.21749	1.37927	0	0	0
SLC10A3	-0.463636	5.04646	10.8008	0.00601555	0.16174	1.37901	0	0	0
ADAMTS7	-0.463405	3.93962	4.64476	0.0508072	0.251334	1.37879	0	0	0
MAN1C1	-0.463156	1.33716	9.18492	0.0098077	0.170993	1.37855	0	0	0
ZNF362	-0.463013	4.93322	16.112	0.00151921	0.101091	1.37842	0	0	0
WEE2-AS1	-0.462805	-0.243238	3.83955	0.0722174	0.28085	1.37822	0	0	0
C11orf84	-0.462285	6.38509	9.76339	0.0081953	0.168323	1.37772	0	0	0
TONSL	-0.462153	6.02037	4.96498	0.0444611	0.244059	1.3776	0	0	0
TRERF1	-0.46198	4.26676	16.4511	0.00140485	0.100073	1.37743	0	0	0
LOXL1	-0.461851	4.36131	5.49868	0.0358527	0.229258	1.37731	0	0	0
STARD10	-0.461581	4.2313	12.6166	0.00362708	0.136761	1.37705	0	0	0
SOX3	-0.461542	1.59501	11.6809	0.0046827	0.14676	1.37701	0	0	0
USP32P1	-0.461238	-1.187	1.13333	0.306751	0.520145	0.726363	0	0	0
GYLTL1B	-0.461027	4.45164	7.44397	0.0174471	0.20285	1.37652	0	0	0
HES6	-0.460787	2.72471	9.36224	0.00927699	0.168323	1.37629	0	0	0
CDT1	-0.460705	6.45476	5.11297	0.0418491	0.238725	1.37621	0	0	0
ZCCHC12	-0.46065	-1.04137	0.737743	0.406194	0.604716	0.726659	0	0	0
ZNF414	-0.460631	2.04962	2.61115	0.1305	0.350692	1.37614	0	0	0
BAHCC1	-0.460316	5.06515	5.54418	0.0352148	0.228985	1.37584	0	0	0
TMEM92	-0.460172	0.895757	2.2261	0.159945	0.380952	1.37571	0	0	0
SYCE1L	-0.459912	-1.377	0.775909	0.394646	0.595682	0.727031	0	0	0
CCDC88B	-0.459893	2.34336	2.70545	0.124344	0.343122	1.37544	0	0	0
CYS1	-0.459601	1.02091	5.87624	0.030944	0.222703	1.37516	0	0	0
SAMD14	-0.459579	2.30153	4.69825	0.0496755	0.249888	1.37514	0	0	0
SPINT1	-0.459463	5.83152	17.2421	0.00117479	0.0944651	1.37503	0	0	0
CACFD1	-0.459413	2.93607	3.66524	0.0781938	0.289613	1.37498	0	0	0
TBX2	-0.45934	1.80639	4.28801	0.0591946	0.26451	1.37491	0	0	0
TMEM161A	-0.459259	4.15774	6.30951	0.0262565	0.21424	1.37484	0	0	0
C7orf50	-0.459212	5.06397	5.72965	0.0327491	0.225447	1.37479	0	0	0
PLEKHG4B	-0.459211	3.22202	7.47795	0.0172423	0.202079	1.37479	0	0	0
REXO1	-0.458869	5.75958	5.77974	0.0321187	0.224467	1.37446	0	0	0
DGKQ	-0.458451	4.72328	4.1077	0.0640607	0.272073	1.37407	0	0	0
SNAPC2	-0.458219	4.05457	4.74821	0.0486457	0.248997	1.37384	0	0	0
IQCE	-0.458076	3.11907	10.3859	0.00679446	0.164214	1.37371	0	0	0
ZBED3	-0.457987	2.5928	4.48833	0.0542975	0.256165	1.37362	0	0	0
UBE2S	-0.457795	3.66442	4.68613	0.0499292	0.250469	1.37344	0	0	0
GNB1L	-0.457522	2.27356	2.28495	0.154941	0.375098	1.37318	0	0	0
THAP7	-0.457461	4.22365	7.99548	0.0144472	0.193641	1.37312	0	0	0
JADE2	-0.457373	5.95438	20.2782	0.000617894	0.0777854	1.37304	0	0	0
LOC100129534	-0.457256	1.39853	4.94282	0.0448686	0.244433	1.37293	0	0	0
ADCK5	-0.457203	3.66785	4.38652	0.0567233	0.259836	1.37288	0	0	0
ZNF219	-0.457092	4.26051	4.02251	0.0665262	0.274683	1.37277	0	0	0
IRF3	-0.456972	5.62295	7.32318	0.0181983	0.204217	1.37266	0	0	0
SNHG19	-0.456801	2.13053	3.6382	0.0791735	0.291362	1.3725	0	0	0
L1CAM	-0.456789	8.23893	14.6789	0.00213892	0.115823	1.37248	0	0	0
HSD3B7	-0.456754	2.89157	5.66256	0.0336167	0.226124	1.37245	0	0	0
PTH1R	-0.456737	2.45686	6.02999	0.0291755	0.219304	1.37243	0	0	0
NDOR1	-0.45668	6.26719	4.67661	0.0501298	0.250959	1.37238	0	0	0
ZFYVE28	-0.456477	2.49901	9.17419	0.00984093	0.170993	1.37219	0	0	0
MFSD12	-0.456166	5.48835	7.86351	0.015106	0.196062	1.37189	0	0	0
MBOAT7	-0.455834	6.26769	9.62	0.00856413	0.168323	1.37158	0	0	0
ARSA	-0.455767	4.85779	5.62966	0.034052	0.227371	1.37151	0	0	0
PLEKHH3	-0.455731	4.29826	3.47048	0.0855936	0.29958	1.37148	0	0	0
CEBPA-AS1	-0.455453	-0.11517	2.77374	0.12011	0.33879	1.37121	0	0	0
MEI1	-0.455451	-0.0737311	3.35388	0.0904307	0.30565	1.37121	0	0	0
CSNK1G2	-0.455446	6.45851	5.84598	0.0313068	0.222787	1.37121	0	0	0
NPPB	-0.455442	3.69445	5.30599	0.0387111	0.233685	1.3712	0	0	0
CD68	-0.454968	4.91927	20.7073	0.000567135	0.0759805	1.37075	0	0	0
KIFC2	-0.454701	5.56925	3.91546	0.0697879	0.277629	1.3705	0	0	0
KDM4B	-0.454455	4.34672	10.2945	0.00698155	0.164214	1.37026	0	0	0
GPR3	-0.454423	2.75863	13.1163	0.00317794	0.132973	1.37023	0	0	0
ALOXE3	-0.454096	-0.653449	1.98659	0.182546	0.405905	1.36992	0	0	0
PRICKLE4	-0.454084	2.67894	6.74602	0.0223571	0.210062	1.36991	0	0	0
MYH9	-0.453897	11.8672	15.0491	0.00195445	0.11107	1.36974	0	0	0
TWF2	-0.453241	5.7522	8.09963	0.013951	0.192828	1.36911	0	0	0
GLI2	-0.453223	5.20354	13.3644	0.00297916	0.13164	1.36909	0	0	0
FZD2	-0.453205	6.27868	13.1381	0.0031599	0.132598	1.36908	0	0	0
NAT14	-0.452642	4.40273	6.55891	0.0239387	0.211669	1.36854	0	0	0
REEP2	-0.452627	5.33594	9.41038	0.00913873	0.168323	1.36853	0	0	0
HPS6	-0.452611	4.24065	11.6917	0.00466859	0.14676	1.36852	0	0	0
SLC25A37	-0.452381	4.61533	9.59376	0.0086337	0.168323	1.3683	0	0	0
SPTB	-0.452273	0.745555	3.0502	0.104679	0.322159	1.36819	0	0	0
[truncated: 13,443 more rows]

## Sheet: Genes counterbalanced AAT
Antigen presentation					Cytokine signaling					Complement activation					Interferon signaling					Antigen presentation			Cytokine signaling			Complement activation			Interferon signaling
[truncated: 157 more rows]

[truncated: 2 more sheets: Genes counterbalanced gamma+AAT, HLA-gene]
