# Supplementary material for: Alpha-1 Antitrypsin Reduces Disease Progression in a Mouse Model of Charcot-Marie-Tooth Type 1A: A Role for Decreased Inflammation and ADAM-17 Inhibition
Source: Int J Mol Sci. 2022 Jul 3;23(13):7405. doi: 10.3390/ijms23137405 (PMC9266995; doi:10.3390/ijms23137405)
Supplement: Supplementary file 1 [file ijms-23-07405-s001.zip › pool3_Inflammation.xlsx]

## Sheet: ctrl_vs_AAT
gene	logFC	logCPM	F	PValue	FDR	FC	Significant gene	UP in gamma+AAT	DOWN in gamma+AAT	Antigen presentation				Cytokine signaling				Complement activation				Interferon signaling
A1BG	-0.962619	1.68873	9.13737	0.0101962	0.0566736	1.94884	A1BG	A1BG	0	ANXA4	0.0561314	0.59344	1.03967	ANGPT1	#N/A	#N/A	#N/A	C1QA	#N/A	#N/A	#N/A	CD44	0.155996	0.0730162	1.11419
A1BG-AS1	-0.614903	2.72813	22.7587	0.000408633	0.0454804	1.53145	A1BG-AS1	A1BG-AS1	0	BATF3	-0.47858	0.0116861	1.39337	ANXA1	0.319244	0.00181046	1.24768	C1QB	#N/A	#N/A	#N/A	EN1	#N/A	#N/A	#N/A
A4GALT	-0.620604	3.30947	7.06368	0.0202899	0.0719339	1.53752	A4GALT	A4GALT	0	BCL10	0.384459	0.0646061	1.30537	ATF3	-0.202941	0.0581423	1.15104	C1QC	#N/A	#N/A	#N/A	FCGR1A	#N/A	#N/A	#N/A
AAAS	-0.335889	5.8407	9.52675	0.0090385	0.0549478	1.26216	0	0	0	CALR	-0.087945	0.430234	1.06286	BCL6	0.028899	0.731698	1.02023	C3	-0.423582	0.00815121	1.34125	FLNB	0.00871007	0.945863	1.00606
AACS	-0.292774	5.75473	6.21505	0.0276006	0.0838044	1.22499	0	0	0	CD1A	#N/A	#N/A	#N/A	BIRC2	0.612972	0.0180785	1.52941	C3AR1	0.0815491	0.916232	1.05815	HLA-DPA1	-0.0290411	0.885517	1.02033
AADAT	0.136926	2.89909	0.874044	0.367569	0.480645	1.09956	0	0	0	CD1B	#N/A	#N/A	#N/A	BIRC3	0.514017	0.0938799	1.42802	C4A	#N/A	#N/A	#N/A	HLA-DPB1	-0.186618	0.145956	1.13809
AAED1	0.36641	3.54341	3.42461	0.0880291	0.170062	1.28914	0	0	0	CD1C	#N/A	#N/A	#N/A	CASP1	0.233334	0.342912	1.17555	C5	0.273173	0.229388	1.20846	HLA-DQA1	#N/A	#N/A	#N/A
AAGAB	0.288701	6.86002	11.2033	0.0055241	0.0485265	1.22154	0	0	0	CD1E	#N/A	#N/A	#N/A	CASP10	-0.968801	0.0138099	1.95721	C5AR1	-0.137968	0.792012	1.10035	HLA-DQB1	#N/A	#N/A	#N/A
AAK1	0.284049	6.63771	8.32166	0.0132357	0.0604017	1.21761	0	0	0	CD209	#N/A	#N/A	#N/A	CASP7	0.00999902	0.905074	1.00695	FCN1	#N/A	#N/A	#N/A	HLA-DRA	-0.0452143	0.860518	1.03184
AAMDC	-0.101533	3.91953	0.439641	0.519351	0.624493	1.07291	0	0	0	CD36	#N/A	#N/A	#N/A	CCL2	-0.3984	0.353728	1.31804	ITGAM	#N/A	#N/A	#N/A	HLA-DRB3	#N/A	#N/A	#N/A
AAMP	-0.196493	7.82408	1.54517	0.236689	0.346706	1.14591	0	0	0	CD74	-0.967007	0.00218026	1.95478	CCL20	#N/A	#N/A	#N/A	ITGAX	-0.490658	0.0416981	1.40509	ICAM1	-0.368518	0.0251952	1.29103
AAR2	-0.272946	6.52898	6.79144	0.0223537	0.075471	1.20827	0	0	0	CD83	-0.136131	0.199835	1.09895	CCL5	-0.726063	0.0101123	1.65412	ITGB2	-0.958243	0.110456	1.94294	IFIT1	-0.494763	0.00355467	1.40909
AARS	-0.0146134	9.89836	0.0182859	0.89459	0.926037	1.01018	0	0	0	CDC20	-0.248217	0.0608426	1.18774	CD27	#N/A	#N/A	#N/A	PLAU	-0.213402	0.0308136	1.15942	IFNA2	#N/A	#N/A	#N/A
AARS2	-0.488804	6.10585	16.9382	0.0013208	0.0454804	1.40328	0	0	0	CLEC7A	#N/A	#N/A	#N/A	CEBPB	-0.396594	0.0139164	1.3164	PLAUR	-0.264912	0.0852249	1.20156	IFNAR1	0.705669	0.00341365	1.6309
AASDH	0.524658	4.58915	6.00365	0.0298816	0.0876914	1.43859	0	0	0	CTSA	-0.123417	0.287412	1.08931	CEBPD	-0.134659	0.604088	1.09783	PROS1	0.307542	0.12573	1.2376	IFNAR2	0.203759	0.131533	1.1517
AASDHPPT	0.608306	6.52965	8.72242	0.0116262	0.058452	1.52447	AASDHPPT	0	AASDHPPT	CTSD	-0.52861	0.0379517	1.44254	CEBPG	0.389339	0.00267427	1.30979	SERPINB2	1.77506	0.161743	3.42253	IFNB1	#N/A	#N/A	#N/A
AASS	0.181578	5.51502	1.57562	0.23238	0.341694	1.13412	0	0	0	CTSG	#N/A	#N/A	#N/A	CNKSR1	-0.654646	0.0833474	1.57423	SERPINE1	-0.15043	0.195602	1.1099	IFNG	#N/A	#N/A	#N/A
AATF	-0.115964	6.78204	0.983614	0.340142	0.453751	1.0837	0	0	0	CTSL	-0.036262	0.708636	1.02545	CSF1	-0.55121	0.00837589	1.46531	THBD	-0.457014	0.136288	1.3727	IFNGR1	0.333071	0.038268	1.25969
AATK	-0.658443	1.94982	5.23707	0.0402613	0.103065	1.57838	AATK	AATK	0	CTSS	0.93829	0.0779922	1.91626	CSF2	#N/A	#N/A	#N/A					IRF1	-0.519078	0.00169876	1.43304
ABAT	0.0277088	2.43566	0.0216149	0.885464	0.91853	1.01939	0	0	0	CYBB	#N/A	#N/A	#N/A	CSF2RA	0.487781	0.269113	1.40229					IRF2	0.00771993	0.928929	1.00537
ABCA1	0.357217	5.09239	10.9617	0.00591549	0.0490422	1.28095	0	0	0	FBXL7	-0.0778816	0.582785	1.05547	CX3CL1	-0.540339	0.00599581	1.45431					IRF3	-0.644417	0.00285968	1.56311
ABCA10	1.58666	-0.808607	7.22144	0.0191969	0.07041	3.00353	ABCA10	0	ABCA10	FCGR1A	#N/A	#N/A	#N/A	CXCL1	-0.348693	0.536906	1.27341					IRF4	#N/A	#N/A	#N/A
ABCA11P	-0.470232	2.66042	7.35856	0.0183028	0.06909	1.38533	0	0	0	FYN	0.0880182	0.37696	1.06291	CXCL10	#N/A	#N/A	#N/A					IRF5	-0.759968	0.00548239	1.69345
ABCA12	-0.0132815	0.0397115	0.00106235	0.974514	0.981894	1.00925	0	0	0	HLA-DMA	-0.04064	0.769323	1.02857	CXCL2	-0.803204	0.0586576	1.74497					IRF7	-1.23196	0.00201564	2.34885
ABCA2	-0.610536	5.96583	11.3505	0.00530032	0.048406	1.52683	ABCA2	ABCA2	0	HLA-DMB	-0.165242	0.418496	1.12135	CXCL3	-0.00950437	0.989014	1.00661					IRF8	#N/A	#N/A	#N/A
ABCA3	-0.607722	4.74876	16.544	0.00144263	0.0454804	1.52385	ABCA3	ABCA3	0	HLA-DOB	-0.486342	0.41322	1.40089	CXCL5	1.10316	0.00598144	2.14825					ISG15	-1.45443	0.0011391	2.74047
ABCA4	-0.291208	0.061676	0.701355	0.418073	0.530085	1.22366	0	0	0	HLA-DPA1	-0.0290411	0.885517	1.02033	DUSP1	-0.169199	0.154924	1.12443					MX1	-1.52393	5.50396e-05	2.87574
ABCA5	0.799028	5.12777	9.17895	0.0100646	0.0563963	1.73993	ABCA5	0	ABCA5	HLA-DPB1	-0.186618	0.145956	1.13809	DUSP2	-0.108066	0.743951	1.07778					MX2	-1.47859	0.000613122	2.78676
ABCA7	-0.808729	4.76395	23.2017	0.000376936	0.0454804	1.75167	ABCA7	ABCA7	0	HLA-DQA1	#N/A	#N/A	#N/A	DUSP6	0.0346128	0.76881	1.02428					PSMB8	-0.244273	0.0523366	1.1845
ABCA8	0.10853	4.01271	0.84548	0.375259	0.488604	1.07813	0	0	0	HLA-DQB1	#N/A	#N/A	#N/A	EDN1	-0.0149295	0.929098	1.0104					PTAFR	0.434599	0.110493	1.35153
ABCB1	0.168119	4.80627	2.243	0.159071	0.257836	1.12359	0	0	0	HLA-DRA	-0.0452143	0.860518	1.03184	EGF	0.106925	0.764484	1.07693		M			SOCS1	-0.782823	0.0753541	1.72049
ABCB10	0.334499	4.57103	8.71878	0.0116398	0.058452	1.26094	0	0	0	HLA-DRB3	#N/A	#N/A	#N/A	FADD	-0.100542	0.329661	1.07218					SOCS3	-0.262078	0.0808034	1.1992
ABCB4	-0.0717767	1.178	0.203308	0.659795	0.744408	1.05101	0	0	0	HRAS	-0.449134	0.0563341	1.36522	FAS	0.0802025	0.671613	1.05717					STAT1	-0.20054	0.148892	1.14913
ABCB6	-0.172528	5.14564	2.82364	0.117716	0.207939	1.12703	0	0	0	IFNG	#N/A	#N/A	#N/A	FGF10	#N/A	#N/A	#N/A					USP18	-0.716133	0.00476227	1.64277
ABCB7	0.349736	5.264	13.3944	0.00306984	0.0454804	1.27433	0	0	0	IL1B	-0.483554	0.107346	1.39818	FGF18	0.000397796	0.998178	1.00028					VCAM1	#N/A	#N/A	#N/A
ABCB8	-0.440272	5.18401	5.835	0.0318625	0.0905169	1.35686	0	0	0	KIF20A	-0.177728	0.0770186	1.1311	FGF2	0.394546	0.0864251	1.31453
ABCB9	-0.571825	3.76829	15.5997	0.00179168	0.0454804	1.4864	0	0	0	LAMP3	-0.0426344	0.71591	1.02999	FGF7	#N/A	#N/A	#N/A
ABCC1	-0.0390432	7.10851	0.168333	0.688551	0.767885	1.02743	0	0	0	LST1	-0.483102	0.152236	1.39775	FGFR1	-0.202997	0.0597629	1.15109
ABCC10	-0.433519	4.77914	7.32614	0.0185097	0.0694945	1.35052	0	0	0	MALT1	0.175905	0.247818	1.12967	FLT3	#N/A	#N/A	#N/A
ABCC11	1.39167	-1.40303	4.47512	0.0566884	0.126647	2.62382	0	0	0	MAP3K14	-0.536195	0.00352058	1.45014	FN1	0.111794	0.298921	1.08057
ABCC2	0.170852	1.05823	0.627418	0.443095	0.553585	1.12572	0	0	0	MRC1	#N/A	#N/A	#N/A	FSCN1	-0.512681	0.034864	1.4267
ABCC3	-0.43654	2.91971	11.955	0.00448615	0.0472646	1.35335	0	0	0	MRC2	-0.559371	0.00871833	1.47363	FYN	0.0880182	0.37696	1.06291
ABCC4	0.619993	5.26334	38.2362	3.95073e-05	0.0454804	1.53687	ABCC4	0	ABCC4	NCF2	-0.750744	0.0329388	1.68266	HAVCR2	#N/A	#N/A	#N/A
ABCC5	-0.0285218	6.0579	0.081074	0.780515	0.842082	1.01997	0	0	0	NFATC1	-0.530259	0.0357467	1.44419	HBEGF	-0.143658	0.267301	1.1047
ABCC6	-0.359965	2.28028	7.00149	0.0207408	0.072757	1.28339	0	0	0	NFATC2	0.857009	0.018191	1.81128	HGF	#N/A	#N/A	#N/A
ABCC6P1	0.187285	-0.00801061	0.259698	0.619216	0.710038	1.13862	0	0	0	NFKB1	-0.067085	0.462715	1.0476	HRAS	-0.449134	0.0563341	1.36522
ABCC8	1.08693	-0.97201	2.28479	0.15554	0.253517	2.12422	0	0	0	NFKBIA	-0.0734981	0.508138	1.05226	ICAM1	-0.368518	0.0251952	1.29103
ABCC9	-0.520886	-0.622439	1.84052	0.198915	0.304225	1.43484	0	0	0	NFYC	-0.267376	0.039142	1.20362	IL10	#N/A	#N/A	#N/A
ABCD1	-0.858902	3.12079	14.6126	0.00226655	0.0454804	1.81366	ABCD1	ABCD1	0	PSMB8	-0.244273	0.0523366	1.1845	IL10RA	#N/A	#N/A	#N/A
ABCD3	0.604951	5.61871	10.4835	0.00679018	0.0509611	1.52093	ABCD3	0	ABCD3	PSMB9	-0.430004	0.017425	1.34724	IL12A	-0.0413766	0.718252	1.0291
ABCD4	-0.241666	5.64388	4.70885	0.049953	0.117185	1.18236	0	0	0	PSME2	-0.368023	0.00428739	1.29058	IL12B	#N/A	#N/A	#N/A
ABCE1	0.761147	7.13638	13.4551	0.00302265	0.0454804	1.69484	ABCE1	0	ABCE1	PYCARD	-0.135709	0.659023	1.09863	IL13	#N/A	#N/A	#N/A
ABCF1	-0.16916	8.06001	2.96939	0.10951	0.197423	1.1244	0	0	0	RAF1	-0.0360478	0.620609	1.0253	IL15	0.492419	0.014635	1.4068
ABCF2	-0.0246905	6.94718	0.098905	0.758341	0.824854	1.01726	0	0	0	SOCS1	-0.782823	0.0753541	1.72049	IL15RA	-1.10005	0.000447203	2.14362
ABCF3	-0.243153	6.35854	3.75251	0.0756857	0.153352	1.18358	0	0	0	SOCS3	-0.262078	0.0808034	1.1992	IL17RA	-0.413776	0.0268836	1.33217
ABCG2	0.499051	3.25971	11.1007	0.00568653	0.0487788	1.41328	0	0	0	SYK	#N/A	#N/A	#N/A	IL18	0.448062	0.0453055	1.36421
ABCG4	-0.629148	2.51776	25.9838	0.000232258	0.0454804	1.54665	ABCG4	ABCG4	0	TAP1	-0.474667	0.00206946	1.3896	IL18R1	0.0882752	0.7092	1.0631
ABHD1	-0.634526	-0.241302	3.13145	0.101196	0.187066	1.55243	0	0	0	TAP2	-0.095152	0.246625	1.06818	IL1A	#N/A	#N/A	#N/A
ABHD10	0.344438	5.30355	5.80749	0.0322001	0.0909747	1.26966	0	0	0	TAPBP	-0.298092	0.0131529	1.22952	IL1B	-0.483554	0.107346	1.39818
ABHD11	-0.325913	3.96877	6.57375	0.0241838	0.0784766	1.25346	0	0	0	TNF	#N/A	#N/A	#N/A	IL1R1	0.155786	0.223793	1.11403
ABHD12	-0.109045	6.61361	1.73973	0.210854	0.317573	1.07851	0	0	0	TRAF6	0.335729	0.0355281	1.26202	IL1R2	#N/A	#N/A	#N/A
ABHD13	0.733652	3.38458	5.71497	0.0333675	0.0925927	1.66284	ABHD13	0	ABHD13	TRIM9	0.0351174	0.750606	1.02464	IL1RAP	0.208005	0.190096	1.15509
ABHD14A	-0.388003	1.94929	5.04217	0.0435513	0.108048	1.30858	0	0	0	TUBA1A	0.262689	0.0195501	1.19971	IL1RL1	#N/A	#N/A	#N/A
ABHD14B	-0.166021	5.84606	2.241	0.159243	0.258046	1.12196	0	0	0	TUBA4A	-0.225804	0.117324	1.16943	IL1RN	#N/A	#N/A	#N/A
ABHD15	-0.184549	4.50229	2.12684	0.169434	0.27042	1.13646	0	0	0					IL2	#N/A	#N/A	#N/A
ABHD16A	-0.448686	4.97506	10.4177	0.00692208	0.0514093	1.3648	0	0	0					IL21R	0.0221387	0.936153	1.01546
ABHD17A	-1.149	1.21232	17.5882	0.0011451	0.0454804	2.2176	ABHD17A	ABHD17A	0					IL22	#N/A	#N/A	#N/A
ABHD17B	0.364528	3.99901	3.74914	0.0758014	0.153467	1.28746	0	0	0					IL23A	-0.0608535	0.922896	1.04308
ABHD17C	0.654257	3.38967	15.1787	0.00197845	0.0454804	1.57381	ABHD17C	0	ABHD17C					IL25	#N/A	#N/A	#N/A
ABHD2	0.238752	6.73105	9.24806	0.00985029	0.0559841	1.17997	0	0	0					IL27	#N/A	#N/A	#N/A
ABHD3	0.18385	2.88961	1.05471	0.323912	0.437392	1.13591	0	0	0					IL27RA	-0.44056	0.0266734	1.35713
ABHD4	-0.198969	6.63324	3.03338	0.106131	0.193009	1.14788	0	0	0					IL3	#N/A	#N/A	#N/A
ABHD5	0.472071	4.25155	7.738	0.016073	0.0656696	1.3871	0	0	0					IL33	#N/A	#N/A	#N/A
ABHD6	-0.0464328	3.08588	0.184943	0.674489	0.756062	1.03271	0	0	0					IL3RA	#N/A	#N/A	#N/A
ABHD8	-0.691499	3.45618	5.75823	0.0328156	0.0917019	1.61496	ABHD8	ABHD8	0					IL4	#N/A	#N/A	#N/A
ABI1	0.371842	4.99818	9.58738	0.00887243	0.0545979	1.294	0	0	0					IL4I1	-0.750069	0.108974	1.68187
ABI2	0.205349	7.74123	3.98974	0.0680477	0.142901	1.15297	0	0	0					IL4R	-0.488773	0.00518526	1.40325
ABI3	-0.600373	1.12997	4.95258	0.0451706	0.110307	1.51611	ABI3	ABI3	0					IL5	#N/A	#N/A	#N/A
ABI3BP	0.531881	5.83198	38.9244	3.62534e-05	0.0454804	1.44581	0	0	0					IL5RA	-0.23894	0.548038	1.18013
ABL1	-0.254124	7.67439	4.04097	0.0665223	0.140585	1.19261	0	0	0					IL6	0.14445	0.677743	1.10531
ABL2	0.201575	7.47625	5.34781	0.0385238	0.100515	1.14995	0	0	0					IL6R	-0.0591123	0.582456	1.04182
ABLIM1	0.373463	3.99696	11.4065	0.00521806	0.048406	1.29546	0	0	0					IL9	#N/A	#N/A	#N/A
ABLIM3	-0.0126112	5.19285	0.0231984	0.881376	0.915853	1.00878	0	0	0					JAG1	-0.200115	0.0723691	1.14879
ABR	-0.335396	7.1397	6.73132	0.0228423	0.0763409	1.26172	0	0	0					JAK3	-0.51975	0.00320498	1.43371
ABRACL	0.282158	3.0013	4.87025	0.0467222	0.112577	1.21601	0	0	0					JUN	-0.398143	0.0102583	1.31781
ABT1	-0.261174	5.09004	4.27082	0.0601651	0.131676	1.19845	0	0	0					KIT	0.319915	0.0151708	1.24826
ABTB1	-0.546866	4.17209	10.0727	0.00766449	0.0523424	1.46091	0	0	0					KITLG	0.834952	0.0322998	1.7838
ABTB2	-0.516208	4.24531	8.72639	0.0116115	0.058452	1.43019	0	0	0					LAT	-0.609095	0.00724127	1.5253
ACAA1	-0.248169	4.70848	3.46657	0.0863199	0.167634	1.1877	0	0	0					LIF	-0.254957	0.0277369	1.1933
ACAA2	0.148217	5.01389	2.20118	0.162707	0.261954	1.1082	0	0	0					LTA	#N/A	#N/A	#N/A
ACACA	0.116327	7.35943	1.39026	0.260344	0.372119	1.08397	0	0	0					LTB	#N/A	#N/A	#N/A
ACACB	-0.296656	4.79045	4.54489	0.0535122	0.122318	1.22829	0	0	0					MAP2K1	-0.0590119	0.433464	1.04175
ACAD10	-0.280552	4.89486	4.35143	0.0581102	0.128582	1.21466	0	0	0					MAP2K2	-0.597072	0.0127296	1.51264
ACAD11	-0.611155	2.2259	5.16388	0.0414608	0.104974	1.52748	ACAD11	ACAD11	0					MAP2K3	-0.45263	0.00964756	1.36853
ACAD8	-0.212771	5.15901	4.55545	0.0532739	0.122051	1.15891	0	0	0					MAP2K4	0.210156	0.156574	1.15681
ACAD9	-0.128108	6.72104	1.62641	0.225421	0.334283	1.09286	0	0	0					MAP3K14	-0.536195	0.00352058	1.45014
ACADM	0.230085	5.54074	3.91187	0.0704478	0.146228	1.1729	0	0	0					MAPK11	-0.52121	0.00919319	1.43516
ACADS	-0.621032	4.07577	5.79197	0.0323926	0.0911457	1.53797	ACADS	ACADS	0					MAPK12	-0.485869	0.0203377	1.40043
ACADSB	0.390749	3.98523	9.93919	0.00797642	0.052893	1.31107	0	0	0					MAPK13	-0.193209	0.108411	1.1433
ACADVL	-0.265145	8.24777	4.76896	0.0487194	0.11543	1.20176	0	0	0					MAPK14	0.252605	0.00896541	1.19136
ACAN	-0.453197	1.05629	4.9343	0.0455097	0.110821	1.36907	0	0	0					MMP9	-0.906764	0.107593	1.87484
ACAP1	-0.951115	0.404819	4.92297	0.0457215	0.111214	1.93337	ACAP1	ACAP1	0					MYD88	-0.101271	0.468548	1.07272
ACAP2	0.670513	6.97262	14.8023	0.0021649	0.0454804	1.59164	ACAP2	0	ACAP2					NFKB1	-0.067085	0.462715	1.0476
ACAP3	-0.687817	4.91829	14.3923	0.00239169	0.0454804	1.61084	ACAP3	ACAP3	0					NFKBIA	-0.0734981	0.508138	1.05226
ACAT1	0.367127	6.26882	17.665	0.00112621	0.0454804	1.28978	0	0	0					NFKBIZ	0.095461	0.648622	1.06841
ACAT2	0.176682	6.76378	4.71975	0.0497267	0.116851	1.13028	0	0	0					NOD1	-0.491969	0.00528955	1.40636
ACBD3	0.289687	7.0097	7.4226	0.0179021	0.0684445	1.22238	0	0	0					NOD2	-0.477793	0.209543	1.39261
ACBD4	-0.392065	3.6545	7.72318	0.0161539	0.0656956	1.31227	0	0	0					NOS2	-0.200047	0.562235	1.14874
ACBD5	0.277513	4.96956	4.12512	0.0641053	0.137462	1.2121	0	0	0					OSM	#N/A	#N/A	#N/A
ACBD6	-0.0728884	5.37042	0.571285	0.463772	0.572768	1.05182	0	0	0					PDGFA	-0.385216	0.0542717	1.30605
ACBD7	0.295289	3.19013	3.21629	0.0971515	0.18212	1.22713	0	0	0					PDGFB	-0.309297	0.189231	1.2391
ACCS	-0.219094	3.99522	1.56019	0.23455	0.344159	1.164	0	0	0					PDGFRA	0.607147	0.0263377	1.52324
ACD	-0.520663	5.39859	6.48626	0.0249687	0.0797643	1.43461	0	0	0					PELI1	0.241086	0.0758965	1.18188
ACE	-1.26574	-0.673636	8.4258	0.0127936	0.0596746	2.40451	ACE	ACE	0					PIK3CG	#N/A	#N/A	#N/A
ACER2	-0.120949	1.76061	0.447759	0.515585	0.621271	1.08745	0	0	0					PSMB8	-0.244273	0.0523366	1.1845
ACER3	0.569292	5.06486	9.05784	0.0104536	0.0570193	1.4838	0	0	0					PSMB9	-0.430004	0.017425	1.34724
ACHE	-0.389713	1.60883	2.96573	0.109708	0.197682	1.31013	0	0	0					PSME2	-0.368023	0.00428739	1.29058
ACIN1	-0.274222	8.27978	7.03124	0.0205237	0.0723588	1.20934	0	0	0					PTGS2	-0.712972	0.0703401	1.63918
ACKR3	-0.370085	0.476092	2.60232	0.141064	0.236479	1.29243	0	0	0					RAF1	-0.0360478	0.620609	1.0253
ACLY	-0.0650932	9.29117	0.456298	0.511677	0.617702	1.04615	0	0	0					RASAL1	-0.606545	0.00464932	1.52261
ACO1	0.203893	7.29156	6.49312	0.0249061	0.0797144	1.1518	0	0	0					RASGRF2	0.535413	0.0225045	1.44936
ACO2	-0.276329	7.20798	4.29483	0.0595442	0.130693	1.21111	0	0	0					RIPK2	0.376835	0.0114218	1.29849
ACOT1	-0.268431	1.47454	1.89192	0.193163	0.297886	1.2045	0	0	0					S1PR1	0.217885	0.144707	1.16303
ACOT11	0.224464	-0.0269478	0.256299	0.621495	0.711927	1.16834	0	0	0					SELE	#N/A	#N/A	#N/A
ACOT13	-0.0338372	4.8283	0.106782	0.749252	0.818049	1.02373	0	0	0					SOCS3	-0.262078	0.0808034	1.1992
ACOT2	-0.228399	3.03096	2.55822	0.13471	0.228673	1.17153	0	0	0					SPTBN1	-0.0460155	0.662903	1.03241
ACOT4	-0.0768705	1.0438	0.12136	0.733368	0.804914	1.05473	0	0	0					SQSTM1	-0.290076	0.0626848	1.2227
ACOT7	-0.337128	5.90244	4.22641	0.0613344	0.133417	1.26324	0	0	0					STAT1	-0.20054	0.148892	1.14913
ACOT8	-0.358373	5.61331	4.50858	0.0543409	0.123376	1.28198	0	0	0					STAT3	-0.122171	0.132866	1.08837
ACOT9	0.0650431	5.84302	0.623781	0.444388	0.554775	1.04612	0	0	0					STAT5A	-0.382952	0.0423239	1.30401
ACOX1	0.198385	6.27088	4.57099	0.0529259	0.12152	1.14741	0	0	0					STAT5B	-0.0974306	0.240887	1.06987
ACOX2	0.281782	-1.27112	0.674702	0.472985	0.581594	1.2157	0	0	0					SYK	#N/A	#N/A	#N/A
ACOX3	-0.286487	4.07292	3.53845	0.0834848	0.163727	1.21967	0	0	0					TEK	#N/A	#N/A	#N/A
ACP1	0.0785226	6.96785	0.608105	0.450034	0.559864	1.05594	0	0	0					TM7SF3	0.239305	0.0203371	1.18042
ACP2	-0.252076	5.03518	3.08641	0.103426	0.190228	1.19092	0	0	0					TNF	#N/A	#N/A	#N/A
ACP6	-0.26392	3.91531	5.0197	0.0439508	0.108558	1.20074	0	0	0					TNFAIP3	-0.163621	0.200095	1.12009
ACRBP	-0.692703	0.266433	3.35309	0.0910384	0.173998	1.61631	0	0	0					TNFAIP6	#N/A	#N/A	#N/A
ACRC	-0.514435	0.464305	2.40571	0.145864	0.242443	1.42843	0	0	0					TNFAIP8	0.614371	0.00511221	1.53089
ACSF2	-0.190559	6.40984	3.0252	0.106555	0.193551	1.14121	0	0	0					TNFRSF11A	-0.157146	0.351318	1.11508
ACSF3	-0.71095	4.59793	14.9667	0.00208105	0.0454804	1.63688	ACSF3	ACSF3	0					TNFRSF12A	-0.399769	0.02346	1.3193
ACSL1	0.16793	5.66912	3.19962	0.0979304	0.182971	1.12345	0	0	0					TNFRSF14	-0.7542	0.000391846	1.6867
ACSL3	0.48644	7.31705	12.4063	0.00397271	0.0460702	1.40098	0	0	0					TNFRSF1A	-0.205994	0.124994	1.15348
ACSL4	0.506499	7.64466	13.4015	0.00306424	0.0454804	1.4206	0	0	0					TNFRSF1B	-0.549323	0.00777192	1.4634
ACSL5	0.0102672	1.54599	0.00197631	0.965244	0.976016	1.00714	0	0	0					TNFRSF4	#N/A	#N/A	#N/A
ACSL6	0.0656517	-0.0251713	0.0487785	0.828773	0.877902	1.04656	0	0	0					TNFRSF8	-0.56157	0.139962	1.47587
ACSM3	0.148993	1.5632	0.835176	0.378092	0.4912	1.10879	0	0	0					TNFRSF9	1.23208	0.00122828	2.34905
ACSM5	0.414268	-1.58338	0.572817	0.591503	0.687362	1.33262	0	0	0					TNFSF10	-0.562174	0.267445	1.47649
ACSS1	-0.233415	3.74911	2.80395	0.118882	0.209669	1.17561	0	0	0					TNFSF4	#N/A	#N/A	#N/A
ACSS2	-0.117589	6.26931	1.5978	0.229306	0.338364	1.08492	0	0	0					TNFSF9	-0.327722	0.0497002	1.25503
ACSS3	-0.00147478	2.44226	0.000129829	0.991089	0.994078	1.00102	0	0	0					TRAF1	-0.877413	0.052089	1.83708
ACTA1	-0.399979	0.287402	2.37782	0.148027	0.244982	1.31949	0	0	0					TRAF2	-0.504255	0.0218246	1.41839
ACTA2	-0.419898	2.92749	6.40031	0.0257694	0.0812615	1.33783	0	0	0					TRAF6	0.335729	0.0355281	1.26202
ACTB	-0.0154863	11.4266	0.0156328	0.90249	0.931908	1.01079	0	0	0					TRAFD1	-0.183146	0.0737151	1.13536
ACTC1	-0.0409755	2.1922	0.0527873	0.822004	0.873259	1.02881	0	0	0					VAV1	-0.567566	0.0740772	1.48202
ACTG1	-0.0295705	12.7681	0.0557585	0.81716	0.869755	1.02071	0	0	0					VCAM1	#N/A	#N/A	#N/A
ACTG1P17	-0.783052	-0.472596	5.32389	0.0388914	0.101025	1.72077	ACTG1P17	ACTG1P17	0					VEGFC	0.0450389	0.662609	1.03171
ACTG1P20	0.0825745	1.04485	0.0546791	0.818903	0.870958	1.05891	0	0	0					YES1	0.565104	0.0107279	1.47949
ACTG2	-0.301195	3.15092	2.90786	0.112885	0.201645	1.23216	0	0	0
ACTL6A	0.238021	6.39311	7.33305	0.0184654	0.069398	1.17937	0	0	0
ACTN1	-0.164002	10.2947	1.67069	0.219576	0.327441	1.12039	0	0	0
ACTN2	-0.278224	1.74938	1.12807	0.308301	0.421799	1.2127	0	0	0
ACTN3	-0.301806	-1.09524	0.5954	0.454696	0.564418	1.23269	0	0	0
ACTN4	-0.341799	8.90321	4.57756	0.0527795	0.121279	1.26734	0	0	0
ACTR10	0.374514	6.33493	11.3199	0.00534604	0.0485013	1.2964	0	0	0
ACTR1A	-0.121882	7.86396	1.18032	0.297823	0.411037	1.08815	0	0	0
ACTR1B	-0.362388	6.4886	4.76556	0.0487884	0.115496	1.28555	0	0	0
ACTR2	0.584764	8.99993	14.3859	0.00239547	0.0454804	1.49979	0	0	0
ACTR3	0.427631	8.64052	13.5564	0.0029458	0.0454804	1.34502	0	0	0
ACTR3B	-0.00839316	1.95583	0.00273135	0.959147	0.972166	1.00583	0	0	0
ACTR5	-0.0679203	5.34827	0.429022	0.524354	0.629062	1.0482	0	0	0
ACTR6	0.818055	5.13599	8.10564	0.0142112	0.0621211	1.76303	ACTR6	0	ACTR6
ACTR8	0.0485694	5.16366	0.288749	0.60047	0.694749	1.03424	0	0	0
ACTRT3	0.434668	0.789972	2.99346	0.108224	0.19561	1.3516	0	0	0
ACVR1	0.254397	5.27932	8.25995	0.0135061	0.0608775	1.19284	0	0	0
ACVR1B	-0.0395013	5.91837	0.226393	0.642429	0.730702	1.02776	0	0	0
ACVR2A	0.453318	3.1121	6.82104	0.0221177	0.0751492	1.36919	0	0	0
ACVR2B	0.239969	4.41304	5.9781	0.0301721	0.0880847	1.18097	0	0	0
ACVR2B-AS1	0.0718721	0.841767	0.0619609	0.807471	0.862768	1.05108	0	0	0
ACVRL1	-0.1365	0.0646482	0.206737	0.657142	0.742629	1.09924	0	0	0
ACYP1	-0.0930648	4.71263	1.30004	0.275609	0.388513	1.06663	0	0	0
ACYP2	-0.271924	0.648466	1.53468	0.238198	0.34815	1.20742	0	0	0
ADA	-0.200608	5.11483	4.47448	0.0551333	0.124478	1.14918	0	0	0
ADAL	0.223327	5.2113	3.72932	0.0764868	0.154228	1.16742	0	0	0
ADAM10	0.4254	7.31698	10.903	0.00601552	0.0491354	1.34294	0	0	0
ADAM11	-0.635514	3.54663	11.8562	0.00460866	0.0474464	1.55349	ADAM11	ADAM11	0
ADAM12	-0.0973682	0.137856	0.194073	0.66708	0.749892	1.06982	0	0	0
ADAM15	-0.285531	6.55984	3.04364	0.105601	0.192486	1.21886	0	0	0
ADAM17	0.24329	6.68934	5.93824	0.030632	0.0887781	1.18369	0	0	0
ADAM19	-0.0949548	6.06827	1.08878	0.316526	0.430357	1.06803	0	0	0
ADAM1A	-0.666485	1.81433	2.83362	0.11713	0.207154	1.5872	0	0	0
ADAM21	0.0631786	0.322423	0.100632	0.756315	0.823316	1.04477	0	0	0
ADAM22	0.445726	3.18719	8.33151	0.0131931	0.0603434	1.362	0	0	0
ADAM23	0.380135	0.114222	1.54177	0.237176	0.347072	1.30146	0	0	0
ADAM28	-0.73992	-1.18741	3.55102	0.0830004	0.16318	1.67008	0	0	0
ADAM33	-0.455153	4.00385	6.73894	0.0227797	0.0762361	1.37093	0	0	0
ADAM8	-0.914779	1.35948	21.5263	0.000514485	0.0454804	1.88528	ADAM8	ADAM8	0
ADAM9	0.338032	9.03627	13.298	0.00314647	0.0454804	1.26403	0	0	0
ADAMTS1	0.223461	7.37126	10.2883	0.00719013	0.0517598	1.16753	0	0	0
ADAMTS10	-0.804943	2.98039	42.6546	2.32041e-05	0.0454804	1.74708	ADAMTS10	ADAMTS10	0
ADAMTS12	0.100772	4.63117	0.641793	0.438044	0.548785	1.07235	0	0	0
ADAMTS13	-0.660823	3.44101	8.68348	0.0117721	0.0585748	1.58098	ADAMTS13	ADAMTS13	0
ADAMTS14	-0.467382	2.3296	5.61323	0.0347096	0.0946125	1.3826	0	0	0
ADAMTS15	-0.358422	3.6477	3.23612	0.0962352	0.180862	1.28202	0	0	0
ADAMTS16	0.321841	2.40414	4.22706	0.061317	0.133399	1.24992	0	0	0
ADAMTS2	-0.253709	2.68322	1.91813	0.190312	0.294608	1.19227	0	0	0
ADAMTS20	0.401305	0.450801	2.9157	0.112449	0.20111	1.3207	0	0	0
ADAMTS3	0.398184	3.90739	8.93969	0.0108501	0.0572977	1.31785	0	0	0
ADAMTS5	0.155137	3.67651	0.969287	0.343554	0.457085	1.11353	0	0	0
ADAMTS6	0.625797	4.2734	23.6879	0.000345382	0.0454804	1.54306	ADAMTS6	0	ADAMTS6
ADAMTS7	-0.939743	4.05937	16.6402	0.00141172	0.0454804	1.91819	ADAMTS7	ADAMTS7	0
ADAMTS8	0.166274	-1.00482	0.0815237	0.779925	0.841631	1.12216	0	0	0
ADAMTS9	0.0255282	-1.34254	0.00566318	0.950766	0.966349	1.01785	0	0	0
ADAMTS9-AS2	-0.00429854	-1.37536	5.89032e-05	0.993998	0.99563	1.00298	0	0	0
ADAMTSL1	0.242935	4.98481	3.02862	0.106377	0.193291	1.1834	0	0	0
ADAMTSL3	-0.00290577	2.85627	0.000491732	0.982659	0.987727	1.00202	0	0	0
ADAMTSL4	-0.431532	6.6278	8.26377	0.0134892	0.0608775	1.34867	0	0	0
ADAMTSL5	-0.338815	5.06273	7.67395	0.0164259	0.066186	1.26472	0	0	0
ADAP1	-0.602177	1.12526	2.78616	0.119948	0.211244	1.51801	0	0	0
ADAP2	-0.0561869	2.68985	0.192041	0.66871	0.751368	1.03971	0	0	0
ADAR	-0.230798	9.47243	9.33001	0.00960303	0.0556907	1.17348	0	0	0
ADARB1	-0.185401	6.29026	4.85672	0.0469833	0.112866	1.13713	0	0	0
ADAT1	-0.00587868	4.99669	0.00476305	0.946071	0.963776	1.00408	0	0	0
ADAT2	0.201519	3.02074	0.5711	0.463842	0.572807	1.14991	0	0	0
ADAT3	-1.13039	-0.189319	8.32156	0.0132361	0.0604017	2.18917	ADAT3	ADAT3	0
ADCK1	-0.320019	2.27145	2.64339	0.128943	0.221437	1.24835	0	0	0
ADCK2	-0.318214	5.33073	6.53402	0.0245366	0.0789909	1.24679	0	0	0
ADCK3	-0.334468	5.06791	5.95287	0.0304623	0.088512	1.26091	0	0	0
ADCK4	-0.514437	3.56194	8.6935	0.0117344	0.0585748	1.42844	0	0	0
ADCK5	-0.817852	3.69573	16.4489	0.00147394	0.0454804	1.76278	ADCK5	ADCK5	0
ADCY1	-1.07844	-0.168613	6.93434	0.0212411	0.0735589	2.11175	ADCY1	ADCY1	0
ADCY10P1	-0.0022379	-0.0457727	6.20458e-05	0.99384	0.99563	1.00155	0	0	0
ADCY3	-0.356852	6.74746	7.29204	0.0187303	0.0698211	1.28063	0	0	0
ADCY4	-0.769909	-1.19183	2.79604	0.124716	0.216541	1.70516	0	0	0
ADCY5	-0.736109	0.546371	11.4159	0.00520436	0.048406	1.66568	ADCY5	ADCY5	0
ADCY6	-0.317695	6.79154	8.76858	0.011456	0.0584017	1.24634	0	0	0
ADCY7	-0.0723934	5.41036	0.679816	0.425123	0.536629	1.05146	0	0	0
ADCY9	-0.164213	5.74218	1.26347	0.282144	0.395667	1.12055	0	0	0
ADD1	-0.131589	7.71174	2.41581	0.14509	0.241514	1.0955	0	0	0
ADD2	-0.308755	0.125142	1.13173	0.331849	0.445397	1.23864	0	0	0
ADD3	0.374397	6.22799	8.88414	0.0110426	0.0574801	1.2963	0	0	0
ADGRA2	-0.43565	5.22853	8.79846	0.0113474	0.0581476	1.35252	0	0	0
ADGRA3	0.327582	4.6957	9.10523	0.0102993	0.0568719	1.25491	0	0	0
ADGRB1	-0.707192	-0.509461	3.45927	0.0866141	0.16805	1.63262	0	0	0
ADGRB2	-0.59405	5.47826	11.3643	0.00528	0.048406	1.50948	ADGRB2	ADGRB2	0
ADGRB3	0.169609	0.834952	0.422614	0.527417	0.631701	1.12475	0	0	0
ADGRE1	0.282367	-0.700444	0.451539	0.513849	0.619607	1.21619	0	0	0
ADGRE5	-0.210073	0.704245	0.501706	0.491765	0.5991	1.15675	0	0	0
ADGRF3	-0.236937	-0.770986	0.207121	0.656847	0.742554	1.17849	0	0	0
ADGRF5	0.681346	-1.15035	2.57038	0.133867	0.227596	1.60363	0	0	0
ADGRG1	-0.136854	3.35307	0.339727	0.570365	0.669175	1.0995	0	0	0
ADGRG2	-0.00749928	-0.805976	0.000319343	0.986025	0.990152	1.00521	0	0	0
ADGRG6	0.425665	5.59446	6.71617	0.0229673	0.0764159	1.34319	0	0	0
ADGRL1	-0.478723	5.33318	7.87872	0.0153284	0.0643027	1.39351	0	0	0
ADGRL2	0.420901	1.86913	5.1463	0.0417553	0.105524	1.33876	0	0	0
ADGRL3	0.213316	1.4729	2.03712	0.178031	0.280461	1.15935	0	0	0
ADGRL4	1.06988	0.519878	5.27211	0.0397016	0.102205	2.09927	ADGRL4	0	ADGRL4
ADH5	0.24392	6.88012	7.50714	0.0173888	0.0675305	1.18421	0	0	0
ADHFE1	0.369909	-0.376603	1.854	0.227502	0.336517	1.29227	0	0	0
ADI1	0.0607035	5.95951	0.498168	0.493267	0.600579	1.04297	0	0	0
ADIPOR1	0.0183602	7.2171	0.0709416	0.794319	0.852873	1.01281	0	0	0
ADIPOR2	0.102129	7.72634	1.91408	0.19075	0.29516	1.07336	0	0	0
ADK	0.425759	6.27688	11.2151	0.00550581	0.0485265	1.34328	0	0	0
ADM	-0.207101	5.45557	2.18223	0.164389	0.264116	1.15437	0	0	0
ADM2	-0.562301	6.33844	12.0571	0.00436345	0.0471975	1.47662	0	0	0
ADM5	-0.530317	1.01423	6.78033	0.022443	0.0756632	1.44425	0	0	0
ADNP	0.279129	8.31443	9.4533	0.0092446	0.0552017	1.21346	0	0	0
ADNP-AS1	0.141697	0.266815	0.228621	0.652387	0.738985	1.1032	0	0	0
ADNP2	0.012058	6.11415	0.0244792	0.878173	0.913827	1.00839	0	0	0
ADO	0.471388	5.03951	7.44916	0.017739	0.068157	1.38644	0	0	0
ADORA1	-0.176392	2.36786	0.604916	0.451196	0.561025	1.13005	0	0	0
ADORA2B	0.161955	4.8736	2.6868	0.126122	0.218128	1.1188	0	0	0
ADPGK	-0.0144334	6.47351	0.0371155	0.850329	0.893749	1.01005	0	0	0
ADPRH	-0.664138	-0.55333	1.5949	0.229705	0.338782	1.58462	0	0	0
ADPRHL2	-0.217414	5.79674	2.52187	0.137269	0.231871	1.16265	0	0	0
ADPRM	0.587229	3.24368	12.7359	0.00364083	0.0454804	1.50236	ADPRM	0	ADPRM
ADRA1B	-0.0314233	1.33305	0.0295268	0.866322	0.90581	1.02202	0	0	0
ADRA2A	0.0834604	1.4718	0.187317	0.672542	0.754284	1.05956	0	0	0
ADRA2B	-0.66115	0.172063	3.89117	0.0711027	0.146991	1.58134	0	0	0
ADRA2C	-1.52857	-0.627772	6.18116	0.0279519	0.0843979	2.885	ADRA2C	ADRA2C	0
ADRB1	-0.0910006	0.150718	0.114033	0.741209	0.811581	1.06511	0	0	0
ADRB2	-0.328701	2.21017	5.03475	0.0436828	0.108245	1.25588	0	0	0
ADRBK1	-0.517334	6.81473	10.3789	0.00700134	0.0515156	1.43131	0	0	0
ADRBK2	0.158365	5.25444	2.45255	0.142319	0.238039	1.11602	0	0	0
ADRM1	-0.689069	7.5716	8.96184	0.0107744	0.0572977	1.61224	ADRM1	ADRM1	0
ADSL	0.105151	6.94843	1.63917	0.223715	0.332292	1.07561	0	0	0
ADSS	0.56712	5.77903	9.53557	0.00901414	0.054876	1.48156	0	0	0
ADSSL1	-0.389735	2.7942	6.15785	0.0281967	0.0848919	1.31015	0	0	0
ADTRP	0.706174	-0.074193	3.42207	0.0881339	0.170208	1.63147	0	0	0
AEBP1	-0.448923	6.02519	8.76397	0.0114729	0.0584017	1.36502	0	0	0
AEBP2	0.514254	5.84108	10.5886	0.00658573	0.0505713	1.42826	0	0	0
AEN	-0.252246	6.68843	3.81108	0.0737077	0.150568	1.19106	0	0	0
AES	-0.359101	7.48571	5.91049	0.0309571	0.089378	1.28263	0	0	0
AFAP1	-0.134781	7.49134	1.7075	0.214868	0.322248	1.09793	0	0	0
AFAP1L1	-0.226379	6.14948	4.17526	0.0627152	0.135534	1.1699	0	0	0
AFAP1L2	0.0471128	2.83491	0.0910344	0.767833	0.832635	1.0332	0	0	0
AFF1	0.230893	6.72451	8.02723	0.0145861	0.0629126	1.17356	0	0	0
AFF3	0.233232	5.15246	8.19327	0.0138057	0.0612937	1.17546	0	0	0
AFF4	0.39179	8.57707	9.33827	0.00957852	0.0556907	1.31202	0	0	0
AFG3L1P	-0.274138	4.56524	2.75272	0.121983	0.213622	1.20927	0	0	0
AFG3L2	0.0159842	6.09465	0.0309511	0.863171	0.903225	1.01114	0	0	0
AFMID	-0.0901137	5.51697	0.6975	0.419321	0.531045	1.06445	0	0	0
AFTPH	0.483745	6.1977	12.8876	0.003499	0.0454804	1.39837	0	0	0
AGA	0.310271	3.83863	5.34994	0.0384912	0.100503	1.23994	0	0	0
AGAP1	-0.0869396	5.74485	0.487237	0.497958	0.605133	1.06211	0	0	0
AGAP11	-0.117965	-1.08691	0.0454054	0.8347	0.882756	1.0852	0	0	0
AGAP2	-0.37691	3.04676	5.99487	0.029981	0.0878071	1.29856	0	0	0
AGAP2-AS1	-0.484274	3.54073	5.12295	0.0421503	0.105975	1.39888	0	0	0
AGAP3	-0.502159	6.21336	8.66185	0.0118541	0.0585912	1.41633	0	0	0
AGAP4	0.12522	0.761217	0.171853	0.685505	0.765362	1.09067	0	0	0
AGAP5	-0.316182	0.164528	0.836952	0.377601	0.490737	1.24503	0	0	0
AGAP6	-0.292719	2.52665	3.65478	0.0791316	0.158043	1.22495	0	0	0
AGAP9	-0.370019	1.14333	2.39239	0.146892	0.243599	1.29237	0	0	0
AGBL2	-0.151214	1.00321	0.231162	0.638979	0.727174	1.1105	0	0	0
AGBL3	-0.0967278	-0.0398076	0.0868273	0.773093	0.836664	1.06935	0	0	0
AGBL5	-0.194394	6.84826	4.128	0.0640243	0.137349	1.14424	0	0	0
AGER	-0.602732	3.65003	7.25574	0.0189685	0.0700666	1.51859	AGER	AGER	0
AGFG1	0.494091	7.08328	10.5754	0.00661104	0.0505713	1.40843	0	0	0
AGFG2	-0.314046	4.08824	3.59304	0.0814068	0.161072	1.24319	0	0	0
AGGF1	0.489962	5.88594	9.28732	0.00973092	0.0556949	1.40441	0	0	0
AGK	0.0115819	5.69981	0.0181169	0.895075	0.926474	1.00806	0	0	0
AGL	0.450272	4.79527	5.92903	0.0307394	0.088925	1.3663	0	0	0
AGMAT	-0.164481	0.417905	0.275721	0.608719	0.701354	1.12076	0	0	0
AGO1	0.057992	6.08819	0.475429	0.503115	0.609729	1.04102	0	0	0
AGO2	-0.0424085	5.17494	0.0624678	0.806703	0.862274	1.02983	0	0	0
AGO3	0.177485	4.3083	2.36772	0.14882	0.245963	1.13091	0	0	0
AGO4	0.0998685	4.62148	0.474409	0.503565	0.610022	1.07168	0	0	0
AGPAT1	-0.24102	7.1735	3.52688	0.0839333	0.164308	1.18183	0	0	0
AGPAT2	-0.767395	4.99969	7.5512	0.0171282	0.0672952	1.70219	AGPAT2	AGPAT2	0
AGPAT3	-0.332417	6.99996	9.05592	0.0104599	0.0570193	1.25912	0	0	0
AGPAT4	0.121667	3.08322	1.01493	0.332851	0.446414	1.08799	0	0	0
AGPAT4-IT1	-0.23997	-0.781258	0.273927	0.609874	0.702353	1.18097	0	0	0
AGPAT5	0.539416	5.89461	9.91287	0.00803967	0.0530959	1.45338	0	0	0
AGPS	0.602172	6.47948	16.4336	0.00147904	0.0454804	1.518	AGPS	0	AGPS
AGRN	-0.973422	8.21475	14.5256	0.00231507	0.0454804	1.96349	AGRN	AGRN	0
AGTPBP1	0.783349	5.82651	25.4402	0.000254553	0.0454804	1.72112	AGTPBP1	0	AGTPBP1
AGTR1	0.741562	2.65567	6.31365	0.0266074	0.0826867	1.67199	AGTR1	0	AGTR1
AGTRAP	-0.392259	5.14997	4.22242	0.0614408	0.133569	1.31245	0	0	0
AHCTF1	0.387564	6.3667	8.04392	0.0145054	0.0628058	1.30818	0	0	0
AHCTF1P1	0.867673	0.523192	6.51684	0.0246909	0.0793309	1.82472	AHCTF1P1	0	AHCTF1P1
AHCY	-0.0683941	9.41065	0.337851	0.571417	0.669708	1.04855	0	0	0
AHCYL1	0.219247	8.0318	7.09329	0.0200793	0.071616	1.16413	0	0	0
AHCYL2	0.143471	4.37645	2.21766	0.161262	0.260205	1.10456	0	0	0
AHDC1	-0.714476	5.05274	12.6254	0.0037483	0.0456783	1.64089	AHDC1	AHDC1	0
AHI1	0.548845	4.53224	10.5902	0.0065827	0.0505713	1.46291	0	0	0
AHNAK	0.119763	9.97284	0.343142	0.56846	0.667583	1.08656	0	0	0
AHNAK2	-0.26073	4.26568	2.66156	0.127753	0.219994	1.19808	0	0	0
AHR	0.471233	5.55489	8.10735	0.0142032	0.0621211	1.38629	0	0	0
AHRR	-0.697674	4.4402	14.7546	0.00218996	0.0454804	1.62189	AHRR	AHRR	0
AHSA1	-0.172364	7.4959	2.92311	0.112037	0.20062	1.1269	0	0	0
AHSA2	-0.249153	5.8265	1.44652	0.251402	0.362383	1.18851	0	0	0
AIDA	0.682284	3.01819	15.1878	0.00197417	0.0454804	1.60468	AIDA	0	AIDA
AIF1L	0.0859883	7.64782	0.891377	0.363018	0.476426	1.06141	0	0	0
AIFM1	-0.106176	6.10637	1.52854	0.239087	0.349101	1.07637	0	0	0
AIFM2	-0.412909	4.15937	7.48432	0.0175257	0.0677331	1.33137	0	0	0
AIFM3	-0.797949	1.44218	7.5964	0.0168656	0.0667982	1.73863	AIFM3	AIFM3	0
AIG1	0.151625	4.52859	2.19815	0.162974	0.262303	1.11082	0	0	0
AIM1	0.0445305	2.2866	0.0574957	0.814391	0.868197	1.03135	0	0	0
AIM1L	-0.567121	1.0266	4.9395	0.045413	0.110714	1.48156	0	0	0
AIMP1	0.382792	6.20847	10.5281	0.00670264	0.0507795	1.30386	0	0	0
AIMP2	0.0133818	4.15352	0.0199722	0.88987	0.921934	1.00932	0	0	0
AIP	-0.537935	5.90517	7.68946	0.0163397	0.0660583	1.45189	0	0	0
AJAP1	-0.23997	2.80637	2.58441	0.132904	0.226378	1.18097	0	0	0
AJUBA	-0.104647	8.34211	2.12632	0.169482	0.27042	1.07523	0	0	0
AK1	-0.294383	5.45971	3.16671	0.0994904	0.185129	1.22636	0	0	0
AK2	0.148246	7.61908	4.52795	0.0538969	0.122787	1.10822	0	0	0
AK3	0.594605	5.54182	11.7137	0.00479232	0.0474464	1.51006	AK3	0	AK3
AK4	0.385569	4.966	5.13181	0.0419998	0.105809	1.30637	0	0	0
AK5	0.306541	1.17678	1.93487	0.18852	0.292576	1.23674	0	0	0
AK6	1.01502	4.31828	11.7727	0.00471529	0.0474464	2.02094	AK6	0	AK6
AK7	0.133489	1.87318	0.506466	0.489758	0.5974	1.09694	0	0	0
AK8	-0.0651805	0.478056	0.0311137	0.862816	0.903002	1.04622	0	0	0
AK9	0.121499	1.60788	0.314363	0.584937	0.682007	1.08786	0	0	0
AKAP1	0.0389331	5.74623	0.164853	0.691601	0.770287	1.02735	0	0	0
AKAP10	0.303688	6.30931	5.82746	0.0319547	0.0906135	1.2343	0	0	0
AKAP11	0.610089	5.27883	15.0723	0.00202917	0.0454804	1.52635	AKAP11	0	AKAP11
AKAP12	0.0746487	7.25779	1.12417	0.309105	0.422333	1.0531	0	0	0
AKAP13	-0.00319451	6.34515	0.000491383	0.982665	0.987727	1.00222	0	0	0
AKAP17A	-0.424966	5.78089	11.0413	0.00578305	0.048851	1.34254	0	0	0
AKAP2	-2.5072	-0.612629	12.3302	0.0040542	0.0464081	5.68515	AKAP2	AKAP2	0
AKAP3	-0.793474	-1.24091	0.649605	0.435338	0.546319	1.73324	0	0	0
AKAP5	0.489718	3.78899	6.33422	0.0264057	0.0823103	1.40417	0	0	0
AKAP6	-0.0436965	1.477	0.0522113	0.822959	0.873824	1.03075	0	0	0
AKAP7	0.344095	1.77146	1.02668	0.330174	0.443759	1.26935	0	0	0
AKAP8	-0.312684	5.20511	10.3005	0.00716447	0.0517532	1.24202	0	0	0
AKAP8L	-0.236088	6.57969	3.24566	0.0957981	0.180241	1.17779	0	0	0
AKAP9	0.450043	6.31387	12.7972	0.00358273	0.0454804	1.36608	0	0	0
AKIP1	-0.026033	4.9394	0.0676947	0.798965	0.856745	1.01821	0	0	0
AKIRIN1	0.376088	6.60126	6.84482	0.0219302	0.0748499	1.29782	0	0	0
AKIRIN2	-0.00212151	4.36674	0.000415013	0.984069	0.98859	1.00147	0	0	0
AKNA	-0.344067	6.50652	3.18569	0.0985871	0.183846	1.26933	0	0	0
AKR1A1	-0.149687	6.03719	1.47321	0.247302	0.358131	1.10933	0	0	0
AKR1B1	0.122289	7.97694	1.07644	0.319174	0.43251	1.08846	0	0	0
AKR1C3	0.467657	-1.56236	0.652551	0.434324	0.545412	1.38286	0	0	0
AKR7A2	-0.18291	5.25644	2.05941	0.175844	0.277823	1.13517	0	0	0
AKR7A3	-1.187	-0.898745	4.67326	0.050701	0.118248	2.27678	0	0	0
AKR7L	0.348308	-0.64701	0.254696	0.622577	0.712888	1.27307	0	0	0
AKT1	-0.355218	7.99701	5.4395	0.0371524	0.098305	1.27918	0	0	0
AKT1S1	-0.288494	5.23674	3.05776	0.104876	0.191792	1.22136	0	0	0
AKT2	-0.322792	6.58654	5.27729	0.0396196	0.102136	1.25075	0	0	0
AKT3	0.476069	6.89204	10.0664	0.00767882	0.0523426	1.39095	0	0	0
AKTIP	0.446883	3.86017	10.26	0.00725057	0.0518113	1.36309	0	0	0
ALAD	-0.253627	5.41914	6.28844	0.0268573	0.0829478	1.1922	0	0	0
ALAS1	-0.206845	6.38674	5.23235	0.0403374	0.103185	1.15416	0	0	0
ALCAM	0.577714	8.1574	15.689	0.00175475	0.0454804	1.49248	0	0	0
ALDH16A1	-1.05122	4.02338	13.6662	0.00286508	0.0454804	2.07228	ALDH16A1	ALDH16A1	0
ALDH18A1	0.00146687	7.98205	0.000289438	0.986695	0.990612	1.00102	0	0	0
ALDH1A2	-0.0316508	3.02724	0.0723887	0.792285	0.851328	1.02218	0	0	0
ALDH1A3	-0.391834	0.529714	3.90593	0.0706348	0.146443	1.31206	0	0	0
ALDH1B1	0.0329989	6.85774	0.128877	0.725597	0.79789	1.02314	0	0	0
ALDH1L1	-0.601152	1.88059	12.6746	0.00369995	0.0454804	1.51693	ALDH1L1	ALDH1L1	0
ALDH1L2	0.312232	8.11804	9.18931	0.0100321	0.0562746	1.24163	0	0	0
ALDH2	-0.221447	5.10173	4.8801	0.0465333	0.112341	1.1659	0	0	0
ALDH3A1	-0.911838	-1.28117	4.03172	0.0667945	0.140896	1.88144	0	0	0
ALDH3A2	0.112842	5.11715	1.1175	0.310484	0.423776	1.08136	0	0	0
ALDH3B1	-0.21648	4.95511	1.43603	0.253036	0.364099	1.1619	0	0	0
ALDH4A1	-0.3629	4.58195	4.54767	0.0534495	0.122269	1.28601	0	0	0
ALDH5A1	-0.080481	5.04959	0.766555	0.397817	0.511649	1.05737	0	0	0
ALDH6A1	0.254423	5.51751	5.58732	0.0350614	0.0951448	1.19286	0	0	0
ALDH7A1	0.0430528	7.32227	0.270936	0.611811	0.704086	1.03029	0	0	0
ALDH9A1	0.373453	6.59278	16.1411	0.00158085	0.0454804	1.29545	0	0	0
ALDOA	-0.232837	10.1091	1.9387	0.188113	0.292262	1.17514	0	0	0
ALDOC	-0.217975	1.64031	0.958933	0.346051	0.45976	1.1631	0	0	0
ALG1	-0.109668	4.12836	0.700034	0.4185	0.530418	1.07898	0	0	0
ALG10	0.486532	2.56679	3.19813	0.0980004	0.183078	1.40107	0	0	0
ALG10B	0.628749	3.61576	4.73196	0.0494744	0.116558	1.54622	ALG10B	0	ALG10B
ALG11	0.892937	2.37457	12.2237	0.00417173	0.046704	1.85695	ALG11	0	ALG11
ALG12	-0.494679	4.96929	7.37809	0.0181795	0.0688788	1.40901	0	0	0
ALG13	0.399812	4.84698	8.91825	0.0109239	0.0573024	1.31934	0	0	0
ALG14	0.123607	2.01603	0.71496	0.413714	0.526268	1.08946	0	0	0
ALG2	0.177256	5.35942	2.28822	0.155255	0.253193	1.13073	0	0	0
ALG3	-0.148115	5.47977	1.50032	0.24323	0.353915	1.10812	0	0	0
ALG5	0.223053	3.62191	1.84607	0.198283	0.303671	1.1672	0	0	0
ALG6	1.04481	2.56747	13.897	0.00270366	0.0454804	2.06309	ALG6	0	ALG6
ALG8	0.449146	5.0112	7.98502	0.0147927	0.0634128	1.36523	0	0	0
ALG9	0.331763	5.27374	7.1213	0.0198824	0.0712529	1.25855	0	0	0
ALKBH1	0.0497968	5.01399	0.28465	0.603039	0.697225	1.03512	0	0	0
ALKBH2	-0.0883502	4.54119	0.584105	0.45891	0.568202	1.06315	0	0	0
ALKBH3	-0.0778407	5.07434	0.537314	0.477086	0.585457	1.05544	0	0	0
ALKBH4	-0.458581	4.10504	6.89768	0.0215202	0.0739971	1.37419	0	0	0
ALKBH5	-0.155602	7.67652	2.89485	0.113616	0.202652	1.11389	0	0	0
ALKBH6	-0.342798	3.4553	4.15084	0.0633878	0.136464	1.26821	0	0	0
ALKBH7	-1.04862	3.09457	8.31969	0.0132442	0.0604017	2.06854	ALKBH7	ALKBH7	0
ALKBH8	0.271383	4.77635	4.4643	0.0553727	0.124827	1.20696	0	0	0
ALMS1	0.162922	5.98932	2.26601	0.157115	0.255486	1.11955	0	0	0
ALMS1-IT1	0.690028	1.7279	10.131	0.00753274	0.0522692	1.61331	ALMS1-IT1	0	ALMS1-IT1
ALOX12-AS1	-0.044845	0.798375	0.0377572	0.849058	0.893054	1.03157	0	0	0
ALOX12B	-0.680727	-0.606234	3.54757	0.10847	0.19591	1.60295	0	0	0
ALOXE3	-0.242422	-0.605135	0.425581	0.525995	0.630437	1.18298	0	0	0
ALPK1	0.0351722	2.41915	0.0399757	0.844748	0.889928	1.02468	0	0	0
ALPK2	-0.190469	6.76656	4.74109	0.0492868	0.11625	1.14113	0	0	0
ALPL	-0.151915	2.77303	0.675323	0.426618	0.538051	1.11104	0	0	0
ALPP	-0.0842719	-1.23292	0.0307286	0.863658	0.90367	1.06015	0	0	0
ALS2	0.0642653	7.06982	0.680436	0.424917	0.536508	1.04555	0	0	0
ALS2CL	-0.443985	3.34878	3.73923	0.0761434	0.153874	1.36036	0	0	0
ALX1	0.118294	2.09071	0.577731	0.461316	0.570265	1.08545	0	0	0
ALYREF	-0.276904	7.12338	2.99955	0.107901	0.195316	1.21159	0	0	0
AMACR	0.54707	0.45533	3.75094	0.0757397	0.153419	1.46112	0	0	0
AMBRA1	-0.283547	5.82947	4.21527	0.061632	0.133887	1.21718	0	0	0
AMD1	0.567479	6.08449	11.222	0.00549511	0.0485265	1.48193	0	0	0
AMDHD1	0.0149622	-0.116533	0.00213741	0.973511	0.981536	1.01042	0	0	0
AMDHD2	-0.628337	4.56712	5.55037	0.0355707	0.0958707	1.54578	AMDHD2	AMDHD2	0
AMER1	-0.135221	3.9901	1.35861	0.265564	0.377737	1.09826	0	0	0
AMFR	-0.0256874	6.9978	0.106206	0.749903	0.818441	1.01796	0	0	0
AMH	-1.27534	-0.411888	6.20967	0.027656	0.0839221	2.42056	AMH	AMH	0
AMIGO1	-0.219978	3.43287	3.03335	0.106132	0.193009	1.16472	0	0	0
AMIGO2	0.284392	5.43336	5.54832	0.0355992	0.0958944	1.2179	0	0	0
AMIGO3	-0.773101	1.98473	6.10425	0.0287693	0.0857864	1.70894	AMIGO3	AMIGO3	0
AMMECR1	0.592721	4.03378	8.51786	0.0124172	0.0592518	1.50809	AMMECR1	0	AMMECR1
AMMECR1L	-0.0516863	6.41133	0.441336	0.51856	0.623778	1.03648	0	0	0
AMN	-0.750696	-0.528785	5.38761	0.0379212	0.0995296	1.6826	AMN	AMN	0
AMN1	0.796127	2.82775	9.02116	0.0105748	0.0571124	1.73643	AMN1	0	AMN1
AMOT	0.373829	4.8454	18.4835	0.000945738	0.0454804	1.29579	0	0	0
AMOTL1	0.0719811	7.21685	0.710906	0.415005	0.52743	1.05116	0	0	0
AMOTL2	-0.352079	8.27301	7.80952	0.0156894	0.0649237	1.2764	0	0	0
AMPD2	-0.308706	6.59287	4.61202	0.0520194	0.120136	1.2386	0	0	0
AMPD3	0.0999638	1.95803	0.384211	0.546505	0.648556	1.07175	0	0	0
AMPH	0.0351021	3.59223	0.0905158	0.768474	0.833126	1.02463	0	0	0
AMT	-0.457908	3.91774	3.44086	0.0873623	0.169063	1.37355	0	0	0
AMY2B	0.517495	0.969162	1.2894	0.277488	0.390597	1.43147	0	0	0
AMZ1	-0.247014	1.16843	0.974823	0.34223	0.455735	1.18675	0	0	0
AMZ2	0.165871	6.83625	3.90404	0.0706947	0.146509	1.12184	0	0	0
AMZ2P1	0.0376578	2.90265	0.0802882	0.781551	0.842951	1.02645	0	0	0
ANAPC1	0.304965	6.13849	7.62624	0.0166948	0.0664839	1.23539	0	0	0
ANAPC10	0.253693	3.60319	3.48344	0.0856439	0.166764	1.19226	0	0	0
ANAPC11	-0.433563	6.0905	5.26928	0.0397464	0.102238	1.35057	0	0	0
ANAPC13	0.283289	5.75637	4.59676	0.0523545	0.120679	1.21697	0	0	0
ANAPC15	-0.154117	5.12891	1.20763	0.292542	0.405778	1.11274	0	0	0
ANAPC16	0.133536	5.9187	2.21402	0.161579	0.260603	1.09698	0	0	0
ANAPC2	-0.801898	5.16937	18.0638	0.00103368	0.0454804	1.74339	ANAPC2	ANAPC2	0
ANAPC4	0.634058	4.42885	8.2511	0.0135455	0.0609025	1.55192	ANAPC4	0	ANAPC4
ANAPC5	0.0777817	7.58973	1.51777	0.240658	0.350765	1.05539	0	0	0
ANAPC7	-0.0119759	6.80511	0.0232205	0.88132	0.915853	1.00834	0	0	0
ANG	0.217234	1.06861	0.951023	0.347977	0.46175	1.1625	0	0	0
ANGEL1	-0.0748647	5.40388	0.730404	0.408853	0.522217	1.05326	0	0	0
ANGEL2	0.284111	4.7717	2.58525	0.132846	0.226366	1.21766	0	0	0
ANGPTL2	-0.43752	2.62658	6.562	0.0242875	0.0786581	1.35427	0	0	0
ANGPTL4	1.21338	-1.36585	1.05221	0.324463	0.437853	2.3188	0	0	0
ANK1	-0.510114	2.38504	10.8674	0.0060771	0.0494102	1.42416	0	0	0
ANK2	0.175916	4.00894	2.19513	0.163241	0.26256	1.12968	0	0	0
ANK3	0.0113636	1.87716	0.00475316	0.946127	0.963776	1.00791	0	0	0
ANKAR	0.587643	1.53352	2.68101	0.126494	0.218512	1.50279	0	0	0
ANKDD1A	-0.382118	1.39971	3.37844	0.0899576	0.172577	1.30325	0	0	0
ANKEF1	0.27382	1.81304	1.67401	0.219147	0.3269	1.209	0	0	0
ANKFY1	-0.0618462	7.45177	0.570552	0.464053	0.57297	1.0438	0	0	0
ANKH	0.00936358	5.09359	0.0101485	0.921357	0.94552	1.00651	0	0	0
ANKHD1	0.56973	3.66451	16.8681	0.00134156	0.0454804	1.48425	0	0	0
ANKHD1-EIF4EBP3	0.683692	0.0193941	3.88835	0.0711925	0.147099	1.60625	0	0	0
ANKIB1	0.272123	6.88209	6.34063	0.0263431	0.0822379	1.20758	0	0	0
ANKLE1	-0.489527	0.680187	5.94185	0.03059	0.0887208	1.40398	0	0	0
ANKLE2	-0.037633	7.88871	0.292801	0.597954	0.692511	1.02643	0	0	0
ANKMY1	-0.457956	2.48093	5.06949	0.0430713	0.107312	1.37359	0	0	0
ANKMY2	0.381227	4.84913	10.2674	0.00723472	0.0518046	1.30245	0	0	0
ANKRA2	-0.189983	4.86347	1.70715	0.214912	0.322248	1.14075	0	0	0
ANKRD1	-0.0612145	6.16263	0.448231	0.515367	0.621105	1.04334	0	0	0
ANKRD10	-0.00316012	4.76992	0.00054608	0.981726	0.987157	1.00219	0	0	0
ANKRD11	-0.394924	7.53282	8.45231	0.0126838	0.0596534	1.31487	0	0	0
ANKRD12	0.823832	5.01734	11.2406	0.0054663	0.0485265	1.7701	ANKRD12	0	ANKRD12
ANKRD13A	0.056253	6.42833	0.395944	0.540535	0.643201	1.03976	0	0	0
ANKRD13B	-0.410183	3.98695	5.60683	0.034796	0.0947269	1.32885	0	0	0
ANKRD13C	0.240956	5.01964	3.14717	0.100431	0.186169	1.18178	0	0	0
ANKRD13D	-0.657264	4.52197	12.5006	0.00387423	0.0460151	1.57709	ANKRD13D	ANKRD13D	0
ANKRD16	-0.659281	1.93685	6.76868	0.0225372	0.0757364	1.5793	ANKRD16	ANKRD16	0
ANKRD17	0.247205	7.83656	11.7023	0.00480734	0.0474464	1.18691	0	0	0
ANKRD18A	0.232451	2.80181	0.850343	0.373933	0.487181	1.17483	0	0	0
ANKRD18B	0.635504	3.55729	22.0506	0.000465962	0.0454804	1.55348	ANKRD18B	0	ANKRD18B
ANKRD2	-0.311977	0.777101	1.86682	0.195944	0.301002	1.24141	0	0	0
ANKRD20A11P	0.533241	-0.786889	1.25391	0.309701	0.422844	1.44718	0	0	0
ANKRD20A5P	0.219057	2.00166	0.923916	0.354696	0.468162	1.16397	0	0	0
ANKRD23	-0.584854	1.34824	5.28098	0.0395614	0.102048	1.49989	0	0	0
ANKRD24	-0.585645	1.57883	10.1219	0.00755297	0.0522692	1.50071	ANKRD24	ANKRD24	0
ANKRD26	0.211898	4.46318	0.84951	0.374159	0.487433	1.15821	0	0	0
ANKRD27	0.0244382	6.48258	0.0919421	0.766716	0.831547	1.01708	0	0	0
ANKRD28	0.424335	7.02663	13.4753	0.00300714	0.0454804	1.34195	0	0	0
ANKRD29	-0.120505	-0.051091	0.0559635	0.81683	0.869721	1.08712	0	0	0
ANKRD30B	0.546391	3.90132	3.77909	0.0747802	0.152035	1.46043	0	0	0
ANKRD31	-0.183078	1.31715	0.212859	0.658916	0.743848	1.1353	0	0	0
ANKRD33B	-0.23087	5.05372	5.79636	0.0323381	0.0911143	1.17354	0	0	0
ANKRD34A	-0.282426	1.15057	2.72517	0.123692	0.215607	1.21624	0	0	0
ANKRD34B	0.677237	-0.356156	4.40471	0.0706177	0.146434	1.59907	0	0	0
ANKRD35	-0.724973	-1.38426	1.69454	0.216511	0.324258	1.65287	0	0	0
ANKRD36	0.382565	2.6444	2.06269	0.175525	0.277409	1.30366	0	0	0
ANKRD36B	0.107702	1.22485	0.205723	0.657924	0.743096	1.07751	0	0	0
ANKRD36C	0.158852	2.0141	0.821671	0.381854	0.495065	1.1164	0	0	0
ANKRD37	-0.205982	0.794838	0.656039	0.433129	0.544258	1.15347	0	0	0
ANKRD39	-0.342058	3.27037	2.3925	0.146883	0.243599	1.26756	0	0	0
ANKRD40	0.152596	7.08855	4.10873	0.0645677	0.138087	1.11157	0	0	0
ANKRD42	-0.210596	4.41637	5.02156	0.0439176	0.108538	1.15717	0	0	0
ANKRD44	0.310889	2.9666	4.67108	0.0507471	0.118262	1.24047	0	0	0
ANKRD46	0.388782	3.24553	4.48859	0.0548038	0.124042	1.30929	0	0	0
ANKRD49	0.493219	3.37789	4.5215	0.0540444	0.123027	1.40758	0	0	0
ANKRD50	0.497465	4.98045	10.4211	0.00691533	0.0514093	1.41173	0	0	0
ANKRD52	-0.240579	8.33051	6.24493	0.027295	0.0833603	1.18147	0	0	0
ANKRD53	0.359653	-0.834973	0.785478	0.392223	0.506011	1.28312	0	0	0
ANKRD54	-0.333806	4.92736	6.5593	0.0243113	0.0786581	1.26033	0	0	0
ANKRD6	0.102047	2.33488	0.435384	0.521346	0.626274	1.0733	0	0	0
ANKRD9	-0.494082	4.42052	9.5737	0.0089096	0.0546941	1.40842	0	0	0
ANKS1A	-0.193959	5.9507	3.62008	0.0804006	0.159786	1.1439	0	0	0
ANKS3	-0.622424	4.44904	12.8223	0.00355923	0.0454804	1.53946	ANKS3	ANKS3	0
ANKS6	-0.347333	4.97321	12.501	0.00387386	0.0460151	1.27221	0	0	0
ANKZF1	-0.28946	6.08165	8.68886	0.0117518	0.0585748	1.22218	0	0	0
ANLN	0.187018	8.49152	3.16343	0.0996476	0.185336	1.13841	0	0	0
ANO1	-0.308318	-1.04179	0.368132	0.554898	0.655601	1.23826	0	0	0
ANO10	0.345952	5.00868	12.0498	0.00437208	0.0471975	1.27099	0	0	0
ANO2	0.186894	1.0456	0.710528	0.415126	0.527443	1.13831	0	0	0
ANO6	0.374565	7.15932	16.1277	0.00158571	0.0454804	1.29645	0	0	0
ANO7	-0.3169	0.817766	2.3677	0.148822	0.245963	1.24565	0	0	0
ANO8	-0.552154	4.03586	9.29948	0.00969427	0.0556907	1.46627	0	0	0
ANO9	-1.55567	-0.324381	20.0274	0.000689183	0.0454804	2.93971	ANO9	ANO9	0
ANOS1	0.485508	1.86807	9.41841	0.00934442	0.0553456	1.40008	0	0	0
ANP32A	0.246907	7.49959	11.6243	0.00491188	0.0476629	1.18666	0	0	0
ANP32B	0.194243	8.40032	7.16332	0.0195913	0.0708594	1.14412	0	0	0
ANP32E	0.47591	7.20075	10.3139	0.00713616	0.0516895	1.39079	0	0	0
ANPEP	-0.202143	3.10264	1.64935	0.222368	0.330828	1.15041	0	0	0
ANTXR1	0.131896	5.59476	2.55506	0.13493	0.228879	1.09573	0	0	0
ANTXR2	0.297521	3.15571	5.17653	0.0412504	0.104646	1.22903	0	0	0
ANXA1	0.319244	7.17132	15.5551	0.00181046	0.0454804	1.24768	0	0	0
ANXA11	-0.204981	7.05302	2.52001	0.137402	0.232015	1.15267	0	0	0
ANXA2	0.139929	9.61106	2.2398	0.159346	0.25809	1.10185	0	0	0
ANXA2P1	-0.712375	-0.859791	6.73542	0.0228086	0.07629	1.6385	ANXA2P1	ANXA2P1	0
ANXA2P2	-0.391019	0.624709	1.92236	0.189857	0.294152	1.31132	0	0	0
ANXA2P3	0.947825	-0.440737	8.62428	0.0119981	0.0587412	1.92896	ANXA2P3	0	ANXA2P3
ANXA2R	0.00720593	2.29841	0.00193725	0.965589	0.976262	1.00501	0	0	0
ANXA3	0.265668	5.70465	9.02482	0.0105626	0.0571124	1.20219	0	0	0
ANXA4	0.0561314	4.64359	0.300165	0.59344	0.688848	1.03967	0	0	0
ANXA5	0.29901	9.06242	14.8932	0.00211805	0.0454804	1.2303	0	0	0
ANXA6	-0.0257313	8.03155	0.0531097	0.821471	0.872884	1.018	0	0	0
ANXA7	0.0700841	7.43081	0.918724	0.356005	0.469255	1.04978	0	0	0
ANXA9	-0.352721	-1.09082	0.936449	0.382514	0.495581	1.27697	0	0	0
AOC2	-0.427122	3.87341	12.8191	0.00356221	0.0454804	1.34455	0	0	0
AOC3	-0.504532	2.81421	6.49908	0.0248518	0.0796777	1.41866	0	0	0
AOX1	0.234748	4.56706	4.18613	0.0624186	0.135113	1.1767	0	0	0
AP1AR	0.268411	4.27849	1.87113	0.195463	0.30042	1.20448	0	0	0
AP1B1	-0.3661	7.33074	4.78013	0.0484944	0.115139	1.28886	0	0	0
AP1G1	0.347647	7.50057	12.801	0.00357918	0.0454804	1.27248	0	0	0
AP1G2	-0.370837	6.77204	10.361	0.00703813	0.0515531	1.2931	0	0	0
AP1M1	-0.295955	6.32497	4.55878	0.0531993	0.121976	1.2277	0	0	0
AP1M2	-0.0846645	3.65472	0.345455	0.567177	0.666289	1.06044	0	0	0
AP1S1	-0.152144	5.79774	1.6157	0.226866	0.335745	1.11122	0	0	0
AP1S2	1.14142	3.99395	13.5502	0.00295049	0.0454804	2.20598	AP1S2	0	AP1S2
AP1S3	0.400314	3.40347	2.82762	0.117482	0.207601	1.3198	0	0	0
AP2A1	-0.455375	7.23627	7.39243	0.0180896	0.068771	1.37114	0	0	0
AP2A2	-0.336154	6.59545	8.19142	0.0138141	0.0612937	1.26239	0	0	0
AP2B1	0.145093	8.96422	4.33723	0.0584659	0.129096	1.1058	0	0	0
AP2M1	-0.0556852	9.58934	0.24589	0.628598	0.718107	1.03935	0	0	0
AP2S1	-0.256299	6.50078	3.47288	0.0860664	0.167245	1.19441	0	0	0
AP3B1	0.456705	6.3877	11.4695	0.00512733	0.0483054	1.3724	0	0	0
AP3B2	-0.609198	0.956194	3.22851	0.0965858	0.181338	1.52541	0	0	0
AP3D1	-0.334426	8.67094	5.75385	0.0328709	0.0917567	1.26088	0	0	0
AP3M1	0.448294	7.13221	10.2472	0.00727781	0.05183	1.36443	0	0	0
AP3M2	0.0178198	6.61441	0.042443	0.840099	0.88701	1.01243	0	0	0
AP3S1	0.833555	5.25067	13.1067	0.00330542	0.0454804	1.78207	AP3S1	0	AP3S1
AP3S2	-0.99269	0.100775	10.769	0.00696797	0.0515156	1.98989	AP3S2	AP3S2	0
AP4B1	0.0591063	3.9852	0.263822	0.616475	0.70795	1.04182	0	0	0
AP4E1	0.492983	5.95054	6.60042	0.0239503	0.0781172	1.40735	0	0	0
AP4M1	-0.280059	3.64457	4.14821	0.0634607	0.13654	1.21424	0	0	0
AP4S1	0.644968	3.61666	21.8818	0.000480983	0.0454804	1.5637	AP4S1	0	AP4S1
AP5B1	-0.48678	4.99039	13.3469	0.00310731	0.0454804	1.40131	0	0	0
AP5M1	0.443547	4.86545	6.18213	0.0279418	0.0843847	1.35994	0	0	0
AP5S1	-0.410642	4.0671	9.80652	0.00830129	0.0535922	1.32928	0	0	0
AP5Z1	-0.893248	3.93537	12.2899	0.00409827	0.046548	1.85735	AP5Z1	AP5Z1	0
APAF1	0.400903	6.17756	8.73038	0.0115967	0.058452	1.32033	0	0	0
APBA1	-0.307211	0.523833	1.2151	0.29112	0.404341	1.23731	0	0	0
APBA2	-0.484921	4.98689	7.41213	0.0179669	0.0686004	1.39951	0	0	0
APBA3	-0.736484	3.7307	12.8503	0.00353323	0.0454804	1.66611	APBA3	APBA3	0
APBB1	-0.350009	6.75905	4.60323	0.052212	0.120467	1.27457	0	0	0
APBB1IP	0.210128	2.15708	1.26356	0.282128	0.395667	1.15679	0	0	0
APBB2	0.237208	6.03684	9.26719	0.0097919	0.0558692	1.17871	0	0	0
APBB3	-0.491406	4.31252	9.01081	0.0106093	0.0571253	1.40581	0	0	0
APC	0.342809	5.63101	6.64344	0.0235792	0.0774943	1.26822	0	0	0
APC2	-0.442474	1.78419	2.66375	0.12761	0.219845	1.35893	0	0	0
APCDD1L	-0.190933	2.74356	1.84254	0.198685	0.304031	1.1415	0	0	0
APCDD1L-AS1	0.563135	-0.942664	2.02981	0.178755	0.281299	1.47748	0	0	0
APEH	-0.204312	7.04591	2.39339	0.146815	0.243573	1.15214	0	0	0
APEX1	0.103628	7.85024	1.2784	0.279449	0.392829	1.07447	0	0	0
APEX2	-0.131571	6.58815	1.42064	0.255462	0.366826	1.09549	0	0	0
APH1A	-0.0969656	7.42463	1.07683	0.31909	0.432436	1.06952	0	0	0
APH1B	0.434898	5.00635	8.48319	0.0125574	0.059499	1.35182	0	0	0
API5	0.466508	7.46764	11.523	0.00505164	0.048192	1.38176	0	0	0
APIP	0.0410777	4.52258	0.161218	0.694826	0.772469	1.02888	0	0	0
APITD1	0.33002	1.36216	1.42848	0.254223	0.365404	1.25703	0	0	0
APLF	0.024918	2.41843	0.00981872	0.922641	0.946638	1.01742	0	0	0
APLN	0.176377	1.23591	0.457963	0.510922	0.616993	1.13004	0	0	0
APLP1	-0.493247	5.1733	9.42169	0.00933498	0.0553456	1.40761	0	0	0
APLP2	-0.0432498	9.34137	0.27877	0.606766	0.700096	1.03043	0	0	0
APMAP	-0.0825471	7.32955	0.874598	0.367423	0.480595	1.05889	0	0	0
APOA1BP	-0.160295	6.16721	1.48415	0.245648	0.356697	1.11752	0	0	0
APOBEC3B	0.082781	4.34319	0.566885	0.465461	0.574369	1.05906	0	0	0
APOBEC3C	-0.257444	4.87722	6.37949	0.0259678	0.0815597	1.19536	0	0	0
APOBEC3D	-0.66913	0.58155	7.31953	0.0185522	0.0695649	1.59011	APOBEC3D	APOBEC3D	0
APOBEC3F	-0.121062	4.24786	1.72321	0.212899	0.319959	1.08754	0	0	0
APOBEC3G	0.233762	0.666025	1.1127	0.403963	0.517552	1.1759	0	0	0
APOBEC3H	0.267073	-0.746901	0.589623	0.465807	0.5747	1.20336	0	0	0
APOBR	-0.909759	-0.902596	3.5726	0.0821774	0.162063	1.87873	0	0	0
APOC1	-0.306524	2.08182	1.4878	0.2451	0.35604	1.23672	0	0	0
APOE	-0.79962	3.95715	9.05783	0.0104536	0.0570193	1.74064	APOE	APOE	0
APOL1	-0.285297	5.9206	5.03241	0.0437242	0.108275	1.21866	0	0	0
APOL2	-0.185135	6.99665	2.60043	0.131813	0.225044	1.13692	0	0	0
APOL3	-0.631091	2.97398	13.3427	0.00311072	0.0454804	1.54874	APOL3	APOL3	0
APOL4	-0.980923	-0.623095	1.12594	0.308739	0.422193	1.97373	0	0	0
APOL6	-0.0167705	6.40347	0.0144082	0.906366	0.934339	1.01169	0	0	0
APOLD1	0.116676	3.10315	0.670774	0.42814	0.539645	1.08423	0	0	0
APOM	-0.489596	0.828951	4.13116	0.063936	0.13726	1.40405	0	0	0
APOO	0.280581	3.78593	5.07756	0.0429307	0.107055	1.21468	0	0	0
APOOL	0.495509	5.12514	5.47578	0.0366258	0.0973694	1.40982	0	0	0
APOPT1	-0.0986939	4.91187	1.07747	0.318952	0.432369	1.0708	0	0	0
APP	0.0405634	10.0801	0.277019	0.607886	0.70078	1.02852	0	0	0
APPBP2	0.565073	6.92696	8.52721	0.0123797	0.0591307	1.47946	0	0	0
APPL1	0.484748	6.39709	7.54826	0.0171455	0.0672952	1.39934	0	0	0
APPL2	0.0385904	5.90858	0.18643	0.673267	0.754924	1.02711	0	0	0
APRT	-0.49994	5.99502	4.1973	0.0621156	0.134633	1.41416	0	0	0
APTR	-0.300868	3.15933	6.64742	0.0235453	0.0774002	1.23189	0	0	0
APTX	0.0141063	5.72945	0.0287582	0.868055	0.906521	1.00983	0	0	0
AQP1	-0.137403	1.57558	0.542951	0.474832	0.583326	1.09992	0	0	0
AQP11	-0.0314165	0.81549	0.0141965	0.907053	0.934774	1.02202	0	0	0
AQP3	0.217183	0.955936	0.863967	0.370255	0.483552	1.16246	0	0	0
AQR	0.293222	6.99007	6.55277	0.0243693	0.0787465	1.22537	0	0	0
AR	0.513857	2.35019	13.2722	0.00316743	0.0454804	1.42786	0	0	0
ARAF	-0.274343	6.41563	3.7504	0.0757583	0.153435	1.20944	0	0	0
ARAP1	-0.444323	6.95269	8.05614	0.0144466	0.0627586	1.36068	0	0	0
ARAP2	0.590486	4.86966	12.4259	0.00395192	0.0460702	1.50575	ARAP2	0	ARAP2
ARAP3	-0.322767	5.7539	5.41531	0.0375085	0.0989196	1.25073	0	0	0
ARC	-1.13447	0.0940912	7.29754	0.0186945	0.0697348	2.19538	ARC	ARC	0
ARCN1	0.210218	8.87411	5.17236	0.0413198	0.104785	1.15686	0	0	0
AREG	-0.151497	0.223505	0.372811	0.55243	0.653709	1.11072	0	0	0
AREL1	0.0228761	6.50719	0.092773	0.765699	0.830813	1.01598	0	0	0
ARF1	-0.253432	8.62233	5.03134	0.0437434	0.108282	1.19204	0	0	0
ARF3	0.00812182	8.27622	0.0102514	0.920961	0.945246	1.00565	0	0	0
ARF4	0.380489	8.08499	10.7235	0.00633367	0.0499964	1.30178	0	0	0
ARF5	-0.304041	6.26429	4.16397	0.0630249	0.13594	1.2346	0	0	0
ARF6	0.235433	7.17809	5.79508	0.0323539	0.0911143	1.17726	0	0	0
ARFGAP1	-0.603859	8.55249	14.8512	0.00213954	0.0454804	1.51978	ARFGAP1	ARFGAP1	0
ARFGAP2	-0.247129	6.85445	5.2971	0.0393081	0.101657	1.18684	0	0	0
ARFGAP3	0.293736	6.96872	7.67608	0.0164141	0.066186	1.22581	0	0	0
ARFGEF1	0.457858	7.20959	10.7263	0.00632856	0.0499964	1.3735	0	0	0
ARFGEF2	0.201069	8.27717	6.1192	0.0286082	0.0856199	1.14955	0	0	0
ARFGEF3	0.308521	4.71039	6.09746	0.0288428	0.0858654	1.23844	0	0	0
ARFIP1	0.64835	5.14927	19.3325	0.000793072	0.0454804	1.56737	ARFIP1	0	ARFIP1
ARFIP2	-0.0971046	6.94112	0.956977	0.346526	0.460158	1.06962	0	0	0
ARFRP1	-0.496755	6.22397	5.82075	0.0320369	0.0907763	1.41104	0	0	0
ARG2	0.165048	4.72724	2.32021	0.152624	0.250267	1.1212	0	0	0
ARGLU1	-0.0724354	5.76471	0.305552	0.590183	0.686319	1.05149	0	0	0
ARHGAP1	-0.158265	7.20236	1.86406	0.196253	0.301357	1.11594	0	0	0
ARHGAP10	-0.0357837	5.09518	0.1644	0.692	0.770673	1.02511	0	0	0
ARHGAP11A	0.499721	6.7788	6.2457	0.0272873	0.083354	1.41394	0	0	0
ARHGAP11B	0.221763	2.43972	1.0047	0.335209	0.448914	1.16616	0	0	0
ARHGAP12	0.572784	4.81009	9.58637	0.00887519	0.0545979	1.48739	0	0	0
ARHGAP17	-0.147142	6.84933	2.43588	0.143568	0.239526	1.10737	0	0	0
ARHGAP18	0.455904	4.9421	12.7505	0.00362687	0.0454804	1.37164	0	0	0
ARHGAP19	0.173987	5.62136	3.25594	0.0953298	0.179649	1.12817	0	0	0
ARHGAP21	0.195632	5.94505	5.77549	0.0325984	0.0914069	1.14523	0	0	0
ARHGAP22	-0.488042	0.575293	1.68405	0.217853	0.325527	1.40254	0	0	0
ARHGAP23	-0.4481	7.13779	7.09964	0.0200344	0.0715136	1.36424	0	0	0
ARHGAP26	-0.100179	4.82305	1.02046	0.331589	0.445211	1.07191	0	0	0
ARHGAP27	-0.594417	4.11048	15.83	0.00169823	0.0454804	1.50986	ARHGAP27	ARHGAP27	0
ARHGAP28	0.565247	2.83936	6.34279	0.0263221	0.0822379	1.47964	0	0	0
ARHGAP29	0.75014	7.15156	15.5338	0.00181953	0.0454804	1.68196	ARHGAP29	0	ARHGAP29
ARHGAP30	-0.456885	-0.879576	0.704747	0.416979	0.529133	1.37258	0	0	0
ARHGAP31	-0.146117	2.26592	1.11639	0.310714	0.423951	1.10659	0	0	0
ARHGAP32	0.292123	4.84747	9.21665	0.00994702	0.0561641	1.22444	0	0	0
ARHGAP33	-0.763745	3.76683	14.9414	0.0020937	0.0454804	1.69789	ARHGAP33	ARHGAP33	0
ARHGAP35	0.0402955	7.54976	0.198559	0.663515	0.7473	1.02832	0	0	0
ARHGAP39	-0.656923	3.67204	8.75408	0.0115092	0.0584017	1.57672	ARHGAP39	ARHGAP39	0
ARHGAP4	-0.64003	-0.276258	2.45218	0.142347	0.238058	1.55836	0	0	0
ARHGAP40	-0.0234942	-0.428222	0.00226889	0.962762	0.974414	1.01642	0	0	0
ARHGAP42	0.585677	3.00358	12.9321	0.00345858	0.0454804	1.50074	ARHGAP42	0	ARHGAP42
ARHGAP44	-0.453933	3.66049	16.8551	0.00134544	0.0454804	1.36977	0	0	0
ARHGAP5	0.8826	6.76381	11.9733	0.00446388	0.0471993	1.84369	ARHGAP5	0	ARHGAP5
ARHGAP5-AS1	0.0957482	0.170279	0.123793	0.730824	0.802733	1.06862	0	0	0
ARHGAP6	-0.0773844	2.64241	0.419015	0.529152	0.63326	1.0551	0	0	0
ARHGAP9	-0.796708	1.76384	12.0076	0.00442242	0.0471975	1.73713	ARHGAP9	ARHGAP9	0
ARHGDIA	-0.579069	8.05262	6.02772	0.0296108	0.087124	1.49388	0	0	0
ARHGDIB	0.193666	1.85809	2.0686	0.174952	0.276846	1.14367	0	0	0
ARHGEF1	-0.669633	6.04748	11.7535	0.00474019	0.0474464	1.59067	ARHGEF1	ARHGEF1	0
ARHGEF10	-0.248512	6.46989	12.8139	0.00356705	0.0454804	1.18798	0	0	0
ARHGEF10L	-0.61716	3.37461	7.17189	0.0195326	0.0708594	1.53385	ARHGEF10L	ARHGEF10L	0
ARHGEF11	-0.301945	6.01111	7.23832	0.0190841	0.0702686	1.23281	0	0	0
ARHGEF12	0.287064	8.36123	8.75846	0.0114931	0.0584017	1.22015	0	0	0
ARHGEF16	-0.653994	3.77985	8.94009	0.0108487	0.0572977	1.57352	ARHGEF16	ARHGEF16	0
ARHGEF17	-0.650745	7.0197	18.6591	0.000911532	0.0454804	1.56998	ARHGEF17	ARHGEF17	0
ARHGEF18	-0.348498	6.75959	5.32017	0.038949	0.101121	1.27323	0	0	0
ARHGEF19	-0.6051	3.87631	14.077	0.00258513	0.0454804	1.52108	ARHGEF19	ARHGEF19	0
ARHGEF2	-0.241858	7.58197	4.0963	0.0649211	0.138401	1.18251	0	0	0
ARHGEF25	-0.256451	5.3492	4.3578	0.0579516	0.128377	1.19454	0	0	0
ARHGEF26	0.159363	4.44582	2.39721	0.146519	0.243256	1.11679	0	0	0
ARHGEF28	0.13338	7.25871	3.71353	0.0770381	0.155126	1.09686	0	0	0
ARHGEF3	0.117548	3.64522	0.919217	0.355881	0.469172	1.08489	0	0	0
ARHGEF33	-0.638473	-1.06107	1.36048	0.265253	0.377417	1.55668	0	0	0
ARHGEF37	-0.0564805	1.68579	0.0561236	0.816574	0.869648	1.03993	0	0	0
ARHGEF39	-0.510037	3.6996	23.0087	0.000390379	0.0454804	1.42409	0	0	0
ARHGEF4	-0.590369	2.71576	19.6655	0.000741178	0.0454804	1.50563	ARHGEF4	ARHGEF4	0
ARHGEF40	-0.309068	6.20776	3.21402	0.0972572	0.182205	1.23891	0	0	0
ARHGEF6	-0.404004	1.04532	2.58299	0.133	0.22649	1.32318	0	0	0
ARHGEF7	-0.0835799	5.676	0.96963	0.343472	0.457057	1.05964	0	0	0
ARHGEF9	-0.0160024	5.48404	0.0410293	0.842745	0.888859	1.01115	0	0	0
ARID1A	-0.0644893	7.47489	0.318686	0.582399	0.679873	1.04571	0	0	0
ARID1B	-0.00333249	5.85452	0.000799049	0.977896	0.98442	1.00231	0	0	0
ARID2	0.376948	6.14407	11.847	0.00462019	0.0474464	1.29859	0	0	0
ARID3A	-0.556471	3.60498	13.0601	0.00334551	0.0454804	1.47067	0	0	0
ARID3B	-0.0710051	2.28909	0.148846	0.706134	0.782188	1.05045	0	0	0
ARID4A	0.29025	5.65368	3.32177	0.0923954	0.175635	1.22285	0	0	0
ARID4B	0.282995	5.94661	4.83248	0.0474553	0.1135	1.21672	0	0	0
ARID5A	-0.84571	2.98051	17.0754	0.00128125	0.0454804	1.79715	ARID5A	ARID5A	0
ARID5B	0.141144	7.05974	3.26583	0.0948816	0.178989	1.10278	0	0	0
ARIH1	0.354824	6.96842	9.0532	0.0104688	0.0570193	1.27883	0	0	0
ARIH2	-0.091163	7.52943	1.68351	0.217922	0.32557	1.06523	0	0	0
ARIH2OS	-0.709274	0.294021	3.98769	0.0681096	0.143011	1.63498	0	0	0
ARL1	0.211006	6.46333	2.07909	0.173941	0.275623	1.15749	0	0	0
ARL10	-0.135031	4.34023	1.46449	0.248631	0.359649	1.09812	0	0	0
ARL13B	0.132087	5.56765	0.884065	0.364928	0.478216	1.09588	0	0	0
ARL14EP	0.461574	5.67808	7.12464	0.0198591	0.0712488	1.37704	0	0	0
ARL15	0.811114	2.92521	12.9601	0.00343352	0.0454804	1.75457	ARL15	0	ARL15
ARL16	-0.37115	5.54017	14.2366	0.002485	0.0454804	1.29338	0	0	0
ARL17A	0.182538	0.31482	0.263388	0.616762	0.708156	1.13488	0	0	0
ARL2	-0.681203	4.9668	8.35345	0.0130988	0.0602267	1.60348	ARL2	ARL2	0
ARL2BP	0.290745	5.74609	5.32607	0.0388577	0.101003	1.22327	0	0	0
ARL3	0.264968	5.36214	7.99188	0.0147589	0.0633607	1.20161	0	0	0
ARL4A	0.641673	2.30298	7.2726	0.0188574	0.0699606	1.56014	ARL4A	0	ARL4A
ARL4C	0.138752	6.13871	2.58062	0.133163	0.226742	1.10095	0	0	0
ARL4D	-0.24893	5.2784	3.07825	0.103837	0.190767	1.18833	0	0	0
ARL5A	0.775453	4.57347	9.39972	0.0093984	0.0554345	1.71173	ARL5A	0	ARL5A
ARL5B	0.417562	4.07854	3.95465	0.0691166	0.14463	1.33567	0	0	0
ARL6	0.00179095	2.44355	0.000114201	0.991642	0.994423	1.00124	0	0	0
ARL6IP1	0.35479	7.68651	5.01166	0.0440948	0.108787	1.2788	0	0	0
ARL6IP4	-0.628368	7.27122	8.53205	0.0123603	0.0591152	1.54582	ARL6IP4	ARL6IP4	0
ARL6IP5	0.459181	5.55342	12.1134	0.00429755	0.0469713	1.37476	0	0	0
ARL6IP6	0.376751	5.36256	5.01446	0.0440447	0.108682	1.29841	0	0	0
ARL8A	-0.313415	5.0579	5.2383	0.0402415	0.103065	1.24265	0	0	0
ARL8B	0.820528	6.16935	11.0226	0.00581389	0.048851	1.76605	ARL8B	0	ARL8B
ARL9	-0.239587	-0.235722	0.5114	0.487692	0.595227	1.18065	0	0	0
ARMC1	0.775546	6.13335	12.7092	0.00366646	0.0454804	1.71184	ARMC1	0	ARMC1
ARMC10	0.510781	3.65985	9.83123	0.00823963	0.053428	1.42482	0	0	0
ARMC12	-0.0123298	-0.0335682	0.000768067	0.978328	0.984585	1.00858	0	0	0
ARMC2	0.0284228	1.37585	0.0266832	0.872857	0.910108	1.0199	0	0	0
ARMC4	0.516965	1.52908	7.13775	0.0197678	0.0711805	1.43094	0	0	0
ARMC5	-0.782342	2.64355	9.71548	0.00853318	0.0539047	1.71992	ARMC5	ARMC5	0
ARMC6	-0.409816	4.82526	3.74678	0.0758827	0.153518	1.32852	0	0	0
ARMC7	-0.446164	4.78231	7.96363	0.0148987	0.0635937	1.36241	0	0	0
ARMC8	0.300895	5.97392	5.62022	0.0346153	0.0944328	1.23191	0	0	0
ARMC9	-0.171412	5.19171	3.20239	0.0978005	0.182827	1.12616	0	0	0
ARMCX1	0.176887	5.24338	4.48394	0.0549123	0.12423	1.13044	0	0	0
ARMCX2	0.178996	6.04712	4.57875	0.0527529	0.121237	1.1321	0	0	0
ARMCX3	0.29843	6.70898	6.79118	0.0223558	0.075471	1.22981	0	0	0
ARMCX4	-0.061183	6.19404	0.37717	0.550149	0.651727	1.04332	0	0	0
ARMCX5	0.174304	4.26427	1.84281	0.198654	0.304031	1.12842	0	0	0
ARMCX5-GPRASP2	1.99002	-0.893997	7.94631	0.0149852	0.0636784	3.97243	ARMCX5-GPRASP2	0	ARMCX5-GPRASP2
ARMCX6	-0.268468	4.05901	2.77996	0.120322	0.21165	1.20453	0	0	0
ARMT1	0.599996	4.97318	7.37011	0.0182298	0.0689387	1.51571	ARMT1	0	ARMT1
ARNT	0.0934317	6.47457	1.46138	0.249108	0.36014	1.0669	0	0	0
ARNT2	-0.142144	5.04318	1.89812	0.192484	0.297122	1.10354	0	0	0
ARNTL	0.15385	4.09904	1.28321	0.278589	0.39177	1.11253	0	0	0
ARNTL2	0.500626	6.451	12.0482	0.00437399	0.0471975	1.41483	0	0	0
ARPC1A	-0.0100769	7.35353	0.0124072	0.91308	0.939199	1.00701	0	0	0
ARPC1B	-0.357645	6.19726	3.02188	0.106728	0.193792	1.28133	0	0	0
ARPC2	0.232342	8.32322	8.92245	0.0109094	0.0572977	1.17474	0	0	0
ARPC3	0.258565	6.91037	11.184	0.00555425	0.0485982	1.19629	0	0	0
ARPC4	-0.0790966	5.81285	0.802809	0.387205	0.500684	1.05636	0	0	0
ARPC5	0.59416	6.60635	17.9935	0.00104933	0.0454804	1.50959	ARPC5	0	ARPC5
ARPC5L	-0.0812882	5.55428	1.05944	0.322872	0.436431	1.05796	0	0	0
ARPIN	0.146504	4.99997	2.07789	0.174057	0.275714	1.10688	0	0	0
ARPP19	0.54084	7.52771	8.29512	0.0133512	0.0606064	1.45482	0	0	0
ARRB1	-0.356505	3.92094	15.8373	0.00169538	0.0454804	1.28032	0	0	0
ARRB2	-0.150736	6.55523	1.82153	0.201096	0.306934	1.11014	0	0	0
ARRDC1	-0.886847	4.10006	16.9105	0.00132895	0.0454804	1.84913	ARRDC1	ARRDC1	0
ARRDC1-AS1	-0.371204	4.47723	7.27251	0.018858	0.0699606	1.29343	0	0	0
ARRDC2	-0.318113	3.60247	5.2061	0.0407638	0.103988	1.2467	0	0	0
ARRDC3	0.815115	4.76287	17.4577	0.00117807	0.0454804	1.75944	ARRDC3	0	ARRDC3
ARRDC3-AS1	-0.517754	0.26341	3.30357	0.0931954	0.176787	1.43172	0	0	0
ARRDC4	0.297066	4.27365	2.66466	0.127552	0.219821	1.22864	0	0	0
ARSA	-0.703179	4.89454	11.7005	0.00480976	0.0474464	1.62809	ARSA	ARSA	0
ARSB	0.0448384	4.91031	0.273824	0.609941	0.702375	1.03157	0	0	0
ARSD	-0.0266972	4.13331	0.0696275	0.796185	0.854398	1.01868	0	0	0
ARSE	0.051459	1.97973	0.109621	0.746067	0.81568	1.03631	0	0	0
ARSG	-0.150698	3.05927	1.58705	0.230789	0.340003	1.11011	0	0	0
ARSI	-0.158023	4.11665	0.687213	0.422681	0.534283	1.11576	0	0	0
ARSJ	0.0713648	6.62878	0.731458	0.408525	0.521934	1.05071	0	0	0
ARSK	0.295226	4.58178	2.83145	0.117258	0.20731	1.22708	0	0	0
ART5	-0.494188	1.58478	6.44271	0.0253707	0.0805597	1.40853	0	0	0
ARV1	0.262318	3.77292	3.00263	0.107738	0.195109	1.1994	0	0	0
ARVCF	-0.879275	4.1232	13.3443	0.00310941	0.0454804	1.83945	ARVCF	ARVCF	0
ASAH1	0.333183	5.2019	6.21573	0.0275936	0.0838044	1.25979	0	0	0
ASAH2	-0.315826	-1.3332	0.352654	0.56322	0.663173	1.24472	0	0	0
ASAP1	0.342636	8.2082	12.6478	0.00372625	0.0455976	1.26807	0	0	0
ASAP2	0.0537386	6.01039	0.311518	0.58662	0.683479	1.03795	0	0	0
ASAP3	-0.204685	5.65033	3.40966	0.0886478	0.170863	1.15243	0	0	0
ASB1	-0.109135	6.44643	1.52133	0.240136	0.350274	1.07858	0	0	0
ASB13	-0.167419	3.37374	1.95623	0.186265	0.289985	1.12305	0	0	0
ASB16-AS1	-0.147136	4.23364	1.33339	0.269827	0.382203	1.10737	0	0	0
ASB3	0.744546	1.27672	3.81048	0.0737275	0.150572	1.67545	0	0	0
ASB5	0.507733	-1.20558	1.99579	0.215481	0.322913	1.42181	0	0	0
ASB6	-0.386278	5.69547	8.45298	0.0126811	0.0596534	1.30702	0	0	0
ASB7	0.215625	5.50787	4.54287	0.0535578	0.122376	1.16121	0	0	0
ASB8	0.0296761	5.21856	0.143253	0.711426	0.786384	1.02078	0	0	0
ASB9	0.280811	0.510779	1.47321	0.247302	0.358131	1.21488	0	0	0
ASCC1	0.159681	5.29189	2.77352	0.120712	0.212079	1.11704	0	0	0
ASCC2	-0.269535	6.31672	4.09397	0.0649876	0.138482	1.20542	0	0	0
ASCC3	0.474265	6.24998	12.822	0.00355953	0.0454804	1.38921	0	0	0
ASF1A	0.51859	4.16794	10.2794	0.00720916	0.0517765	1.43255	0	0	0
ASF1B	-0.189098	7.47159	2.96668	0.109656	0.197613	1.14005	0	0	0
ASGR1	-0.667735	1.64731	7.48621	0.0175143	0.0677331	1.58858	ASGR1	ASGR1	0
ASH1L	0.129414	6.37995	1.62888	0.22509	0.333878	1.09385	0	0	0
ASH1L-AS1	0.0939316	0.502481	0.132542	0.721903	0.795201	1.06727	0	0	0
ASH2L	-0.0191054	6.307	0.07197	0.792871	0.851708	1.01333	0	0	0
ASIC1	-0.0737057	5.18989	0.405385	0.535821	0.639308	1.05242	0	0	0
ASIC3	-0.707526	1.75747	8.29643	0.0133455	0.0605991	1.633	ASIC3	ASIC3	0
ASIC4	-1.14474	0.343952	11.2859	0.00539721	0.048517	2.21107	ASIC4	ASIC4	0
ASIP	-0.383061	2.35015	4.3851	0.057277	0.127351	1.30411	0	0	0
ASL	-0.250128	5.4458	2.26383	0.157299	0.255672	1.18931	0	0	0
ASMTL	-0.440918	5.40054	7.20716	0.0192929	0.0704118	1.35747	0	0	0
ASMTL-AS1	-0.398316	2.60667	2.27986	0.155951	0.253989	1.31797	0	0	0
ASNA1	-0.157783	6.22567	1.11743	0.310499	0.423776	1.11557	0	0	0
ASNS	0.351467	9.3454	12.3502	0.00403265	0.0463386	1.27586	0	0	0
ASNSD1	0.569522	6.55222	10.0912	0.00762229	0.0522745	1.48403	0	0	0
ASPA	-0.692735	-0.545631	1.15063	0.303715	0.416928	1.61635	0	0	0
ASPH	0.338849	8.14741	11.7725	0.00471548	0.0474464	1.26475	0	0	0
ASPHD1	-0.638424	4.23858	7.76633	0.0159197	0.0653689	1.55663	ASPHD1	ASPHD1	0
ASPHD2	-0.204667	3.35078	2.17552	0.16499	0.264907	1.15242	0	0	0
ASPM	0.769123	7.02301	8.92592	0.0108974	0.0572977	1.70423	ASPM	0	ASPM
ASPSCR1	-0.646425	4.87281	11.0041	0.00584449	0.0488855	1.56528	ASPSCR1	ASPSCR1	0
ASRGL1	-0.268681	4.93204	7.2652	0.0189061	0.069982	1.20471	0	0	0
ASS1	-0.150133	6.48823	1.33307	0.269881	0.382242	1.10967	0	0	0
ASTE1	0.19748	4.01692	3.6547	0.0791348	0.158043	1.14669	0	0	0
ASTN2	-0.104684	3.44435	0.636473	0.439902	0.550629	1.07526	0	0	0
ASUN	0.351135	5.83052	7.45015	0.0177329	0.068157	1.27556	0	0	0
ASXL1	-0.125356	9.54577	2.5646	0.134267	0.228011	1.09078	0	0	0
ASXL2	-0.00663562	6.78675	0.00614288	0.938771	0.959153	1.00461	0	0	0
ATAD1	0.331356	6.20272	4.75507	0.0490013	0.115872	1.2582	0	0	0
ATAD2	0.344699	9.21859	8.7648	0.0114698	0.0584017	1.26989	0	0	0
ATAD2B	0.399659	4.73223	4.81194	0.0478597	0.114076	1.3192	0	0	0
ATAD3A	-0.647563	5.38166	7.71993	0.0161717	0.0656956	1.56652	ATAD3A	ATAD3A	0
ATAD3B	-0.786631	4.27407	21.1478	0.000553186	0.0454804	1.72504	ATAD3B	ATAD3B	0
ATAD5	0.628969	6.16603	6.34563	0.0262945	0.0821914	1.54646	ATAD5	0	ATAD5
ATAT1	-0.303447	5.00939	7.50967	0.0173738	0.0675305	1.23409	0	0	0
ATCAY	-0.485636	1.73772	7.27138	0.0188655	0.0699686	1.4002	0	0	0
ATE1	0.390875	5.88172	9.49937	0.0091147	0.0550667	1.31119	0	0	0
ATF1	0.108689	5.54621	1.12609	0.308708	0.422193	1.07825	0	0	0
ATF2	0.493175	6.4401	13.3346	0.00311713	0.0454804	1.40754	0	0	0
ATF3	-0.202941	5.82744	4.35015	0.0581423	0.128615	1.15104	0	0	0
ATF4	-0.11801	8.79779	1.15604	0.302628	0.415865	1.08524	0	0	0
ATF5	-0.475924	5.64839	11.6362	0.00489581	0.0475764	1.39081	0	0	0
ATF6	0.237181	6.59103	6.98665	0.0208502	0.0729133	1.17869	0	0	0
ATF6B	-0.317295	6.69805	6.19555	0.0278022	0.0841888	1.24599	0	0	0
ATF7	0.177999	6.43915	5.33549	0.0387127	0.100758	1.13131	0	0	0
ATF7IP	0.422309	7.10078	12.2028	0.00419518	0.0467248	1.34007	0	0	0
ATF7IP2	0.384726	2.56202	3.24697	0.0957383	0.180163	1.30561	0	0	0
ATG10	0.296611	2.67622	3.28102	0.0941985	0.178044	1.22826	0	0	0
ATG101	-0.240206	6.75987	2.74992	0.122155	0.213794	1.18116	0	0	0
ATG12	0.327549	5.61361	4.47377	0.0551501	0.124478	1.25488	0	0	0
ATG13	-0.168544	7.43755	3.55571	0.0828208	0.162892	1.12392	0	0	0
ATG14	0.301421	5.48166	3.39612	0.0892132	0.171613	1.23236	0	0	0
ATG16L1	-0.0908072	6.04363	1.18173	0.297547	0.410695	1.06497	0	0	0
ATG16L2	-0.665168	4.86028	10.4639	0.0068292	0.0511579	1.58575	ATG16L2	ATG16L2	0
ATG2A	-0.682866	6.11928	10.569	0.00662339	0.0505713	1.60533	ATG2A	ATG2A	0
ATG2B	0.356013	6.5679	8.52102	0.0124045	0.0592105	1.27988	0	0	0
ATG3	0.0449102	6.6148	0.341217	0.569532	0.66862	1.03162	0	0	0
ATG4A	0.242985	3.24761	2.86386	0.115378	0.204872	1.18344	0	0	0
ATG4B	-0.611056	6.22395	23.311	0.000369558	0.0454804	1.52738	ATG4B	ATG4B	0
ATG4C	0.679715	4.18866	5.01052	0.0441154	0.108813	1.60182	ATG4C	0	ATG4C
ATG4D	-0.773058	4.04023	12.9095	0.00347905	0.0454804	1.70889	ATG4D	ATG4D	0
ATG5	0.597415	4.83952	13.3299	0.00312085	0.0454804	1.513	ATG5	0	ATG5
ATG7	0.0818022	4.59465	0.729898	0.409011	0.522339	1.05834	0	0	0
ATG9A	-0.345409	6.66441	7.71807	0.0161819	0.0656956	1.27051	0	0	0
ATG9B	-0.194622	-0.759006	0.186756	0.673001	0.754683	1.14442	0	0	0
ATHL1	-0.742172	5.53365	21.1651	0.000551345	0.0454804	1.67269	ATHL1	ATHL1	0
ATIC	0.217852	7.72946	6.70298	0.0230769	0.0764616	1.163	0	0	0
ATL1	0.211309	2.0282	1.58366	0.23126	0.340389	1.15774	0	0	0
ATL2	0.558359	6.28447	7.13265	0.0198033	0.0712052	1.47259	0	0	0
ATL3	0.288239	7.18419	6.22978	0.0274495	0.0836052	1.22115	0	0	0
ATM	0.495871	6.98372	7.37953	0.0181704	0.0688745	1.41017	0	0	0
ATMIN	0.339585	6.11504	11.741	0.00475642	0.0474464	1.26539	0	0	0
ATN1	-0.448691	8.41773	8.02165	0.0146132	0.0629754	1.3648	0	0	0
ATOH8	-0.893199	-1.03808	0.692199	0.421047	0.532678	1.85729	0	0	0
ATOX1	-0.142125	5.10327	0.678192	0.425662	0.537217	1.10353	0	0	0
ATP10A	-0.400757	4.43165	8.18808	0.0138293	0.0612937	1.3202	0	0	0
ATP10D	-0.0494268	4.66666	0.316958	0.583411	0.680608	1.03485	0	0	0
ATP11A	-0.131451	5.26286	1.50548	0.242466	0.353013	1.0954	0	0	0
ATP11B	0.487807	6.83534	9.74102	0.00846737	0.0539013	1.40231	0	0	0
ATP11C	0.737707	5.48273	14.4376	0.00236533	0.0454804	1.66752	ATP11C	0	ATP11C
ATP13A1	-0.683967	5.43471	15.4298	0.00186445	0.0454804	1.60655	ATP13A1	ATP13A1	0
ATP13A2	-0.504537	4.97655	7.22368	0.0191819	0.07041	1.41867	0	0	0
ATP13A3	0.527461	7.9527	7.32359	0.0185261	0.069505	1.44139	0	0	0
ATP1A1	0.0707855	9.16642	0.697592	0.419291	0.531045	1.05029	0	0	0
ATP1A1-AS1	0.0943257	-0.435165	0.0457747	0.83404	0.882332	1.06757	0	0	0
ATP1A3	-0.134793	3.34235	0.671336	0.427951	0.5395	1.09794	0	0	0
ATP1B1	0.481655	5.99301	18.1888	0.00100654	0.0454804	1.39634	0	0	0
ATP1B2	-0.0705187	2.4637	0.341145	0.569572	0.66862	1.05009	0	0	0
ATP1B3	0.321989	6.76362	8.02642	0.0145901	0.0629126	1.25005	0	0	0
ATP2A1	-0.601646	2.41977	11.8229	0.00465077	0.0474464	1.51745	ATP2A1	ATP2A1	0
ATP2A1-AS1	-0.715664	2.57661	11.2245	0.00549114	0.0485265	1.64224	ATP2A1-AS1	ATP2A1-AS1	0
ATP2A2	0.123297	9.07934	3.9279	0.0699455	0.145695	1.08922	0	0	0
ATP2A3	-0.574717	5.09748	6.58492	0.0240856	0.0783493	1.48939	0	0	0
ATP2B1	0.697643	6.86809	27.9769	0.000167825	0.0454804	1.62185	ATP2B1	0	ATP2B1
ATP2B2	0.110533	-1.47546	0.104297	0.757216	0.823991	1.07963	0	0	0
ATP2B3	-0.0315315	-1.24697	0.00447714	0.947712	0.964652	1.0221	0	0	0
ATP2B4	0.24305	6.13604	6.9119	0.0214114	0.0738177	1.18349	0	0	0
ATP2C1	0.527956	7.08957	18.4027	0.000961962	0.0454804	1.44188	0	0	0
ATP5A1	0.175954	8.4179	4.86975	0.0467319	0.112577	1.12971	0	0	0
ATP5B	0.079562	9.78659	0.810854	0.384909	0.498177	1.0567	0	0	0
ATP5C1	0.411304	5.90616	13.2522	0.00318369	0.0454804	1.32989	0	0	0
ATP5D	-0.888673	5.08416	7.78848	0.0158011	0.0651405	1.85147	ATP5D	ATP5D	0
ATP5E	-1.29657	2.1426	10.3024	0.0071604	0.0517494	2.45644	ATP5E	ATP5E	0
ATP5EP2	-0.460813	-0.653808	2.51298	0.137904	0.232675	1.37632	0	0	0
ATP5F1	0.177487	6.41818	4.57458	0.0528458	0.121394	1.13091	0	0	0
ATP5G1	-0.1189	5.67261	1.86265	0.196412	0.301435	1.08591	0	0	0
ATP5G2	-0.0526209	7.77922	0.162058	0.694076	0.771839	1.03715	0	0	0
ATP5G3	0.0597181	6.87592	0.612172	0.448558	0.55865	1.04226	0	0	0
ATP5H	0.128262	5.95276	3.04101	0.105736	0.192648	1.09298	0	0	0
ATP5I	-0.409397	4.92412	4.72753	0.0495657	0.11666	1.32813	0	0	0
ATP5J	0.145158	6.22939	2.54807	0.135419	0.22954	1.10585	0	0	0
ATP5J2	-0.131914	5.63014	2.22139	0.160937	0.259776	1.09575	0	0	0
ATP5L	0.0115769	7.04815	0.0208856	0.887398	0.919959	1.00806	0	0	0
ATP5O	0.113556	7.36805	2.48042	0.140261	0.235458	1.08189	0	0	0
ATP5S	0.191311	3.28067	1.84384	0.198537	0.303933	1.1418	0	0	0
ATP5SL	-0.265752	5.5477	3.9134	0.0703996	0.146224	1.20226	0	0	0
ATP6AP1	-0.205168	6.99078	3.36691	0.0904473	0.173163	1.15282	0	0	0
ATP6AP1L	0.00384514	3.55013	0.000791995	0.977993	0.984437	1.00267	0	0	0
ATP6AP2	0.573053	6.76628	13.5519	0.00294916	0.0454804	1.48767	0	0	0
ATP6V0A1	-0.0652272	5.49534	0.632173	0.441413	0.552152	1.04625	0	0	0
ATP6V0A2	-0.0546221	5.34223	0.298941	0.594185	0.689439	1.03859	0	0	0
ATP6V0A4	0.0562522	0.766945	0.0402919	0.844144	0.889484	1.03976	0	0	0
ATP6V0B	-0.0765225	6.05673	0.66284	0.430815	0.541944	1.05447	0	0	0
ATP6V0C	-0.420901	6.4638	5.97974	0.0301534	0.0880732	1.33876	0	0	0
ATP6V0D1	-0.0522041	6.24927	0.191803	0.668902	0.751468	1.03685	0	0	0
ATP6V0E1	0.214564	6.23559	7.27678	0.01883	0.0699606	1.16035	0	0	0
ATP6V0E2	-0.295702	5.76378	2.36488	0.149044	0.246248	1.22748	0	0	0
ATP6V0E2-AS1	-0.445055	3.17259	3.58542	0.0816929	0.161433	1.36137	0	0	0
ATP6V1A	0.561495	6.46134	21.7847	0.000489877	0.0454804	1.4758	0	0	0
ATP6V1B1-AS1	-0.00113469	0.572123	1.32381e-05	0.997154	0.998314	1.00079	0	0	0
ATP6V1B2	0.154125	7.45173	5.05037	0.0434065	0.107871	1.11275	0	0	0
ATP6V1C1	0.583696	6.81187	13.3831	0.00307867	0.0454804	1.49868	0	0	0
ATP6V1C2	-0.819931	-0.932888	2.7797	0.120337	0.21165	1.76532	0	0	0
ATP6V1D	0.156131	6.47877	1.99106	0.182661	0.285842	1.11429	0	0	0
ATP6V1E1	0.0437468	7.24136	0.280176	0.60587	0.699312	1.03079	0	0	0
ATP6V1E2	0.321884	1.66309	2.99037	0.108388	0.195852	1.24996	0	0	0
ATP6V1F	-0.307967	6.28483	4.16842	0.0629027	0.135815	1.23796	0	0	0
ATP6V1G1	0.0352621	5.96019	0.191013	0.669539	0.751723	1.02474	0	0	0
ATP6V1G2	0.0650981	1.66257	0.104281	0.752095	0.81976	1.04616	0	0	0
ATP6V1H	0.257258	5.67372	8.53435	0.0123511	0.0591109	1.1952	0	0	0
ATP7A	0.435417	4.33537	9.34399	0.00956158	0.0556907	1.3523	0	0	0
ATP7B	-0.0675853	3.83749	0.389287	0.543907	0.646267	1.04796	0	0	0
ATP8A1	0.588091	0.891231	1.73613	0.211298	0.318045	1.50326	0	0	0
ATP8A2	0.23869	2.31549	2.25211	0.158293	0.257031	1.17992	0	0	0
ATP8B1	0.365148	7.17553	12.5802	0.00379334	0.0457202	1.28801	0	0	0
ATP8B2	-0.0757949	6.78249	0.780043	0.393817	0.507781	1.05394	0	0	0
ATP8B3	-0.482103	4.57877	13.0312	0.00337067	0.0454804	1.39678	0	0	0
ATP9A	0.133804	7.01338	3.57517	0.0820799	0.161958	1.09718	0	0	0
ATP9B	-0.163854	2.39012	1.48098	0.246126	0.35715	1.12028	0	0	0
ATPAF1	0.257744	5.62931	7.73414	0.016094	0.0656892	1.19561	0	0	0
ATPAF2	-0.368823	4.01962	5.79588	0.032344	0.0911143	1.2913	0	0	0
ATPIF1	-0.214732	6.09824	6.25212	0.0272221	0.0833499	1.16049	0	0	0
ATR	0.529491	6.23338	10.1984	0.00738362	0.0520985	1.44342	0	0	0
ATRAID	-0.0357414	6.01458	0.181868	0.677034	0.757986	1.02508	0	0	0
ATRIP	-0.152122	4.04656	1.63713	0.223988	0.332595	1.1112	0	0	0
ATRN	0.0719555	6.78852	1.02681	0.330145	0.443759	1.05114	0	0	0
ATRNL1	0.50635	4.86871	7.01106	0.0206707	0.0726619	1.42045	0	0	0
ATRX	0.502923	7.00144	9.50113	0.00910977	0.0550667	1.41708	0	0	0
ATXN1	0.102479	5.17566	0.72333	0.411068	0.523949	1.07362	0	0	0
ATXN10	0.325503	7.31913	15.5298	0.00182122	0.0454804	1.2531	0	0	0
ATXN1L	-0.154836	7.03087	3.66409	0.0787952	0.157548	1.1133	0	0	0
ATXN2	0.0212005	7.03057	0.0811283	0.780444	0.842067	1.0148	0	0	0
ATXN2L	-0.32783	9.05379	8.99337	0.0106678	0.0572681	1.25512	0	0	0
ATXN3	0.265147	5.06165	2.50622	0.138389	0.23325	1.20176	0	0	0
ATXN7	0.0681838	6.05985	0.517348	0.485222	0.593325	1.0484	0	0	0
ATXN7L1	0.0648178	3.87055	0.281153	0.605249	0.698787	1.04595	0	0	0
ATXN7L2	-0.701788	3.1465	22.0965	0.00046198	0.0454804	1.62652	ATXN7L2	ATXN7L2	0
ATXN7L3	-0.294786	6.66556	5.02687	0.0438228	0.10839	1.2267	0	0	0
ATXN7L3B	0.0989743	7.04663	2.2507	0.158413	0.257112	1.07101	0	0	0
AUH	0.0996985	3.44516	0.700865	0.418231	0.53017	1.07155	0	0	0
AUNIP	-0.00687572	4.36283	0.00518453	0.94374	0.962416	1.00478	0	0	0
AUP1	-0.243085	6.97728	4.82432	0.0476156	0.113754	1.18352	0	0	0
AURKA	-0.0654431	8.27944	0.580092	0.460423	0.56957	1.04641	0	0	0
AURKAIP1	-0.685074	6.12646	8.55915	0.0122525	0.0591109	1.60778	AURKAIP1	AURKAIP1	0
AURKAPS1	-0.0727007	1.74419	0.13206	0.722385	0.795553	1.05168	0	0	0
AURKB	-0.338441	7.70837	7.07961	0.0201763	0.0717671	1.26439	0	0	0
AURKC	-0.398591	0.275744	2.42507	0.144386	0.240588	1.31822	0	0	0
AUTS2	0.136978	-0.969845	0.0844505	0.776125	0.839126	1.0996	0	0	0
AVEN	0.228377	5.16282	5.53353	0.0358057	0.0960969	1.17152	0	0	0
AVL9	0.134033	5.80812	1.62567	0.22552	0.334391	1.09736	0	0	0
AVPI1	-0.256978	4.8148	2.5439	0.135711	0.229849	1.19497	0	0	0
AWAT2	0.614845	-1.10017	3.21343	0.0972846	0.18223	1.53139	0	0	0
AXIN1	-0.598194	5.81192	9.33828	0.00957847	0.0556907	1.51382	AXIN1	AXIN1	0
AXIN2	-0.0729853	1.90483	0.136242	0.71823	0.792014	1.05189	0	0	0
AXL	0.0468854	9.44387	0.169641	0.687415	0.766968	1.03303	0	0	0
AZI2	0.297289	5.5235	3.85908	0.0721329	0.148455	1.22883	0	0	0
AZIN1	0.510047	7.54872	7.93355	0.0150493	0.0638394	1.4241	0	0	0
AZIN1-AS1	0.00967183	-1.04196	0.000286876	0.986754	0.990612	1.00673	0	0	0
AZIN2	-0.206905	3.41447	1.02317	0.330971	0.444586	1.15421	0	0	0
AZU1	-0.875992	0.0726106	8.53593	0.0123448	0.0591109	1.83527	AZU1	AZU1	0
B2M	0.0965428	10.1349	0.517823	0.485025	0.59316	1.06921	0	0	0
B3GALNT1	0.187898	4.27707	1.27454	0.280143	0.393484	1.1391	0	0	0
B3GALNT2	0.287762	5.41022	7.45956	0.0176755	0.0680619	1.22075	0	0	0
B3GALT4	-0.803225	1.20607	18.8009	0.000884967	0.0454804	1.745	B3GALT4	B3GALT4	0
B3GALT5	1.27069	-0.101749	10.6583	0.0093215	0.0553456	2.41277	B3GALT5	0	B3GALT5
B3GALT5-AS1	-0.0470613	-0.298225	0.0170343	0.898238	0.928501	1.03316	0	0	0
B3GALT6	-0.400109	3.63142	5.79219	0.0323899	0.0911457	1.31961	0	0	0
B3GAT3	-0.758671	4.86454	14.0332	0.00261339	0.0454804	1.69193	B3GAT3	B3GAT3	0
B3GLCT	0.285284	3.11382	3.06594	0.10446	0.19134	1.21865	0	0	0
B3GNT2	0.367465	4.75246	5.13502	0.0419455	0.105767	1.29008	0	0	0
B3GNT3	-0.127356	0.493948	0.423553	0.526966	0.631367	1.09229	0	0	0
B3GNT4	-0.38575	0.424284	3.08312	0.103591	0.19045	1.30654	0	0	0
B3GNT5	0.72186	1.67144	8.18263	0.0138542	0.0613298	1.64931	B3GNT5	0	B3GNT5
B3GNT7	-0.444838	1.06607	3.64409	0.0795202	0.158574	1.36116	0	0	0
B3GNT9	-0.355618	4.65919	5.98083	0.0301409	0.0880732	1.27953	0	0	0
B3GNTL1	-0.446189	2.90452	9.58187	0.00888738	0.0546261	1.36244	0	0	0
B4GALNT1	-0.2022	4.26157	1.78905	0.204899	0.311101	1.15045	0	0	0
B4GALNT2	-0.32452	0.519791	0.953325	0.347415	0.46113	1.25225	0	0	0
B4GALNT3	-0.0957676	-0.106981	0.0974603	0.760052	0.826339	1.06863	0	0	0
B4GALNT4	-0.606404	5.53036	13.312	0.00313521	0.0454804	1.52246	B4GALNT4	B4GALNT4	0
B4GALT1	0.146725	6.25195	3.82678	0.0731879	0.149981	1.10705	0	0	0
B4GALT2	-0.41137	6.04994	6.34836	0.0262679	0.0821259	1.32995	0	0	0
B4GALT3	-0.270312	6.325	4.5679	0.0529948	0.12166	1.20607	0	0	0
B4GALT4	0.14071	5.95949	2.70692	0.124841	0.216601	1.10245	0	0	0
B4GALT5	0.0825606	7.86348	1.09665	0.314855	0.428403	1.0589	0	0	0
B4GALT6	0.296022	3.04755	2.03562	0.178179	0.280573	1.22775	0	0	0
B4GALT7	-0.49341	5.26416	7.53736	0.0172096	0.0672952	1.40777	0	0	0
B4GAT1	-0.417887	5.47608	13.9558	0.00266426	0.0454804	1.33597	0	0	0
B9D1	-0.0654945	4.4775	0.217679	0.64885	0.736175	1.04644	0	0	0
B9D2	-0.533277	0.380792	2.58463	0.132888	0.226378	1.44721	0	0	0
BABAM1	-0.233908	6.30924	4.167	0.0629416	0.135831	1.17602	0	0	0
BACE1	-0.356499	4.78671	14.1798	0.00252008	0.0454804	1.28032	0	0	0
BACE1-AS	0.418635	1.21129	2.0866	0.173223	0.27475	1.33666	0	0	0
BACE2	0.0286499	4.71116	0.103982	0.752439	0.820073	1.02006	0	0	0
BACH1	0.561473	6.83042	13.2164	0.00321314	0.0454804	1.47578	0	0	0
BACH2	0.0471317	1.81059	0.0653622	0.802377	0.8588	1.03321	0	0	0
BAD	-0.755441	4.76156	8.45516	0.0126721	0.0596534	1.68815	BAD	BAD	0
BAG1	-0.0938433	5.375	0.697746	0.419241	0.531045	1.06721	0	0	0
BAG2	0.309614	5.22554	5.19076	0.0410154	0.104393	1.23938	0	0	0
BAG3	-0.390023	6.08353	10.3526	0.00705557	0.0516033	1.31041	0	0	0
BAG4	0.508245	5.48275	9.27969	0.00975399	0.0557616	1.42232	0	0	0
BAG5	0.272642	6.56847	5.64089	0.0343384	0.0941619	1.20802	0	0	0
BAG6	-0.281029	9.11029	3.88399	0.0713316	0.147324	1.21506	0	0	0
BAHCC1	-0.67349	5.14436	11.8868	0.0045703	0.0474464	1.59493	BAHCC1	BAHCC1	0
BAHD1	-0.211405	6.43681	2.35809	0.149581	0.246912	1.15782	0	0	0
BAIAP2	-0.54053	5.61594	10.5408	0.00667794	0.0506567	1.45451	0	0	0
BAIAP2-AS1	-0.0822429	5.13254	0.338812	0.570878	0.669401	1.05866	0	0	0
BAIAP2L1	-0.14151	6.66137	2.4034	0.146041	0.242628	1.10306	0	0	0
BAIAP2L2	-0.321537	0.852858	1.68255	0.218045	0.325687	1.24966	0	0	0
BAIAP3	-0.760406	2.13961	12.8875	0.00349903	0.0454804	1.69397	BAIAP3	BAIAP3	0
BAK1	-0.409656	4.86612	9.21149	0.00996303	0.0561641	1.32837	0	0	0
BAMBI	-0.0171979	2.05216	0.0111318	0.917649	0.942641	1.01199	0	0	0
BANF1	-0.107678	6.55402	0.628641	0.442662	0.553327	1.07749	0	0	0
BANK1	0.109602	0.196191	0.120295	0.734491	0.805793	1.07893	0	0	0
BANP	-0.189328	3.78516	1.05399	0.324071	0.437457	1.14023	0	0	0
BAP1	-0.398036	7.01344	8.75017	0.0115236	0.0584017	1.31771	0	0	0
BARD1	0.36005	5.97336	5.20492	0.0407831	0.104019	1.28347	0	0	0
BASP1	0.169044	7.22382	3.4446	0.0872097	0.168847	1.12431	0	0	0
BATF2	-0.619051	2.54893	4.15198	0.063356	0.136435	1.53586	0	0	0
BATF3	-0.47858	3.23311	8.70637	0.0116861	0.058452	1.39337	0	0	0
BAX	-0.273297	6.21007	3.05044	0.105251	0.192088	1.20857	0	0	0
BAZ1A	0.409848	7.06332	9.1579	0.010131	0.056612	1.32855	0	0	0
BAZ1B	0.0423819	8.54424	0.386998	0.545076	0.647289	1.02981	0	0	0
BAZ2A	-0.105709	8.63139	1.36384	0.264692	0.376826	1.07602	0	0	0
BAZ2B	0.289647	4.84491	5.28664	0.0394723	0.101922	1.22234	0	0	0
BBC3	-0.737176	2.43811	5.63479	0.0344199	0.0942618	1.66691	BBC3	BBC3	0
BBIP1	0.164877	4.07546	0.977068	0.341695	0.455232	1.12107	0	0	0
BBS1	-0.167272	4.98952	1.75329	0.209195	0.315853	1.12293	0	0	0
BBS10	0.938405	4.3042	13.2945	0.00314932	0.0454804	1.91641	BBS10	0	BBS10
BBS12	0.293234	2.04867	1.93731	0.188261	0.292328	1.22538	0	0	0
BBS2	0.0433359	5.92803	0.259975	0.619031	0.709882	1.03049	0	0	0
BBS4	0.0237537	4.92053	0.075224	0.788363	0.848123	1.0166	0	0	0
BBS5	0.113845	2.1606	0.363953	0.557121	0.657669	1.08211	0	0	0
BBS7	0.327761	5.06502	3.81337	0.0736317	0.150476	1.25506	0	0	0
BBS9	0.382056	3.53026	11.9089	0.00454281	0.0474431	1.3032	0	0	0
BBX	0.463697	7.78997	17.3475	0.00120679	0.0454804	1.37907	0	0	0
BCAM	-0.593778	7.01493	9.54977	0.00897502	0.0547478	1.50919	BCAM	BCAM	0
BCAP29	0.770873	5.40792	8.81866	0.0112747	0.0579915	1.7063	BCAP29	0	BCAP29
BCAP31	-0.108258	6.57211	0.726238	0.410156	0.52319	1.07793	0	0	0
BCAR1	-0.832859	6.1426	10.3986	0.00696084	0.0515156	1.78121	BCAR1	BCAR1	0
BCAR3	-0.0370199	5.84042	0.0957347	0.762113	0.827904	1.02599	0	0	0
BCAS2	0.439378	5.75455	11.5504	0.00501336	0.0478984	1.35602	0	0	0
BCAS3	0.0416671	4.73814	0.198964	0.663196	0.747008	1.0293	0	0	0
BCAS4	-0.434714	4.57671	7.44321	0.0177754	0.0682431	1.35164	0	0	0
BCAT1	1.00087	8.33854	31.0798	0.000104457	0.0454804	2.0012	BCAT1	0	BCAT1
BCAT2	-0.50632	5.13603	9.89293	0.00808798	0.0531611	1.42042	0	0	0
BCCIP	0.313495	6.73273	8.3414	0.0131506	0.0603423	1.24271	0	0	0
BCDIN3D	-0.135463	2.69927	0.610722	0.449083	0.559061	1.09845	0	0	0
BCDIN3D-AS1	-0.108913	2.1651	0.649412	0.435404	0.546343	1.07842	0	0	0
BCHE	0.564834	0.407026	3.44854	0.0870492	0.168625	1.47922	0	0	0
BCKDHA	-0.461382	5.30218	6.71605	0.0229683	0.0764159	1.37686	0	0	0
BCKDHB	0.4057	3.27713	5.83941	0.0318087	0.0904802	1.32473	0	0	0
BCKDK	-0.336865	6.60372	5.0167	0.0440045	0.10862	1.26301	0	0	0
BCL10	0.384459	4.42315	4.10737	0.0646061	0.138088	1.30537	0	0	0
BCL11A	0.190992	2.01033	0.786067	0.392051	0.505833	1.14155	0	0	0
BCL2	0.232914	3.88317	3.25162	0.0955262	0.17995	1.17521	0	0	0
BCL2L1	-0.191909	7.98207	2.7802	0.120307	0.21165	1.14227	0	0	0
BCL2L11	0.160867	4.71494	2.47822	0.140422	0.235539	1.11796	0	0	0
BCL2L12	-0.524209	4.81135	7.53714	0.0172108	0.0672952	1.43815	0	0	0
BCL2L13	-0.00255747	7.0399	0.00109664	0.974106	0.981753	1.00177	0	0	0
BCL2L2	-0.117372	5.95614	1.79183	0.20457	0.310762	1.08476	0	0	0
BCL3	-0.559196	3.25415	6.71701	0.0229604	0.0764159	1.47345	0	0	0
BCL6	0.028899	5.26712	0.122954	0.731698	0.803391	1.02023	0	0	0
BCL7A	-0.161396	5.92048	2.80894	0.118585	0.209196	1.11837	0	0	0
BCL7B	-0.317146	6.07809	5.87082	0.0314291	0.0899276	1.24586	0	0	0
BCL7C	-0.666121	4.72251	7.21937	0.0192108	0.07041	1.5868	BCL7C	BCL7C	0
BCL9	-0.0715255	5.63313	0.554958	0.470091	0.578911	1.05083	0	0	0
BCL9L	-0.542353	6.56549	6.99205	0.0208103	0.0728461	1.45635	0	0	0
BCLAF1	0.651937	6.22686	9.73563	0.00848121	0.0539013	1.57128	BCLAF1	0	BCLAF1
BCO2	-0.162446	-0.505037	0.310051	0.587492	0.684223	1.11918	0	0	0
BCOR	-0.142285	6.22463	1.94327	0.187629	0.291595	1.10365	0	0	0
BCORL1	-0.142199	6.26464	1.41375	0.256558	0.368255	1.10359	0	0	0
BCR	-0.4346	6.14562	6.48843	0.0249489	0.0797568	1.35154	0	0	0
BCS1L	-0.139729	5.1139	1.91039	0.191149	0.295478	1.1017	0	0	0
BDH1	-0.245206	4.07695	4.67203	0.0507271	0.118253	1.18526	0	0	0
BDH2	0.257238	3.35358	3.44209	0.0873119	0.169	1.19519	0	0	0
BDKRB2	-0.0148966	2.42928	0.0146278	0.905659	0.934061	1.01038	0	0	0
BDNF	0.176589	6.11498	4.32236	0.0588415	0.129671	1.13021	0	0	0
BDNF-AS	0.0634518	0.191475	0.081246	0.834663	0.882756	1.04496	0	0	0
BDP1	0.348531	6.86561	8.76053	0.0114855	0.0584017	1.27326	0	0	0
BEAN1	-0.429387	-1.04216	2.05326	0.176444	0.27856	1.34666	0	0	0
BECN1	-0.0287283	6.5294	0.166411	0.69023	0.769347	1.02011	0	0	0
BEGAIN	-0.920718	-0.379961	4.56752	0.0530034	0.12166	1.89306	0	0	0
BEND3	-0.237232	3.93197	5.41454	0.0375198	0.0989196	1.17873	0	0	0
BEND4	0.346562	2.48282	7.08838	0.020114	0.0716556	1.27153	0	0	0
BEND6	0.894378	-0.455592	4.85357	0.0470443	0.112928	1.85881	BEND6	0	BEND6
BEND7	-0.191002	3.61061	3.0561	0.104962	0.191866	1.14156	0	0	0
BEST1	-0.0429012	2.91272	0.0209503	0.887225	0.919959	1.03018	0	0	0
BEST3	-0.164141	0.500379	0.413217	0.545193	0.647375	1.1205	0	0	0
BET1	0.235306	5.14088	2.57521	0.133535	0.227163	1.17716	0	0	0
BET1L	-0.213847	7.52269	3.29452	0.0935964	0.177204	1.15978	0	0	0
BEX1	-0.0330072	6.69736	0.160496	0.695471	0.773109	1.02314	0	0	0
BEX2	0.0169645	4.24719	0.0268431	0.872481	0.909844	1.01183	0	0	0
BEX4	0.0719049	3.93217	0.363912	0.557142	0.657669	1.0511	0	0	0
BFAR	0.131286	6.46933	2.47874	0.140385	0.235512	1.09527	0	0	0
BFSP1	0.0482994	1.25433	0.0371418	0.850276	0.893749	1.03405	0	0	0
BGN	-0.23572	7.69951	2.09799	0.172139	0.273654	1.17749	0	0	0
BHLHA15	-1.59213	-1.2167	11.8791	0.00457984	0.0474464	3.01494	BHLHA15	BHLHA15	0
BHLHB9	0.429962	4.70663	14.2925	0.00245104	0.0454804	1.3472	0	0	0
BHLHE40	-0.160733	4.93901	3.65863	0.0789922	0.157844	1.11785	0	0	0
BHLHE41	-0.254632	0.381091	0.736387	0.406994	0.520621	1.19303	0	0	0
BHMT2	1.03583	-1.21484	3.24774	0.0957028	0.180153	2.0503	0	0	0
BICC1	0.503922	6.71434	18.1436	0.00101626	0.0454804	1.41806	0	0	0
BICD1	-0.0350447	4.17661	0.0822461	0.77898	0.840939	1.02459	0	0	0
BICD2	-0.151811	6.26469	2.73917	0.12282	0.214649	1.11096	0	0	0
BID	-0.186472	4.97733	3.04077	0.105749	0.192648	1.13798	0	0	0
BIK	-0.327577	-0.0195931	0.791797	0.390382	0.504213	1.2549	0	0	0
BIN1	-0.408428	6.32266	5.31584	0.0390161	0.101205	1.32724	0	0	0
BIN3	-0.279811	4.66558	2.72657	0.123605	0.215607	1.21404	0	0	0
BIRC2	0.612972	5.86972	7.3942	0.0180785	0.068771	1.52941	BIRC2	0	BIRC2
BIRC3	0.514017	2.39517	3.28815	0.0938799	0.177556	1.42802	0	0	0
BIRC5	-0.178755	8.17552	4.65413	0.0511085	0.118793	1.13191	0	0	0
BIRC6	0.431759	6.98071	9.6943	0.00858821	0.05398	1.34888	0	0	0
BISPR	-0.335485	3.17265	4.04435	0.0664232	0.140437	1.2618	0	0	0
BIVM	0.674193	3.07285	6.24007	0.0273445	0.0834591	1.5957	BIVM	0	BIVM
BLACAT1	-0.800985	-1.13773	5.56537	0.035363	0.0956229	1.74229	BLACAT1	BLACAT1	0
BLCAP	0.0105628	6.92732	0.0258607	0.874814	0.911419	1.00735	0	0	0
BLM	0.327965	6.48166	3.22701	0.0966546	0.181421	1.25524	0	0	0
BLMH	0.0325155	5.95054	0.182839	0.676228	0.757489	1.02279	0	0	0
BLOC1S1	-0.172377	3.88283	1.45174	0.250592	0.361628	1.12691	0	0	0
BLOC1S2	0.124418	4.95089	0.977489	0.341595	0.455179	1.09007	0	0	0
BLOC1S3	-0.0878271	3.99497	0.451335	0.513942	0.619669	1.06277	0	0	0
BLOC1S4	-0.263393	3.01056	2.71392	0.124399	0.216169	1.2003	0	0	0
BLOC1S6	0.373552	6.43179	3.88453	0.0713145	0.147309	1.29554	0	0	0
BLVRA	-0.00328442	4.45063	0.000854654	0.97714	0.983998	1.00228	0	0	0
BLVRB	-0.386554	5.20163	2.72286	0.123837	0.215608	1.30727	0	0	0
BLZF1	0.0994453	4.79258	0.775195	0.395248	0.50915	1.07136	0	0	0
BMF	-0.222267	2.01499	1.6394	0.223686	0.332292	1.16657	0	0	0
BMI1	-0.235438	-1.32636	0.120744	0.734017	0.805333	1.17726	0	0	0
BMP1	-0.425465	5.41224	9.44075	0.00928035	0.0552554	1.34301	0	0	0
BMP2	-0.285402	0.0718465	1.11127	0.311781	0.425169	1.21875	0	0	0
BMP2K	0.326972	4.20705	9.76534	0.00840526	0.0538169	1.25438	0	0	0
BMP4	-0.34987	3.44912	8.73868	0.011566	0.058452	1.27445	0	0	0
BMP6	0.332214	-1.08483	0.336826	0.571994	0.670227	1.25894	0	0	0
BMP8A	-0.548706	0.169294	3.89175	0.0710844	0.146979	1.46277	0	0	0
BMP8B	-0.274862	0.786954	1.10903	0.312248	0.425647	1.20988	0	0	0
BMPER	0.148855	2.19125	0.543932	0.474442	0.583043	1.10869	0	0	0
BMPR1A	0.474566	3.78687	9.06278	0.0104374	0.0570193	1.3895	0	0	0
BMPR1B	0.412628	-0.164758	1.16993	0.299867	0.413118	1.33111	0	0	0
BMPR2	0.244104	6.64635	6.86673	0.0217591	0.0744552	1.18436	0	0	0
BMS1	-0.0660848	7.36142	0.592452	0.45579	0.565247	1.04687	0	0	0
BMS1P20	-0.209078	4.09853	4.39045	0.0571459	0.127198	1.15595	0	0	0
BMS1P4	0.239167	2.64826	0.934215	0.352121	0.465897	1.18031	0	0	0
BMS1P5	0.21329	1.00427	1.01961	0.331781	0.445346	1.15933	0	0	0
BMS1P6	0.333519	0.265549	0.791298	0.390527	0.504356	1.26008	0	0	0
BNC1	0.199115	7.11748	5.14149	0.0418363	0.105583	1.14799	0	0	0
BNC2	0.43304	0.90149	5.89379	0.0311548	0.0895776	1.35008	0	0	0
BNIP1	-0.024352	4.86449	0.0448236	0.835746	0.883689	1.01702	0	0	0
BNIP2	0.503486	6.36202	8.58169	0.0121638	0.0590778	1.41763	0	0	0
BNIP3	0.317821	5.44209	13.6002	0.00291331	0.0454804	1.24645	0	0	0
BNIP3L	0.745144	7.93452	20.1104	0.000677875	0.0454804	1.67614	BNIP3L	0	BNIP3L
BNIPL	-0.425348	-0.0127343	2.1596	0.166427	0.266541	1.3429	0	0	0
BOC	-0.362731	-0.374076	0.936495	0.351555	0.465296	1.28586	0	0	0
BOD1	0.0124552	6.72407	0.0261873	0.874033	0.910814	1.00867	0	0	0
BOD1L1	0.0721053	7.29068	0.556312	0.469561	0.578405	1.05125	0	0	0
BOK	-0.456229	6.31072	4.69292	0.050286	0.117705	1.37195	0	0	0
BOLA1	-0.43722	3.19691	4.61818	0.0518851	0.119996	1.35399	0	0	0
BOLA3	-0.175823	3.93051	3.21398	0.097259	0.182205	1.12961	0	0	0
BOLA3-AS1	0.110287	2.94632	0.958573	0.346139	0.459811	1.07944	0	0	0
BOP1	-0.517265	5.6415	3.91654	0.0703008	0.146144	1.43124	0	0	0
BORA	0.431536	4.34048	5.17905	0.0412088	0.104612	1.34867	0	0	0
BPGM	0.147607	4.32013	1.74624	0.210056	0.316729	1.10773	0	0	0
BPHL	0.0822648	4.28993	0.681975	0.424408	0.53605	1.05868	0	0	0
BPNT1	-0.0112354	4.93464	0.0135635	0.909139	0.936132	1.00782	0	0	0
BPTF	0.115538	7.706	1.95138	0.186774	0.290605	1.08338	0	0	0
BRAF	0.204658	4.51004	3.95077	0.0692363	0.144745	1.15241	0	0	0
BRAP	0.0248768	6.11205	0.084469	0.776102	0.839126	1.01739	0	0	0
BRAT1	-0.808825	3.84205	13.2177	0.00321208	0.0454804	1.75178	BRAT1	BRAT1	0
BRCA1	0.197053	7.99961	3.95223	0.069191	0.144679	1.14635	0	0	0
BRCA2	0.859861	5.72045	13.0249	0.00337618	0.0454804	1.81486	BRCA2	0	BRCA2
BRCC3	0.212783	4.95761	2.65083	0.128454	0.22096	1.15892	0	0	0
BRD1	-0.37012	5.87511	12.0578	0.00436263	0.0471975	1.29246	0	0	0
BRD2	-0.0677063	8.96017	0.555395	0.46992	0.578798	1.04805	0	0	0
BRD3	-0.0935481	6.50594	0.729057	0.409274	0.522526	1.06699	0	0	0
BRD4	-0.306748	7.06102	4.10377	0.0647083	0.138157	1.23692	0	0	0
BRD7	0.248396	5.73935	9.00173	0.0106397	0.0571841	1.18789	0	0	0
BRD8	-0.189997	7.47547	5.35019	0.0384875	0.100503	1.14076	0	0	0
BRD9	-0.258785	5.7589	7.26599	0.0189009	0.069982	1.19647	0	0	0
BRE	0.257792	5.49537	9.22555	0.00991952	0.0561641	1.19565	0	0	0
BRE-AS1	-0.446995	-0.643189	2.16754	0.165708	0.265699	1.3632	0	0	0
BREA2	-0.466776	-0.363293	3.1199	0.101762	0.187876	1.38202	0	0	0
BRF1	-0.862321	5.32736	16.6783	0.0013997	0.0454804	1.81796	BRF1	BRF1	0
BRF2	-0.212974	4.41737	2.49732	0.139032	0.234038	1.15908	0	0	0
BRI3	-0.163689	5.96551	1.74982	0.209619	0.31633	1.12015	0	0	0
BRI3BP	-0.485204	3.6066	8.57245	0.0122001	0.0591109	1.39978	0	0	0
BRICD5	-1.19267	1.1684	17.6193	0.00113741	0.0454804	2.28576	BRICD5	BRICD5	0
BRIP1	0.48876	6.8793	7.73167	0.0161075	0.0656956	1.40324	0	0	0
BRIX1	0.440981	6.43542	6.49494	0.0248895	0.0797144	1.35753	0	0	0
BRK1	0.309064	6.44739	11.5094	0.00507077	0.048192	1.2389	0	0	0
BRMS1	-0.465312	5.93586	6.70781	0.0230367	0.0764327	1.38062	0	0	0
BRMS1L	0.269601	5.03238	2.70224	0.125137	0.216989	1.20547	0	0	0
BROX	0.611328	6.03928	10.3347	0.00709269	0.0516058	1.52767	BROX	0	BROX
BRPF1	-0.199691	5.73016	2.32036	0.152612	0.250267	1.14845	0	0	0
BRPF3	-0.212877	7.80491	5.95241	0.0304676	0.088512	1.159	0	0	0
BRSK1	-0.558767	4.24966	11.8046	0.00467413	0.0474464	1.47301	0	0	0
BRSK2	-0.542972	4.45563	5.92541	0.0307818	0.08896	1.45697	0	0	0
BRWD1	0.563462	6.80051	10.1752	0.00743466	0.0521813	1.47781	0	0	0
BRWD3	0.48599	5.20141	9.92977	0.007999	0.0529707	1.40055	0	0	0
BSCL2	-0.0968878	0.778118	0.159434	0.696425	0.773789	1.06946	0	0	0
BSDC1	-0.207441	6.96185	3.84129	0.0727118	0.149349	1.15464	0	0	0
BSG	-0.440218	8.86763	5.38397	0.0379759	0.0996196	1.35681	0	0	0
BSN	-0.150334	2.188	0.212557	0.652699	0.739224	1.10983	0	0	0
BSN-AS2	-0.633051	-0.951571	0.989058	0.338858	0.452438	1.55084	0	0	0
BST2	-1.30547	6.66351	32.1887	8.89231e-05	0.0454804	2.47164	BST2	BST2	0
BTAF1	0.223357	7.30712	1.67251	0.219341	0.327155	1.16745	0	0	0
BTBD1	0.426612	6.54525	6.89749	0.0215216	0.0739971	1.34407	0	0	0
BTBD10	0.273576	5.73546	7.67201	0.0164368	0.066186	1.2088	0	0	0
BTBD11	0.365578	0.76378	4.13915	0.0637126	0.136921	1.2884	0	0	0
BTBD19	-0.674462	2.12356	19.6169	0.000748495	0.0454804	1.596	BTBD19	BTBD19	0
BTBD2	-0.782635	6.60055	9.46628	0.00920778	0.0552017	1.72027	BTBD2	BTBD2	0
BTBD3	0.329078	5.97008	9.8832	0.00811168	0.0532555	1.25621	0	0	0
BTBD6	-0.229791	6.03511	2.956	0.110234	0.198215	1.17267	0	0	0
BTBD7	0.15371	6.12761	2.63624	0.129416	0.222088	1.11243	0	0	0
BTBD8	0.0956702	0.133939	0.0772373	0.785626	0.845804	1.06856	0	0	0
BTBD9	-0.141184	4.04607	1.3242	0.271404	0.383805	1.10281	0	0	0
BTD	-0.0107041	3.59666	0.00426731	0.94895	0.965241	1.00745	0	0	0
BTF3	0.188583	8.92647	6.66106	0.0234293	0.0772075	1.13964	0	0	0
BTF3L4	0.735197	5.27829	8.39988	0.012902	0.0598206	1.66462	BTF3L4	0	BTF3L4
BTG1	0.382776	5.73417	12.4675	0.00390843	0.0460151	1.30385	0	0	0
BTG2	-0.336821	4.61599	13.0416	0.00336157	0.0454804	1.26297	0	0	0
BTG3	0.134837	6.53495	1.37646	0.262603	0.37469	1.09797	0	0	0
BTG4	0.202098	-1.02198	0.254688	0.626009	0.71581	1.15037	0	0	0
BTK	-0.232678	-1.05194	0.160397	0.69556	0.773109	1.17501	0	0	0
BTN2A1	-0.23967	6.12557	7.64931	0.0165642	0.0663609	1.18072	0	0	0
BTN2A2	-0.0636755	5.33957	0.517203	0.485282	0.593325	1.04513	0	0	0
BTN2A3P	-0.230688	2.75968	2.47935	0.140339	0.235512	1.17339	0	0	0
BTN3A1	-0.081748	5.51964	0.616112	0.447135	0.557396	1.0583	0	0	0
BTN3A2	-0.163305	5.73208	2.66236	0.127701	0.219963	1.11985	0	0	0
BTN3A3	-0.160848	4.81804	1.87902	0.194586	0.299475	1.11794	0	0	0
BTNL9	-1.08304	-1.25564	8.68312	0.0117735	0.0585748	2.1185	BTNL9	BTNL9	0
BTRC	0.0216985	5.71628	0.0589317	0.812135	0.866676	1.01515	0	0	0
BUB1	0.129775	7.92127	1.8505	0.197781	0.303061	1.09412	0	0	0
BUB1B	0.0727736	7.4034	0.861519	0.370912	0.48428	1.05174	0	0	0
BUB3	0.155412	7.52651	2.92841	0.111744	0.20022	1.11374	0	0	0
BUD13	-0.0566351	5.8599	0.339387	0.570555	0.669345	1.04004	0	0	0
BUD31	-0.151056	6.64934	2.7234	0.123803	0.215608	1.11038	0	0	0
BVES	0.521251	4.13058	12.8382	0.00354442	0.0454804	1.4352	0	0	0
BVES-AS1	-0.459598	-0.69764	0.648824	0.435607	0.546513	1.37516	0	0	0
BYSL	-0.139409	6.70701	1.08072	0.318252	0.4317	1.10145	0	0	0
BZRAP1	-0.865832	3.57645	19.9369	0.000701784	0.0454804	1.82239	BZRAP1	BZRAP1	0
BZRAP1-AS1	0.443638	0.685919	6.24695	0.0272745	0.0833499	1.36003	0	0	0
BZW1	0.43444	6.62429	10.6723	0.00642791	0.0502524	1.35139	0	0	0
BZW2	0.329638	5.05109	8.31249	0.0132755	0.0604938	1.2567	0	0	0
C10orf10	-0.284342	2.31467	4.41014	0.0566665	0.126647	1.21786	0	0	0
C10orf12	0.170889	5.02861	2.73939	0.122807	0.214649	1.12575	0	0	0
C10orf2	-0.0819052	6.08248	0.538649	0.476551	0.584947	1.05841	0	0	0
C10orf25	0.0524083	3.56764	0.195581	0.665876	0.748873	1.03699	0	0	0
C10orf32	0.532463	2.02047	3.18696	0.0985268	0.183757	1.4464	0	0	0
C10orf35	-0.259195	3.70935	2.85863	0.115679	0.205227	1.19681	0	0	0
C10orf54	-0.254434	4.55795	1.82145	0.201106	0.306934	1.19287	0	0	0
C10orf76	-0.0206192	5.63689	0.0716346	0.793342	0.852151	1.01439	0	0	0
C10orf88	0.367208	4.67036	3.78523	0.074573	0.151833	1.28985	0	0	0
C11orf1	0.218922	3.2935	2.47756	0.140471	0.235593	1.16386	0	0	0
C11orf21	-1.10753	-0.738544	2.12226	0.169859	0.270794	2.15476	0	0	0
C11orf24	-0.382551	6.31538	8.49374	0.0125145	0.059387	1.30365	0	0	0
C11orf30	0.141942	6.71457	2.63815	0.129289	0.221908	1.10339	0	0	0
C11orf31	-0.544539	5.48619	11.3023	0.00537243	0.0485013	1.45855	0	0	0
C11orf45	0.162251	1.0649	0.791748	0.439017	0.549851	1.11903	0	0	0
C11orf49	-0.187149	5.1851	1.81916	0.201371	0.307242	1.13851	0	0	0
C11orf54	0.0963021	4.55218	0.369916	0.553954	0.654909	1.06903	0	0	0
C11orf57	0.138854	6.21956	1.84976	0.197865	0.303157	1.10103	0	0	0
C11orf58	0.17277	7.3739	3.87935	0.0714802	0.147485	1.12722	0	0	0
C11orf63	0.184729	0.349295	0.194126	0.667037	0.749892	1.1366	0	0	0
C11orf65	-0.103939	0.335537	0.111057	0.744474	0.814303	1.0747	0	0	0
C11orf68	-0.238715	5.51413	1.55144	0.235792	0.345704	1.17994	0	0	0
C11orf70	0.611412	1.75478	6.16264	0.0281462	0.0847921	1.52775	C11orf70	0	C11orf70
C11orf71	0.111663	2.13659	0.771413	0.396369	0.51028	1.08047	0	0	0
C11orf73	0.136979	4.70843	1.42557	0.254683	0.365922	1.0996	0	0	0
C11orf74	0.11658	3.94163	1.07223	0.320084	0.433462	1.08416	0	0	0
C11orf80	0.100801	3.79224	0.71562	0.413505	0.526047	1.07237	0	0	0
C11orf84	-0.588776	6.40768	11.2412	0.00546536	0.0485265	1.50397	C11orf84	C11orf84	0
C11orf95	-0.239781	4.59298	5.98246	0.0301223	0.0880447	1.18081	0	0	0
C11orf98	-0.715744	-0.935092	3.25027	0.0955877	0.179996	1.64233	0	0	0
C12orf10	-0.308381	5.6835	3.15942	0.0998402	0.185554	1.23832	0	0	0
C12orf29	0.27468	4.30891	1.80384	0.203156	0.309164	1.20973	0	0	0
C12orf4	0.466189	5.20598	8.46825	0.0126184	0.0595516	1.38146	0	0	0
C12orf43	-0.0989913	5.18591	0.772968	0.395908	0.509775	1.07102	0	0	0
C12orf45	0.140015	3.46329	1.42893	0.254152	0.365338	1.10192	0	0	0
C12orf49	0.115564	5.79333	2.41317	0.145292	0.241795	1.0834	0	0	0
C12orf57	-0.676512	5.44027	10.3273	0.00710821	0.0516372	1.59827	C12orf57	C12orf57	0
C12orf60	0.540919	0.748951	2.68479	0.126251	0.218222	1.4549	0	0	0
C12orf65	-0.0730095	5.6155	0.54257	0.474984	0.583464	1.05191	0	0	0
C12orf66	0.28581	2.5637	4.41238	0.0566124	0.126608	1.21909	0	0	0
C12orf73	-0.0736153	2.97059	0.388148	0.544488	0.6468	1.05235	0	0	0
C12orf75	0.294235	7.12163	7.39879	0.0180499	0.0687304	1.22623	0	0	0
C12orf76	0.133825	2.94001	0.736658	0.40691	0.520599	1.0972	0	0	0
C14orf1	-0.0862636	5.69437	0.839655	0.376856	0.490127	1.06162	0	0	0
C14orf105	0.893156	0.807791	15.3162	0.00191506	0.0454804	1.85723	C14orf105	0	C14orf105
C14orf119	0.193295	6.54157	5.08285	0.0428389	0.106951	1.14337	0	0	0
C14orf132	0.151417	6.01318	2.90981	0.112777	0.201529	1.11066	0	0	0
C14orf142	0.212453	2.74746	1.99778	0.181976	0.285142	1.15866	0	0	0
C14orf159	-0.291476	3.58402	4.74479	0.049211	0.116139	1.22389	0	0	0
C14orf166	0.363999	7.295	13.8335	0.00274697	0.0454804	1.28699	0	0	0
C14orf169	-0.142619	4.26395	1.24476	0.28557	0.399171	1.10391	0	0	0
C14orf2	0.2421	5.96477	5.18753	0.0410687	0.104492	1.18271	0	0	0
C14orf28	0.907801	1.62861	11.2251	0.00549032	0.0485265	1.87618	C14orf28	0	C14orf28
C14orf37	-0.104083	0.910984	0.333335	0.573966	0.671785	1.07481	0	0	0
C14orf39	1.96776	0.0483327	12.4498	0.00392687	0.0460151	3.91159	C14orf39	0	C14orf39
C14orf79	-0.41795	3.08354	8.7248	0.0116174	0.058452	1.33603	0	0	0
C14orf80	-1.06728	4.27762	10.4701	0.00681684	0.0511088	2.09547	C14orf80	C14orf80	0
C14orf93	-0.235747	3.44678	3.58469	0.0817204	0.161435	1.17752	0	0	0
C15orf39	-0.855995	4.35848	18.4831	0.000945801	0.0454804	1.81001	C15orf39	C15orf39	0
C15orf40	-0.0886877	4.48574	0.915471	0.356829	0.470127	1.0634	0	0	0
C15orf41	0.257392	3.59485	4.75371	0.049029	0.115886	1.19532	0	0	0
C15orf48	-0.514298	0.0883674	1.73769	0.211106	0.317853	1.4283	0	0	0
C15orf52	-0.331158	6.3725	8.23236	0.0136291	0.0610724	1.25802	0	0	0
C15orf57	0.030179	3.93175	0.102544	0.754094	0.821486	1.02114	0	0	0
C15orf59	-0.103249	-0.344399	0.0875723	0.789104	0.848596	1.07419	0	0	0
C15orf61	0.0337286	2.00247	0.0400398	0.844625	0.889863	1.02365	0	0	0
C15orf65	0.339263	0.124615	1.26238	0.282341	0.395786	1.26511	0	0	0
C16orf13	-0.525697	4.97293	6.05535	0.0293037	0.0866209	1.43963	0	0	0
C16orf45	-0.386211	2.14524	5.10361	0.0424807	0.106461	1.30696	0	0	0
C16orf46	-0.168775	1.4284	1.05513	0.323819	0.437346	1.1241	0	0	0
C16orf52	0.622047	3.64948	13.9772	0.0026501	0.0454804	1.53906	C16orf52	0	C16orf52
C16orf58	-0.413425	6.46097	7.19811	0.0193541	0.0705647	1.33184	0	0	0
C16orf59	-0.642628	4.5909	11.9914	0.00444197	0.0471975	1.56117	C16orf59	C16orf59	0
C16orf62	0.0481152	6.48903	0.407722	0.534667	0.638086	1.03391	0	0	0
C16orf70	0.110752	5.35393	1.5198	0.24036	0.350505	1.07979	0	0	0
C16orf71	-0.368347	-0.591397	1.15183	0.303472	0.416673	1.29087	0	0	0
C16orf72	0.616625	6.06158	15.4	0.00187757	0.0454804	1.53328	C16orf72	0	C16orf72
C16orf74	-0.371121	1.85039	2.90976	0.11278	0.201529	1.29336	0	0	0
C16orf86	-0.74761	0.27794	4.0472	0.0663398	0.140362	1.67901	0	0	0
C16orf87	0.228001	3.67201	1.58367	0.231257	0.340389	1.17121	0	0	0
C16orf91	-0.343715	3.56743	4.41757	0.0564869	0.126463	1.26902	0	0	0
C16orf93	-0.616292	2.66827	11.729	0.00477216	0.0474464	1.53293	C16orf93	C16orf93	0
C16orf95	-0.706222	1.97146	6.47892	0.0250359	0.0798606	1.63153	C16orf95	C16orf95	0
C16orf96	-0.237653	-0.839905	0.300623	0.593161	0.688633	1.17907	0	0	0
C17orf100	-0.161693	2.30944	1.56756	0.233511	0.343184	1.1186	0	0	0
C17orf104	0.62346	4.36793	9.40935	0.00937054	0.0553975	1.54057	C17orf104	0	C17orf104
C17orf107	-0.336826	0.411038	0.887036	0.36415	0.477496	1.26298	0	0	0
C17orf51	-0.0638427	7.26581	0.596867	0.454154	0.56384	1.04525	0	0	0
C17orf53	-0.30094	5.26186	9.33688	0.00958263	0.0556907	1.23195	0	0	0
C17orf58	0.205141	4.58185	4.33452	0.0585343	0.129189	1.1528	0	0	0
C17orf59	-0.700877	2.76779	7.02258	0.0205866	0.0725115	1.62549	C17orf59	C17orf59	0
C17orf62	-0.461262	6.4399	10.6273	0.00651227	0.0504004	1.37675	0	0	0
C17orf67	-0.540335	1.0218	7.76461	0.015929	0.0653689	1.45431	0	0	0
C17orf75	0.209622	5.23296	3.1558	0.100014	0.185808	1.15639	0	0	0
C17orf80	0.0574905	6.87262	0.358296	0.560158	0.660516	1.04065	0	0	0
C17orf85	0.134915	7.45176	3.50572	0.0847615	0.165618	1.09803	0	0	0
C17orf89	-0.190567	4.75883	1.00927	0.334152	0.447872	1.14121	0	0	0
C17orf96	-0.341531	4.88289	7.85739	0.0154386	0.064472	1.2671	0	0	0
C17orf97	-0.608107	0.997589	4.4545	0.0556042	0.125181	1.52426	0	0	0
C18orf21	0.149498	3.69589	1.35312	0.266485	0.378687	1.10918	0	0	0
C18orf25	0.287764	5.50755	5.81524	0.0321047	0.0908615	1.22075	0	0	0
C18orf54	0.737728	5.10318	7.41117	0.0179729	0.0686053	1.66755	C18orf54	0	C18orf54
C18orf65	0.804447	-1.47983	1.07235	0.320057	0.433462	1.74648	0	0	0
C18orf8	0.14039	4.92676	2.49993	0.138843	0.233854	1.1022	0	0	0
C19orf12	-0.177657	4.40997	3.31031	0.0928984	0.176338	1.13105	0	0	0
C19orf18	0.115196	-1.48309	0.0209064	0.887342	0.919959	1.08312	0	0	0
C19orf24	-1.05085	4.28566	8.62409	0.0119988	0.0587412	2.07176	C19orf24	C19orf24	0
C19orf25	-0.644273	4.42852	5.64482	0.0342861	0.0941094	1.56295	C19orf25	C19orf25	0
C19orf38	-1.05239	-0.328434	5.2734	0.0396812	0.102202	2.07397	C19orf38	C19orf38	0
C19orf43	-0.232463	5.99361	3.04769	0.105392	0.192249	1.17484	0	0	0
C19orf44	-0.421241	3.83245	15.707	0.00174741	0.0454804	1.33908	0	0	0
C19orf45	-0.100326	0.498505	0.219799	0.68833	0.767755	1.07202	0	0	0
C19orf47	-0.371554	4.2511	4.03528	0.0666896	0.140776	1.29375	0	0	0
C19orf48	-0.423113	6.81958	4.48043	0.0549941	0.12433	1.34082	0	0	0
C19orf52	-0.269998	3.55779	6.4217	0.0255673	0.0808813	1.20581	0	0	0
C19orf53	-0.340601	5.67551	3.92101	0.0701607	0.146022	1.26628	0	0	0
C19orf54	-0.187336	5.05582	2.91918	0.112255	0.200863	1.13866	0	0	0
C19orf57	-0.637131	2.0716	6.21988	0.0275509	0.0837746	1.55523	C19orf57	C19orf57	0
C19orf60	-0.808813	1.64418	8.68663	0.0117603	0.0585748	1.75177	C19orf60	C19orf60	0
C19orf66	-0.50546	5.37291	16.7793	0.00136839	0.0454804	1.41958	0	0	0
C19orf68	-0.279672	4.61019	2.657	0.128051	0.220426	1.21392	0	0	0
C19orf70	-0.543514	4.18778	6.18842	0.0278763	0.0842913	1.45752	0	0	0
C19orf73	-0.786754	-1.08125	4.34254	0.0590025	0.129909	1.72519	0	0	0
C1D	0.233181	2.80678	2.57873	0.133293	0.226868	1.17542	0	0	0
C1GALT1	0.735895	4.38061	8.55203	0.0122808	0.0591109	1.66543	C1GALT1	0	C1GALT1
C1GALT1C1	0.47801	4.55009	8.95408	0.0108008	0.0572977	1.39282	0	0	0
C1orf106	-0.665643	1.80495	13.3838	0.00307816	0.0454804	1.58628	C1orf106	C1orf106	0
C1orf109	-0.0424683	5.79814	0.204098	0.659182	0.743936	1.02987	0	0	0
C1orf112	0.512911	5.16518	13.5791	0.00292889	0.0454804	1.42693	0	0	0
C1orf115	0.116362	4.39602	1.01163	0.333609	0.447267	1.084	0	0	0
C1orf122	-0.533428	4.71219	8.93869	0.0108535	0.0572977	1.44736	0	0	0
C1orf123	-0.163906	4.92698	3.30667	0.0930587	0.176574	1.12032	0	0	0
C1orf131	-0.301027	3.14738	3.49702	0.0851049	0.166068	1.23202	0	0	0
C1orf145	-0.843968	-0.417543	7.04983	0.0203893	0.0720472	1.79498	C1orf145	C1orf145	0
C1orf159	-0.871269	2.9605	12.8057	0.00357476	0.0454804	1.82927	C1orf159	C1orf159	0
C1orf162	-0.263404	-0.209762	0.53767	0.476943	0.585336	1.20031	0	0	0
C1orf174	0.0324526	5.43475	0.13904	0.715491	0.789684	1.02275	0	0	0
C1orf186	-0.24932	1.51745	1.15997	0.301843	0.415161	1.18865	0	0	0
C1orf198	-0.168741	6.41564	4.44634	0.0557978	0.125399	1.12408	0	0	0
C1orf204	-0.0750607	0.832731	0.11042	0.745179	0.815013	1.05341	0	0	0
C1orf21	0.355308	4.00948	11.899	0.00455504	0.0474464	1.27926	0	0	0
C1orf216	-0.0228542	5.07298	0.0454988	0.834533	0.882726	1.01597	0	0	0
C1orf220	-0.502235	0.741042	4.0794	0.0654052	0.139028	1.41641	0	0	0
C1orf226	-0.411918	0.570893	2.86912	0.115076	0.204535	1.33045	0	0	0
C1orf228	-0.357093	0.830116	1.87231	0.195332	0.300251	1.28084	0	0	0
C1orf233	-0.844224	2.68203	7.17246	0.0195286	0.0708594	1.7953	C1orf233	C1orf233	0
C1orf27	0.568336	5.20195	6.90505	0.0214637	0.0739282	1.48281	0	0	0
C1orf35	-0.608652	4.29304	9.10149	0.0103114	0.0568719	1.52483	C1orf35	C1orf35	0
C1orf43	-0.0448321	7.80548	0.404981	0.536022	0.639442	1.03156	0	0	0
C1orf50	-0.0468429	2.81511	0.179704	0.678841	0.759428	1.033	0	0	0
C1orf52	0.109512	4.56343	1.42991	0.253998	0.365189	1.07886	0	0	0
C1orf53	-0.0574045	-0.347725	0.0171051	0.898028	0.928349	1.04059	0	0	0
C1orf54	-0.420348	0.561857	2.96445	0.109777	0.197749	1.33825	0	0	0
C1orf56	-0.530264	2.29659	5.68911	0.0337026	0.0932044	1.44419	0	0	0
C1orf74	0.114111	3.6309	1.02285	0.331044	0.444602	1.08231	0	0	0
C1QBP	0.132337	7.4167	2.91708	0.112372	0.201022	1.09607	0	0	0
C1QL1	-0.519605	3.43068	5.3548	0.0384172	0.100417	1.43356	0	0	0
C1QL4	-0.511834	4.57345	6.12167	0.0285817	0.0855931	1.42586	0	0	0
C1QTNF1	-0.611363	0.337654	2.53949	0.136021	0.230268	1.5277	0	0	0
C1QTNF2	-0.438223	-0.986966	0.581558	0.459869	0.569149	1.35493	0	0	0
C1QTNF6	-0.632847	3.06437	16.7214	0.00138626	0.0454804	1.55062	C1QTNF6	C1QTNF6	0
C1R	-0.202615	5.8546	2.30086	0.154208	0.252031	1.15078	0	0	0
C1RL	-0.11156	5.14791	1.71845	0.213494	0.320592	1.0804	0	0	0
C1RL-AS1	-0.281931	3.17786	1.76115	0.208241	0.314803	1.21582	0	0	0
C1S	-0.290485	5.15114	5.56236	0.0354046	0.0956604	1.22305	0	0	0
C2	-0.487255	2.51678	8.33476	0.0131791	0.0603434	1.40178	0	0	0
C20orf166-AS1	-0.713964	0.242355	7.57681	0.0169788	0.0670133	1.6403	C20orf166-AS1	C20orf166-AS1	0
C20orf194	0.00572657	5.33459	0.00402336	0.950428	0.966207	1.00398	0	0	0
C20orf195	-0.256279	0.220239	0.842091	0.376187	0.489421	1.19439	0	0	0
C20orf196	-0.260425	1.40801	1.60498	0.228323	0.337287	1.19783	0	0	0
C20orf24	-0.505574	1.63223	3.88086	0.0714318	0.147421	1.41969	0	0	0
C20orf27	-0.380305	5.56017	2.22671	0.160475	0.259308	1.30162	0	0	0
C20orf96	-0.300053	4.32708	7.20437	0.0193117	0.070463	1.23119	0	0	0
C21orf2	-0.889135	2.69823	8.92186	0.0109114	0.0572977	1.85206	C21orf2	C21orf2	0
C21orf33	-0.498688	0.379597	4.26612	0.0602875	0.131904	1.41293	0	0	0
C21orf58	-0.728253	5.02754	22.474	0.000430636	0.0454804	1.65663	C21orf58	C21orf58	0
C21orf59	-0.14417	5.76892	2.78221	0.120186	0.211485	1.10509	0	0	0
C21orf62-AS1	-0.261421	-0.485224	0.49213	0.495848	0.60302	1.19866	0	0	0
C21orf91	0.76078	5.01461	8.26948	0.013464	0.0608628	1.69441	C21orf91	0	C21orf91
C22orf23	-0.542942	1.98134	10.1518	0.00748634	0.0521975	1.45694	0	0	0
C22orf24	-0.233115	-1.15136	0.0709096	0.794364	0.852873	1.17537	0	0	0
C22orf29	-0.240396	5.87312	6.78428	0.0224112	0.0755803	1.18132	0	0	0
C22orf39	-0.011827	5.90816	0.0249532	0.87701	0.913071	1.00823	0	0	0
C22orf46	-0.270643	5.69893	3.97127	0.068608	0.143846	1.20635	0	0	0
C2CD2	-0.15302	5.04916	3.64122	0.0796248	0.158742	1.11189	0	0	0
C2CD2L	-0.436377	5.44916	8.70376	0.0116959	0.0584595	1.3532	0	0	0
C2CD3	-0.0114786	7.66425	0.0249582	0.876998	0.913071	1.00799	0	0	0
C2CD4C	-1.00432	1.77238	10.9561	0.00592507	0.049046	2.006	C2CD4C	C2CD4C	0
C2CD5	0.632122	6.44985	17.4326	0.00118454	0.0454804	1.54984	C2CD5	0	C2CD5
C2orf15	0.219984	-0.265598	0.42244	0.527501	0.631749	1.16472	0	0	0
C2orf27A	0.578698	0.361579	4.12279	0.0641706	0.137562	1.4935	0	0	0
C2orf42	0.0782267	4.19401	0.458255	0.51079	0.616884	1.05572	0	0	0
C2orf44	0.249495	5.51604	5.28542	0.0394915	0.101933	1.18879	0	0	0
C2orf47	0.137293	4.44229	1.9481	0.187119	0.291019	1.09984	0	0	0
C2orf48	-0.525288	2.12692	7.01054	0.0206745	0.0726619	1.43922	0	0	0
C2orf49	0.198014	5.355	1.25336	0.283988	0.397605	1.14712	0	0	0
C2orf50	-0.0485975	-0.868324	0.00450732	0.947536	0.96454	1.03426	0	0	0
C2orf68	-0.124197	5.34917	1.92713	0.189346	0.293578	1.0899	0	0	0
C2orf69	0.697231	4.99685	6.10152	0.0287989	0.0858073	1.62139	C2orf69	0	C2orf69
C2orf70	0.0825765	-0.934821	0.0410218	0.867081	0.90634	1.05891	0	0	0
C2orf72	-0.420166	2.985	9.30858	0.00966699	0.0556907	1.33808	0	0	0
C2orf74	0.0630591	4.79558	0.48929	0.497071	0.604305	1.04468	0	0	0
C2orf76	0.224564	1.16141	1.08141	0.318103	0.431639	1.16842	0	0	0
C2orf81	-0.677832	1.62718	6.69252	0.0231642	0.0766434	1.59973	C2orf81	C2orf81	0
C2orf88	0.219436	1.62849	0.62984	0.442237	0.552891	1.16428	0	0	0
C3	-0.423582	3.41756	9.86704	0.00815121	0.0532592	1.34125	0	0	0
C3AR1	0.0815491	-1.68734	0.0115199	0.916232	0.941581	1.05815	0	0	0
C3orf14	1.01518	3.71448	21.8855	0.000480652	0.0454804	2.02115	C3orf14	0	C3orf14
C3orf17	0.492209	6.02511	10.9468	0.00594079	0.049052	1.4066	0	0	0
C3orf18	-0.446881	2.65965	5.35105	0.0384744	0.100495	1.36309	0	0	0
C3orf33	0.676696	2.26486	12.376	0.00400488	0.0462965	1.59847	C3orf33	0	C3orf33
C3orf38	0.470288	4.71142	6.31535	0.0265907	0.0826757	1.38539	0	0	0
C3orf52	0.215867	3.57489	2.57857	0.133304	0.226868	1.1614	0	0	0
C3orf58	0.730607	4.08595	9.28901	0.00972582	0.0556949	1.65934	C3orf58	0	C3orf58
C3orf62	0.0645461	1.90953	0.184703	0.695995	0.773534	1.04576	0	0	0
C3orf67	0.567977	1.97385	12.5336	0.00384048	0.0458986	1.48244	0	0	0
C3orf70	0.368611	-0.790692	0.355232	0.561817	0.661852	1.29111	0	0	0
C4orf19	0.220896	-0.413688	0.372777	0.552448	0.653709	1.16546	0	0	0
C4orf27	0.531253	4.5216	6.21536	0.0275974	0.0838044	1.44518	0	0	0
C4orf29	0.222164	3.34043	2.2721	0.156602	0.254822	1.16648	0	0	0
C4orf3	0.44381	5.65645	14.3194	0.0024349	0.0454804	1.36019	0	0	0
C4orf32	0.762309	1.9916	6.83852	0.0219797	0.0748693	1.6962	C4orf32	0	C4orf32
C4orf33	0.167921	1.63002	0.269268	0.612898	0.704948	1.12344	0	0	0
C4orf36	0.140215	0.0263269	0.132667	0.748186	0.817447	1.10207	0	0	0
C4orf46	0.45114	5.56882	5.16761	0.0413987	0.104862	1.36712	0	0	0
C4orf47	-0.0874516	-0.656884	0.0408598	0.843065	0.888988	1.06249	0	0	0
C4orf48	-1.81939	0.225098	16.3673	0.00150144	0.0454804	3.52931	C4orf48	C4orf48	0
C5	0.273173	2.62643	1.59721	0.229388	0.338417	1.20846	0	0	0
C5AR1	-0.137968	1.15912	0.0901189	0.792012	0.851097	1.10035	0	0	0
C5orf15	0.122958	6.32744	0.727636	0.409718	0.522774	1.08897	0	0	0
C5orf22	0.40879	6.1857	5.81507	0.0321067	0.0908615	1.32757	0	0	0
C5orf24	0.482502	6.22519	5.42119	0.0374216	0.0987672	1.39717	0	0	0
C5orf28	0.665741	3.21444	4.06768	0.0657434	0.139483	1.58638	0	0	0
C5orf30	0.651596	4.78021	18.6695	0.000909545	0.0454804	1.57091	C5orf30	0	C5orf30
C5orf34	0.65843	4.23746	7.63356	0.0166532	0.0664656	1.57836	C5orf34	0	C5orf34
C5orf38	-0.479258	1.28703	3.84633	0.0725471	0.14914	1.39403	0	0	0
C5orf42	0.486754	5.92083	11.6384	0.00489272	0.0475764	1.40129	0	0	0
C5orf45	-0.471106	4.43873	10.0482	0.00772052	0.0523783	1.38617	0	0	0
C5orf51	0.734045	6.83235	10.2045	0.00737026	0.0520645	1.6633	C5orf51	0	C5orf51
C5orf56	-0.160238	0.713609	0.257613	0.620612	0.711249	1.11747	0	0	0
C5orf63	0.326925	1.42617	1.5036	0.242744	0.353348	1.25434	0	0	0
C6orf1	-0.46641	3.83155	6.02716	0.0296171	0.0871249	1.38167	0	0	0
C6orf106	-0.0457367	8.08048	0.237425	0.634516	0.723332	1.03221	0	0	0
C6orf120	0.640797	4.23021	7.57204	0.0170065	0.0670683	1.55919	C6orf120	0	C6orf120
C6orf132	-0.273025	5.83468	3.964	0.0688297	0.144233	1.20834	0	0	0
C6orf136	-0.22859	4.48187	5.7255	0.0332321	0.0923922	1.17169	0	0	0
C6orf165	0.127815	-0.832614	0.179352	0.743342	0.813613	1.09264	0	0	0
C6orf203	-0.00971756	2.06523	0.00422602	0.949197	0.965425	1.00676	0	0	0
C6orf226	-0.676252	0.815923	4.89371	0.0462737	0.111955	1.59798	C6orf226	C6orf226	0
C6orf47	-0.392802	5.59854	7.83709	0.0155444	0.06461	1.31294	0	0	0
C6orf48	-0.17021	8.17043	4.88297	0.0464783	0.112283	1.12522	0	0	0
C6orf52	-0.454524	-1.09359	0.9467	0.413288	0.525862	1.37033	0	0	0
C6orf62	0.803908	7.48042	11.4901	0.00509797	0.0482151	1.74582	C6orf62	0	C6orf62
C6orf89	0.0510404	7.54199	0.602036	0.452251	0.561983	1.03601	0	0	0
C7orf13	0.134207	1.94962	0.408703	0.534183	0.637756	1.09749	0	0	0
C7orf25	0.351045	3.53146	6.5182	0.0246787	0.0793101	1.27548	0	0	0
C7orf26	-0.346736	4.29705	6.61441	0.0238289	0.0779202	1.27168	0	0	0
C7orf31	0.0929	2.45375	0.301933	0.592367	0.687963	1.06651	0	0	0
C7orf43	-0.657937	3.86626	11.4089	0.00521454	0.048406	1.57782	C7orf43	C7orf43	0
C7orf49	-0.237703	5.78393	2.82073	0.117888	0.208142	1.17911	0	0	0
C7orf50	-0.725312	5.17187	6.06381	0.0292104	0.0865023	1.65326	C7orf50	C7orf50	0
C7orf55	-0.123285	1.74933	0.477566	0.502175	0.609094	1.08921	0	0	0
C7orf57	-0.187658	-0.603812	0.164167	0.692205	0.770676	1.13891	0	0	0
C7orf60	0.857874	3.92365	11.2135	0.00550823	0.0485265	1.81237	C7orf60	0	C7orf60
C7orf61	-0.507333	0.433387	4.54592	0.0534889	0.122318	1.42142	0	0	0
C7orf73	0.488913	4.90736	10.5154	0.00672737	0.0508254	1.40339	0	0	0
C8orf31	-0.758655	2.37568	14.3171	0.00243624	0.0454804	1.69191	C8orf31	C8orf31	0
C8orf33	-0.0516506	6.18718	0.333495	0.573876	0.671733	1.03645	0	0	0
C8orf34	0.190513	3.70484	1.85322	0.197474	0.302705	1.14117	0	0	0
C8orf34-AS1	0.0517819	0.992766	0.0638858	0.80457	0.860555	1.03654	0	0	0
C8orf37	0.234886	2.81451	2.6667	0.127419	0.219644	1.17681	0	0	0
C8orf44	0.245507	1.09235	0.716807	0.413128	0.52575	1.18551	0	0	0
C8orf46	0.224004	-0.00619965	0.499099	0.492871	0.600197	1.16797	0	0	0
C8orf58	-0.390241	4.22563	6.00129	0.0299082	0.0876992	1.31061	0	0	0
C8orf59	0.701729	4.37988	10.4382	0.00688063	0.051234	1.62645	C8orf59	0	C8orf59
C8orf76	0.175263	2.03099	0.80544	0.386452	0.499843	1.12917	0	0	0
C8orf82	-0.612303	3.55603	13.0761	0.00333166	0.0454804	1.5287	C8orf82	C8orf82	0
C8orf88	0.914568	2.99494	10.1146	0.00756946	0.0522692	1.885	C8orf88	0	C8orf88
C9orf114	-0.457697	6.20804	10.6363	0.0064953	0.0504004	1.37335	0	0	0
C9orf116	0.207492	1.14346	1.71245	0.214245	0.321456	1.15468	0	0	0
C9orf142	-0.662631	4.54252	9.04342	0.010501	0.0570925	1.58297	C9orf142	C9orf142	0
C9orf156	0.0236054	2.92719	0.0297542	0.865814	0.905473	1.0165	0	0	0
C9orf16	-1.16712	3.72797	11.3079	0.00536408	0.0485013	2.24563	C9orf16	C9orf16	0
C9orf163	-1.25459	-0.459824	11.7507	0.00474384	0.0474464	2.38599	C9orf163	C9orf163	0
C9orf172	-0.880623	-1.05696	3.77892	0.0747862	0.152035	1.84117	0	0	0
C9orf173-AS1	-0.817313	-0.014495	11.6464	0.00488192	0.0475678	1.76212	C9orf173-AS1	C9orf173-AS1	0
C9orf3	-0.018928	3.95932	0.0290175	0.867468	0.906354	1.01321	0	0	0
C9orf40	0.319211	4.24591	3.20199	0.0978192	0.182827	1.24765	0	0	0
C9orf43	0.533106	-0.122166	1.89649	0.192662	0.297301	1.44704	0	0	0
C9orf47	-0.276622	0.164095	0.967513	0.34398	0.457525	1.21136	0	0	0
C9orf50	0.20721	-1.40066	0.127747	0.726749	0.798916	1.15445	0	0	0
C9orf64	0.04909	4.73184	0.324011	0.579304	0.676896	1.03461	0	0	0
C9orf69	-0.448487	4.63573	5.69878	0.0335768	0.0929631	1.36461	0	0	0
C9orf72	0.433511	2.97773	2.92667	0.11184	0.200365	1.35052	0	0	0
C9orf78	-0.130959	6.07499	1.74806	0.209833	0.31649	1.09502	0	0	0
C9orf85	0.50817	3.27066	6.45544	0.0252524	0.0803236	1.42225	0	0	0
C9orf89	-0.573412	3.55853	5.40177	0.0377096	0.0991877	1.48804	0	0	0
C9orf9	-0.209924	2.22159	0.977063	0.341696	0.455232	1.15663	0	0	0
C9orf91	0.0723509	5.75198	0.821211	0.381983	0.495113	1.05143	0	0	0
CA11	-0.273638	2.1196	3.26449	0.0949422	0.179049	1.20885	0	0	0
CA12	0.155103	2.08019	1.63052	0.22487	0.333669	1.1135	0	0	0
CA13	0.444569	3.00269	9.30839	0.00966755	0.0556907	1.36091	0	0	0
CA2	-0.334092	-0.881766	0.691491	0.421278	0.532833	1.26058	0	0	0
CA5B	0.350356	3.47793	5.1297	0.0420357	0.105865	1.27488	0	0	0
CA5BP1	-0.847314	2.28275	14.0954	0.00257333	0.0454804	1.79915	CA5BP1	CA5BP1	0
CA8	-0.148454	2.06031	1.03761	0.327712	0.441139	1.10838	0	0	0
CAAP1	0.335514	4.46951	3.93037	0.0698684	0.145596	1.26183	0	0	0
CAB39	0.498522	6.52542	12.3563	0.00402602	0.0463386	1.41277	0	0	0
CAB39L	0.197894	3.14423	1.8909	0.193275	0.298004	1.14702	0	0	0
CABIN1	-0.368514	6.58265	6.44422	0.0253566	0.0805324	1.29102	0	0	0
CABLES1	0.0558317	2.97204	0.0657754	0.801768	0.858304	1.03946	0	0	0
CABLES2	-0.117512	6.36445	1.7191	0.213413	0.320535	1.08486	0	0	0
CABP7	-0.878036	-0.957878	4.93734	0.0454531	0.110742	1.83787	CABP7	CABP7	0
CACFD1	-0.53384	2.90411	4.59376	0.0524206	0.120739	1.44778	0	0	0
CACHD1	0.183086	3.65904	3.57142	0.0822219	0.162107	1.13531	0	0	0
CACNA1A	-0.108147	2.19142	0.594904	0.45488	0.564502	1.07784	0	0	0
CACNA1B	-0.337465	-0.547892	1.42638	0.262027	0.374159	1.26353	0	0	0
CACNA1G	-0.704975	-0.235167	4.86308	0.0468603	0.112741	1.63012	CACNA1G	CACNA1G	0
CACNA1H	-0.577708	5.28227	6.00804	0.0298319	0.0876159	1.49248	0	0	0
CACNA1I	-0.331558	-0.380396	0.88033	0.365909	0.479116	1.25837	0	0	0
CACNA2D1	0.637262	4.54664	9.44597	0.00926547	0.0552029	1.55537	CACNA2D1	0	CACNA2D1
CACNA2D2	-0.72811	0.872287	11.9184	0.00453099	0.0474431	1.65647	CACNA2D2	CACNA2D2	0
CACNB1	-0.396718	4.38612	7.30753	0.0186297	0.0696566	1.31651	0	0	0
CACNB2	-0.46666	-0.870032	1.34626	0.267641	0.379952	1.38191	0	0	0
CACNB3	-0.296731	5.8147	4.68284	0.0504982	0.117945	1.22836	0	0	0
CACNB4	0.583102	-0.762288	1.3362	0.269348	0.381622	1.49807	0	0	0
CACNG6	-0.429026	0.771537	2.59108	0.132448	0.225874	1.34632	0	0	0
CACNG7	-0.0539472	0.902323	0.0599625	0.810534	0.865346	1.0381	0	0	0
CACNG8	-0.361885	2.30892	1.19969	0.294064	0.407309	1.2851	0	0	0
CACTIN	-0.879721	4.9846	15.754	0.00172844	0.0454804	1.84002	CACTIN	CACTIN	0
CACTIN-AS1	-0.766345	-1.2253	2.1868	0.163981	0.263627	1.70095	0	0	0
CACUL1	0.497606	6.82033	9.21349	0.00995683	0.0561641	1.41187	0	0	0
CACYBP	0.380897	5.75905	15.2155	0.00196124	0.0454804	1.30215	0	0	0
CAD	-0.1986	8.73016	2.38976	0.147096	0.243855	1.14758	0	0	0
CADM1	0.291858	5.51311	6.68634	0.0232161	0.0767272	1.22422	0	0	0
CADM3	0.0794799	1.15373	0.100819	0.756097	0.823263	1.05664	0	0	0
CADM4	-0.341685	6.01148	4.12422	0.0641304	0.137496	1.26724	0	0	0
CAHM	0.356806	-1.20133	0.919278	0.355865	0.469172	1.28059	0	0	0
CALCOCO1	-0.33534	6.47663	11.4191	0.00519976	0.048406	1.26167	0	0	0
CALCOCO2	-0.00594685	7.73165	0.0065696	0.936685	0.957623	1.00413	0	0	0
CALCRL	0.147771	-1.18193	0.0631359	0.805695	0.861373	1.10786	0	0	0
CALD1	0.15341	9.49101	3.2787	0.0943023	0.178171	1.1122	0	0	0
CALHM1	-1.55184	-0.516077	11.9951	0.00443745	0.0471975	2.93191	CALHM1	CALHM1	0
CALM1	0.344794	7.76482	11.8569	0.00460781	0.0474464	1.26997	0	0	0
CALM2	0.69112	8.30655	12.6887	0.00368624	0.0454804	1.61454	CALM2	0	CALM2
CALM3	-0.149315	8.79195	1.45758	0.249691	0.36084	1.10904	0	0	0
CALML4	-0.113032	3.64568	1.21146	0.291813	0.405072	1.0815	0	0	0
CALML6	-1.43699	-0.133663	6.55744	0.0243279	0.0786713	2.70756	CALML6	CALML6	0
CALR	-0.087945	9.46341	0.664556	0.430234	0.541446	1.06286	0	0	0
CALU	0.254103	9.79394	5.07416	0.0429899	0.107182	1.19259	0	0	0
CAMK1	-0.223095	4.74216	3.00247	0.107747	0.195109	1.16723	0	0	0
CAMK1D	0.109664	3.49787	0.883029	0.3652	0.478487	1.07898	0	0	0
CAMK2B	-0.879079	0.10635	11.2643	0.00543012	0.0485211	1.8392	CAMK2B	CAMK2B	0
CAMK2D	0.383223	6.89319	8.25891	0.0135107	0.0608775	1.30425	0	0	0
CAMK2G	-0.248308	6.06011	7.01277	0.0206582	0.0726586	1.18781	0	0	0
CAMK2N1	0.0976849	4.92652	0.664599	0.430219	0.541446	1.07005	0	0	0
CAMK2N2	-0.342088	1.95635	1.58299	0.231353	0.340439	1.26759	0	0	0
CAMK4	0.40893	2.52914	7.83245	0.0155687	0.0646743	1.3277	0	0	0
CAMKK1	-0.070185	4.05042	0.236391	0.635248	0.723884	1.04985	0	0	0
CAMKK2	-0.0650509	6.42984	0.701735	0.41795	0.529997	1.04612	0	0	0
CAMKMT	-0.0327005	0.992834	0.0301182	0.865004	0.90482	1.02293	0	0	0
CAMKV	-0.430233	-1.54678	1.14573	0.304702	0.41789	1.34745	0	0	0
CAMLG	0.206551	6.14931	3.36852	0.0903788	0.173109	1.15393	0	0	0
CAMSAP1	-0.131974	6.65786	2.10245	0.171717	0.273072	1.09579	0	0	0
CAMSAP2	0.524086	6.39656	14.5812	0.00228394	0.0454804	1.43802	0	0	0
CAMSAP3	-0.839776	2.84971	11.4001	0.00522746	0.048406	1.78977	CAMSAP3	CAMSAP3	0
CAMTA1	0.190185	5.26684	3.52814	0.0838843	0.164256	1.14091	0	0	0
CAMTA2	-0.439557	6.6646	7.06131	0.0203069	0.0719767	1.35619	0	0	0
CAND1	0.685808	8.51276	14.2918	0.00245148	0.0454804	1.6086	CAND1	0	CAND1
CAND2	-0.509023	4.64501	12.622	0.00375164	0.0456783	1.42309	0	0	0
CANT1	-0.253125	7.39094	5.72943	0.0331818	0.0922872	1.19179	0	0	0
CANX	0.398729	9.96976	17.8848	0.00107407	0.0454804	1.31835	0	0	0
CAP1	0.197195	8.41712	6.477	0.0250535	0.0798897	1.14647	0	0	0
CAP2	0.226681	5.93407	7.74376	0.0160417	0.0656149	1.17014	0	0	0
CAPG	-0.307215	6.69287	3.07305	0.104099	0.190962	1.23732	0	0	0
CAPN1	-0.407662	6.80994	5.95716	0.0304127	0.0884342	1.32653	0	0	0
CAPN10	-0.846245	4.12642	14.441	0.00236337	0.0454804	1.79782	CAPN10	CAPN10	0
CAPN10-AS1	-0.197658	3.26007	1.19376	0.295208	0.408352	1.14684	0	0	0
CAPN12	-0.191016	0.102282	0.734748	0.407502	0.52108	1.14157	0	0	0
CAPN14	-0.378127	0.0199099	2.04722	0.177035	0.279313	1.29965	0	0	0
CAPN15	-1.10324	5.20139	11.3602	0.00528602	0.048406	2.14836	CAPN15	CAPN15	0
CAPN2	0.156485	7.6487	5.46119	0.0368365	0.0977521	1.11457	0	0	0
CAPN3	-0.802877	-0.655938	1.5824	0.231435	0.34051	1.74458	0	0	0
CAPN5	-0.259206	5.93967	3.68566	0.0780228	0.156505	1.19682	0	0	0
CAPN6	0.218628	-1.38392	0.320417	0.581389	0.679115	1.16363	0	0	0
CAPN7	0.414369	5.64404	4.96641	0.0449159	0.109887	1.33272	0	0	0
CAPNS1	-0.045057	7.88171	0.166999	0.689716	0.76889	1.03172	0	0	0
CAPRIN1	0.400833	9.28626	17.7816	0.0010982	0.0454804	1.32027	0	0	0
CAPRIN2	-0.0345603	5.2539	0.0593127	0.811541	0.866232	1.02424	0	0	0
CAPS	-1.10341	0.964953	15.0067	0.00206123	0.0454804	2.14862	CAPS	CAPS	0
CAPS2	0.636319	2.11652	4.0392	0.0665744	0.140635	1.55436	0	0	0
CAPZA1	0.594178	7.2705	10.7099	0.0063585	0.0500304	1.50961	CAPZA1	0	CAPZA1
CAPZA2	0.62872	6.38233	10.3051	0.00715473	0.0517339	1.54619	CAPZA2	0	CAPZA2
CAPZB	0.00489948	8.12554	0.00301419	0.957086	0.970884	1.0034	0	0	0
CARD10	-0.586528	5.40846	7.48037	0.0175495	0.0677491	1.50163	CARD10	CARD10	0
CARD16	1.60847	-1.55262	4.30309	0.0873676	0.169063	3.04928	0	0	0
CARD6	0.018179	0.145535	0.00469281	0.957841	0.971214	1.01268	0	0	0
CARD8	-0.116476	4.19257	1.10094	0.313948	0.427368	1.08408	0	0	0
CARD8-AS1	-0.121417	-0.427353	0.085067	0.775334	0.838773	1.0878	0	0	0
CARD9	-0.984746	0.587377	2.46336	0.141516	0.237021	1.97896	0	0	0
CARF	0.0927389	2.50753	0.188009	0.671977	0.753939	1.06639	0	0	0
CARHSP1	-0.10204	6.52123	1.1398	0.305905	0.419266	1.07329	0	0	0
CARKD	-0.218711	5.08955	5.54394	0.0356602	0.0959688	1.16369	0	0	0
CARM1	-0.171206	6.38507	1.53345	0.238375	0.348374	1.126	0	0	0
CARNMT1	0.535363	3.37139	4.85761	0.0469662	0.112862	1.44931	0	0	0
CARNS1	-0.553476	2.69423	9.52316	0.00904846	0.0549478	1.46762	0	0	0
CARS	0.00635244	7.91075	0.00572242	0.940899	0.960364	1.00441	0	0	0
CARS2	-0.0922519	3.95122	0.578523	0.461016	0.570011	1.06603	0	0	0
CASC1	0.927688	0.0823075	11.8401	0.00462901	0.0474464	1.90223	CASC1	0	CASC1
CASC10	0.123358	0.432439	0.299863	0.593623	0.689006	1.08927	0	0	0
CASC15	-0.0526828	-0.572825	0.0090564	0.925694	0.949172	1.03719	0	0	0
CASC2	0.822895	-0.294959	1.12575	0.308779	0.422193	1.76895	0	0	0
CASC3	-0.111653	8.13478	2.51123	0.138029	0.232833	1.08047	0	0	0
CASC4	0.27146	6.22862	3.20196	0.0978208	0.182827	1.20703	0	0	0
CASC5	0.549192	6.37948	8.37229	0.0130186	0.0600651	1.46327	0	0	0
CASD1	1.21889	4.02352	11.4501	0.00515511	0.0483471	2.32767	CASD1	0	CASD1
CASK	0.239479	5.91986	7.24665	0.0190287	0.0702105	1.18057	0	0	0
CASKIN1	-1.1793	1.74766	30.5993	0.000112152	0.0454804	2.26466	CASKIN1	CASKIN1	0
CASKIN2	-0.725863	6.33375	11.8644	0.00459827	0.0474464	1.65389	CASKIN2	CASKIN2	0
CASP1	0.233334	1.64392	0.971968	0.342912	0.456519	1.17555	0	0	0
CASP10	-0.968801	0.487985	8.19234	0.0138099	0.0612937	1.95721	CASP10	CASP10	0
CASP2	0.0714779	6.79937	1.03276	0.328801	0.442239	1.05079	0	0	0
CASP3	0.28867	5.42059	3.24526	0.0958163	0.180241	1.22151	0	0	0
CASP4	-0.0798022	3.16983	0.459514	0.510219	0.61645	1.05687	0	0	0
CASP6	0.0251249	3.57536	0.0382592	0.848071	0.892402	1.01757	0	0	0
CASP7	0.00999902	5.70917	0.0148109	0.905074	0.933654	1.00695	0	0	0
CASP8	-0.00797612	4.06326	0.00466905	0.946605	0.964011	1.00554	0	0	0
CASP8AP2	0.494625	5.92105	6.73182	0.0228382	0.0763409	1.40895	0	0	0
CASP9	-0.198538	3.17469	2.96249	0.109882	0.19785	1.14754	0	0	0
CASS4	-0.471965	0.777964	5.58119	0.0351453	0.0952756	1.387	0	0	0
CAST	0.238529	8.24409	9.45748	0.00923273	0.0552017	1.17979	0	0	0
CASZ1	-0.747833	2.64052	16.4721	0.00146623	0.0454804	1.67927	CASZ1	CASZ1	0
CAT	0.0227499	5.86106	0.0661762	0.801179	0.857989	1.01589	0	0	0
CATIP	-1.47819	-1.41631	3.73961	0.0761303	0.153869	2.78598	0	0	0
CATSPER1	-0.305758	1.93338	2.88063	0.11442	0.203632	1.23607	0	0	0
CATSPER2	-0.268918	0.963114	0.983496	0.34017	0.453751	1.2049	0	0	0
CATSPER2P1	0.154669	0.496059	0.399894	0.538553	0.641419	1.11317	0	0	0
CATSPER3	-0.596526	-0.814065	1.61295	0.227237	0.336159	1.51207	0	0	0
CATSPERG	-0.254294	0.0913823	1.08748	0.316804	0.430535	1.19275	0	0	0
CAV1	0.567675	7.87876	27.3218	0.00018639	0.0454804	1.48213	0	0	0
CAV2	0.187713	5.78365	1.49732	0.243676	0.354388	1.13896	0	0	0
CBARP	-1.06524	3.3042	11.9222	0.00452639	0.0474431	2.09252	CBARP	CBARP	0
CBFA2T2	-0.179272	6.73524	4.94298	0.0453483	0.11063	1.13231	0	0	0
CBFB	0.567582	5.8792	11.3434	0.00531092	0.048406	1.48204	0	0	0
CBL	0.326138	7.90535	11.3606	0.0052855	0.048406	1.25365	0	0	0
CBLB	0.28946	4.71565	6.82907	0.0220542	0.075055	1.22218	0	0	0
CBLL1	0.440828	5.97631	11.2654	0.00542839	0.0485211	1.35738	0	0	0
CBLN2	0.919062	-1.52013	5.04439	0.0435121	0.108005	1.89089	CBLN2	0	CBLN2
CBLN3	-0.741116	1.20275	7.91831	0.0151263	0.0639389	1.67147	CBLN3	CBLN3	0
CBR1	-0.198292	6.11641	3.13192	0.101173	0.187047	1.14734	0	0	0
CBR3	-0.0196493	3.07482	0.0353308	0.853925	0.896782	1.01371	0	0	0
CBR3-AS1	-0.165849	1.52794	0.9277	0.353747	0.467331	1.12183	0	0	0
CBR4	0.275124	3.8673	2.55317	0.135062	0.228988	1.2101	0	0	0
CBS	-0.357541	2.53422	3.7668	0.0751972	0.152573	1.28124	0	0	0
CBWD1	0.298825	3.28608	2.93728	0.111256	0.199587	1.23014	0	0	0
CBWD2	0.163172	3.63097	1.59278	0.229998	0.339042	1.11975	0	0	0
CBWD5	0.357403	1.98506	4.44907	0.0557329	0.125331	1.28112	0	0	0
CBWD6	-0.145573	0.263945	0.149014	0.705977	0.782133	1.10617	0	0	0
CBX1	0.228784	7.52436	8.91288	0.0109425	0.0573024	1.17185	0	0	0
CBX2	-0.356671	3.84604	4.49772	0.0545919	0.123787	1.28047	0	0	0
CBX3	0.713427	6.49928	9.48838	0.00914548	0.0550796	1.63969	CBX3	0	CBX3
CBX4	-0.517194	5.00361	9.45065	0.00925213	0.0552017	1.43117	0	0	0
CBX5	0.361446	8.91763	9.20266	0.00999049	0.0561641	1.28471	0	0	0
CBX6	-0.350058	7.53304	7.27654	0.0188316	0.0699606	1.27461	0	0	0
CBX7	-0.325766	5.16001	4.62263	0.0517882	0.119839	1.25333	0	0	0
CBX8	-0.670606	2.71932	8.54978	0.0122897	0.0591109	1.59174	CBX8	CBX8	0
CBY1	-0.206971	5.82721	3.9045	0.07068	0.146509	1.15426	0	0	0
CC2D1A	-0.607132	5.83873	10.1984	0.00738365	0.0520985	1.52323	CC2D1A	CC2D1A	0
CC2D1B	-0.190987	6.18047	2.30525	0.153847	0.251627	1.14154	0	0	0
CC2D2A	0.223199	4.52034	5.08513	0.0427994	0.106899	1.16732	0	0	0
CCAR1	0.463352	7.01656	10.4421	0.00687281	0.0512136	1.37874	0	0	0
CCAR2	-0.324745	7.97266	6.48119	0.0250151	0.079829	1.25244	0	0	0
CCBE1	0.290672	6.70805	11.551	0.0050125	0.0478984	1.22321	0	0	0
CCBL1	-0.301418	4.9833	5.67687	0.0338627	0.0934178	1.23235	0	0	0
CCBL2	0.762073	5.17763	14.1567	0.00253454	0.0454804	1.69593	CCBL2	0	CCBL2
CCDC101	-0.402449	3.62094	4.29447	0.0595533	0.130693	1.32175	0	0	0
CCDC102A	-0.642298	3.09806	6.71734	0.0229577	0.0764159	1.56081	CCDC102A	CCDC102A	0
CCDC102B	0.0978402	0.201628	0.141041	0.713551	0.788197	1.07017	0	0	0
CCDC103	0.191237	1.01673	0.389342	0.543879	0.646267	1.14174	0	0	0
CCDC106	-0.789258	3.88125	9.02091	0.0105756	0.0571124	1.72818	CCDC106	CCDC106	0
CCDC107	-0.348328	3.42174	5.61907	0.0346307	0.0944328	1.27308	0	0	0
CCDC109B	0.454953	3.85286	6.49362	0.0249015	0.0797144	1.37074	0	0	0
CCDC110	1.23385	1.07604	12.7865	0.00359276	0.0454804	2.35194	CCDC110	0	CCDC110
CCDC112	0.876086	3.84114	10.6382	0.00649173	0.0504004	1.83539	CCDC112	0	CCDC112
CCDC113	-0.223503	3.79973	4.71456	0.0498343	0.116954	1.16757	0	0	0
CCDC114	-0.51774	-0.148263	1.84517	0.198385	0.303778	1.43171	0	0	0
CCDC115	-0.102962	4.53778	1.22318	0.289595	0.402873	1.07398	0	0	0
CCDC117	0.468032	6.26104	7.67447	0.016423	0.066186	1.38322	0	0	0
CCDC12	-0.383971	4.53046	3.30063	0.0933256	0.176897	1.30493	0	0	0
CCDC120	-0.679241	1.81428	11.4893	0.00509916	0.0482151	1.6013	CCDC120	CCDC120	0
CCDC121	0.503829	0.692433	3.54152	0.0833661	0.163591	1.41797	0	0	0
CCDC122	0.949376	1.32621	7.78343	0.0158281	0.0651926	1.93104	CCDC122	0	CCDC122
CCDC124	-0.74042	5.28458	8.3454	0.0131334	0.0603096	1.67066	CCDC124	CCDC124	0
CCDC125	0.237276	3.44843	3.32176	0.092396	0.175635	1.17876	0	0	0
CCDC126	-0.275483	0.142317	0.494685	0.494753	0.601981	1.2104	0	0	0
CCDC127	-0.199826	4.11285	4.6137	0.0519828	0.120109	1.14856	0	0	0
CCDC13	-0.841106	-0.850871	5.38714	0.0693558	0.144858	1.79142	0	0	0
CCDC130	-0.663856	4.0195	14.2025	0.00250603	0.0454804	1.58431	CCDC130	CCDC130	0
CCDC134	-0.316223	3.99536	3.94192	0.0695094	0.145096	1.24507	0	0	0
CCDC136	-0.234702	4.23303	2.31844	0.152768	0.250421	1.17666	0	0	0
CCDC137	-0.562548	7.12528	12.8986	0.00348893	0.0454804	1.47688	0	0	0
CCDC138	0.699385	3.9797	5.82434	0.0319928	0.0906865	1.62381	CCDC138	0	CCDC138
CCDC14	0.297271	7.04224	2.17579	0.164966	0.264898	1.22882	0	0	0
CCDC142	-0.38837	4.31326	12.7994	0.00358066	0.0454804	1.30891	0	0	0
CCDC146	-0.394071	0.491363	1.31631	0.272766	0.38521	1.3141	0	0	0
CCDC148	0.593782	2.75357	10.1462	0.00749866	0.0522088	1.5092	CCDC148	0	CCDC148
CCDC149	-0.239124	3.85368	2.75482	0.121854	0.213508	1.18028	0	0	0
CCDC15	0.143658	5.31243	1.54926	0.236103	0.346056	1.1047	0	0	0
CCDC150	0.0651467	3.87266	0.103516	0.752974	0.820595	1.04619	0	0	0
CCDC151	-0.538475	0.619876	3.53547	0.0836001	0.163875	1.45244	0	0	0
CCDC153	-0.612994	1.96207	8.76236	0.0114788	0.0584017	1.52943	CCDC153	CCDC153	0
CCDC154	-2.04311	-0.615383	38.2684	3.93476e-05	0.0454804	4.12132	CCDC154	CCDC154	0
CCDC157	-0.904149	1.31434	9.61309	0.00880309	0.0544393	1.87144	CCDC157	CCDC157	0
CCDC159	-0.352606	1.73517	3.33996	0.0916043	0.174766	1.27687	0	0	0
CCDC163P	-0.244707	1.84719	2.41722	0.144982	0.241362	1.18485	0	0	0
CCDC167	-0.28333	4.35441	4.20773	0.0618344	0.134222	1.217	0	0	0
CCDC17	-0.0602254	-0.761609	0.0402875	0.867224	0.906354	1.04263	0	0	0
CCDC170	-0.643213	-0.562076	4.70866	0.0499569	0.117185	1.5618	CCDC170	CCDC170	0
CCDC171	0.174554	2.71576	1.06483	0.321694	0.43524	1.12862	0	0	0
CCDC173	0.236724	-0.345431	0.395917	0.54899	0.650723	1.17831	0	0	0
CCDC174	-0.0400888	4.93603	0.198207	0.663794	0.747508	1.02818	0	0	0
CCDC176	0.0979303	3.47145	0.779972	0.393838	0.507781	1.07024	0	0	0
CCDC18	0.435946	4.44879	2.75416	0.121895	0.213542	1.3528	0	0	0
CCDC181	0.59312	0.768269	5.72177	0.03328	0.0924564	1.50851	CCDC181	0	CCDC181
CCDC183	-0.370795	1.7003	4.75183	0.0490674	0.115935	1.29307	0	0	0
CCDC183-AS1	-0.506746	2.32663	3.69051	0.0778504	0.156288	1.42084	0	0	0
CCDC184	-1.16276	-1.33883	2.05445	0.176328	0.278437	2.23885	0	0	0
CCDC186	0.551524	5.33393	7.17026	0.0195437	0.0708594	1.46563	0	0	0
CCDC22	-0.637795	4.24716	9.85307	0.00818557	0.0533137	1.55595	CCDC22	CCDC22	0
CCDC24	-0.429355	2.5728	4.88671	0.046407	0.112166	1.34663	0	0	0
CCDC25	0.374226	5.83048	9.71084	0.00854519	0.0539047	1.29614	0	0	0
CCDC28A	0.127036	4.03905	1.21792	0.290586	0.403906	1.09205	0	0	0
CCDC28B	-0.581828	2.62352	14.9845	0.00207219	0.0454804	1.49674	0	0	0
CCDC3	-0.13184	2.64472	0.976414	0.34185	0.455329	1.09569	0	0	0
CCDC30	0.131685	-0.749799	0.048253	0.829682	0.878611	1.09557	0	0	0
CCDC34	0.26539	4.94103	4.59952	0.0522935	0.120636	1.20196	0	0	0
CCDC40	-0.46718	1.89923	8.84645	0.0111755	0.0577858	1.3824	0	0	0
CCDC43	0.326282	5.71425	7.42488	0.017888	0.0684422	1.25378	0	0	0
CCDC47	0.250251	7.51691	7.15894	0.0196214	0.0709035	1.18941	0	0	0
CCDC50	0.472818	6.94755	18.4407	0.000954289	0.0454804	1.38782	0	0	0
CCDC51	-0.167256	5.19353	1.07732	0.318983	0.432372	1.12292	0	0	0
CCDC53	0.148293	4.63067	2.36821	0.148782	0.245953	1.10826	0	0	0
CCDC57	-0.55493	4.27204	12.017	0.00441122	0.0471975	1.4691	0	0	0
CCDC58	0.175777	3.87999	2.61082	0.131112	0.224262	1.12957	0	0	0
CCDC59	0.16311	5.73187	1.4046	0.258025	0.369974	1.1197	0	0	0
CCDC6	0.605302	6.85187	19.1359	0.000825697	0.0454804	1.5213	CCDC6	0	CCDC6
CCDC61	-0.511197	3.02736	7.96139	0.0149098	0.0636103	1.42523	0	0	0
CCDC64	-0.42095	2.99111	8.34416	0.0131387	0.0603151	1.33881	0	0	0
CCDC65	0.394397	-0.156694	0.823857	0.381241	0.494546	1.31439	0	0	0
CCDC66	0.236833	4.22344	1.03878	0.32745	0.440868	1.1784	0	0	0
CCDC67	1.05243	-0.91787	3.4721	0.0860976	0.167247	2.07402	0	0	0
CCDC68	0.714697	1.27214	6.06666	0.0291791	0.086462	1.64114	CCDC68	0	CCDC68
CCDC69	-0.0529471	2.52813	0.142465	0.712181	0.787159	1.03738	0	0	0
CCDC7	0.805741	0.266339	3.42877	0.0878576	0.169832	1.74804	0	0	0
CCDC71	-0.444735	4.63276	7.7942	0.0157706	0.0650699	1.36106	0	0	0
CCDC71L	-0.0363494	2.76082	0.0740394	0.789992	0.849363	1.02552	0	0	0
CCDC74A	-0.28922	1.77649	2.31412	0.15312	0.250824	1.22198	0	0	0
CCDC74B	-0.493936	0.426185	3.50825	0.084662	0.165491	1.40828	0	0	0
CCDC77	0.0323847	5.42207	0.159361	0.69649	0.773789	1.0227	0	0	0
CCDC78	-0.472643	0.626428	2.92974	0.111671	0.200135	1.38765	0	0	0
CCDC8	-0.327666	4.35434	4.36745	0.0577118	0.12798	1.25498	0	0	0
CCDC80	-0.030687	7.88789	0.0601852	0.81019	0.865105	1.0215	0	0	0
CCDC81	0.358043	1.13485	4.79752	0.0481462	0.114554	1.28169	0	0	0
CCDC82	0.683746	5.73278	9.50117	0.00910966	0.0550667	1.6063	CCDC82	0	CCDC82
CCDC84	-0.316227	3.58543	3.07485	0.104008	0.190891	1.24507	0	0	0
CCDC85A	0.561468	1.21391	10.7915	0.00621095	0.0496062	1.47577	0	0	0
CCDC85B	-1.22852	3.24191	9.36167	0.00950945	0.0556907	2.34326	CCDC85B	CCDC85B	0
CCDC85C	-0.38311	6.15576	6.16745	0.0280957	0.0846921	1.30415	0	0	0
CCDC86	-0.352949	5.92172	3.89992	0.0708249	0.146588	1.27717	0	0	0
CCDC87	-0.871513	-1.48132	1.55296	0.255979	0.367533	1.82958	0	0	0
CCDC88A	0.566968	6.96999	14.056	0.00259862	0.0454804	1.48141	0	0	0
CCDC88B	-0.916154	2.55963	11.2415	0.00546503	0.0485265	1.88708	CCDC88B	CCDC88B	0
CCDC88C	-0.12196	3.63418	0.470995	0.505076	0.611549	1.08821	0	0	0
CCDC9	-0.479905	4.88185	6.86007	0.021811	0.0745455	1.39465	0	0	0
CCDC90B	0.590242	5.28125	7.96816	0.0148761	0.0635937	1.5055	CCDC90B	0	CCDC90B
CCDC91	0.713023	4.61697	11.6295	0.00490481	0.0476323	1.63924	CCDC91	0	CCDC91
CCDC92	-0.31247	3.70707	3.04018	0.105779	0.192666	1.24183	0	0	0
CCDC93	0.102727	6.95333	1.60721	0.228018	0.337109	1.0738	0	0	0
CCDC94	-0.343001	3.52029	2.31395	0.153134	0.250824	1.26839	0	0	0
CCDC96	-0.201749	1.4141	0.69111	0.421403	0.532944	1.15009	0	0	0
CCDC97	-0.431124	4.95065	5.77964	0.0325464	0.091336	1.34828	0	0	0
CCHCR1	-0.546396	7.001	15.5366	0.00181832	0.0454804	1.46043	0	0	0
CCL2	-0.3984	-1.17216	0.927776	0.353728	0.467331	1.31804	0	0	0
CCL26	0.160589	0.510927	0.34848	0.565507	0.665076	1.11774	0	0	0
CCL5	-0.726063	3.69243	9.16381	0.0101123	0.05655	1.65412	CCL5	CCL5	0
CCM2	-0.402368	5.10716	4.56573	0.0530433	0.121733	1.32168	0	0	0
CCM2L	-0.56045	1.50787	13.3277	0.00312265	0.0454804	1.47473	0	0	0
CCNA1	1.43334	-1.33673	7.66873	0.0164551	0.0662141	2.7007	CCNA1	0	CCNA1
CCNA2	0.369128	6.82989	6.6892	0.0231921	0.0767043	1.29157	0	0	0
CCNB1	0.156532	8.2898	3.42448	0.0880346	0.170062	1.1146	0	0	0
CCNB1IP1	0.209567	6.76992	6.40055	0.0257671	0.0812615	1.15634	0	0	0
CCNB2	-0.0165893	7.14186	0.0513976	0.824319	0.874703	1.01157	0	0	0
CCNB3	-1.18212	-1.23009	2.45477	0.142154	0.237844	2.2691	0	0	0
CCNC	0.580236	5.0201	8.31027	0.0132851	0.0605036	1.49509	0	0	0
CCND1	-0.0238181	7.10752	0.0834541	0.777411	0.839909	1.01665	0	0	0
CCND2	0.453128	1.13877	1.5335	0.311083	0.424376	1.36901	0	0	0
CCND3	-0.184992	7.01719	1.91063	0.191123	0.295478	1.13681	0	0	0
CCNDBP1	0.138126	5.27017	2.90041	0.113303	0.202243	1.10047	0	0	0
CCNE1	0.103998	3.74708	0.757936	0.400406	0.514126	1.07475	0	0	0
CCNE2	0.800515	5.89657	12.9661	0.00342811	0.0454804	1.74172	CCNE2	0	CCNE2
CCNF	-0.408869	6.62026	9.49707	0.00912113	0.0550692	1.32764	0	0	0
CCNG1	0.902721	7.41063	17.0788	0.00128028	0.0454804	1.86959	CCNG1	0	CCNG1
CCNG2	0.483944	5.20037	4.48928	0.0547878	0.124025	1.39856	0	0	0
CCNH	0.341888	5.96013	8.07915	0.0143366	0.0624826	1.26741	0	0	0
CCNI	0.328007	8.09492	19.6889	0.000737677	0.0454804	1.25528	0	0	0
CCNI2	-0.22557	0.623018	1.11014	0.312016	0.425371	1.16924	0	0	0
CCNJ	0.306337	4.01068	2.78474	0.120033	0.211343	1.23656	0	0	0
CCNJL	-0.331343	3.77478	7.93706	0.0150316	0.0638015	1.25818	0	0	0
CCNK	-0.0394679	6.89913	0.207634	0.656452	0.742269	1.02773	0	0	0
CCNL1	0.147704	6.13097	0.744856	0.404385	0.517957	1.10781	0	0	0
CCNL2	-0.374575	7.25921	8.44576	0.0127108	0.059661	1.29646	0	0	0
CCNO	-0.708214	0.118071	4.2565	0.0605393	0.132172	1.63378	0	0	0
CCNT1	0.438209	7.26305	10.0802	0.0076474	0.0522745	1.35492	0	0	0
CCNT2	0.392139	5.61283	4.98808	0.0445205	0.109414	1.31234	0	0	0
CCNT2-AS1	0.339765	-0.190048	1.39194	0.260071	0.371868	1.26555	0	0	0
CCNY	0.160643	5.35594	3.19595	0.0981027	0.183223	1.11779	0	0	0
CCNYL1	0.570978	5.1	14.2704	0.00246441	0.0454804	1.48553	0	0	0
CCNYL2	0.221622	-0.24765	0.39679	0.540109	0.642799	1.16604	0	0	0
CCP110	0.482067	5.8023	5.76578	0.0327204	0.0915608	1.39674	0	0	0
CCPG1	0.661298	3.90661	6.91087	0.0214192	0.0738272	1.58151	CCPG1	0	CCPG1
CCR10	-0.771009	-0.00802629	4.64312	0.0513449	0.11918	1.70646	0	0	0
CCS	-0.568566	4.63188	12.1748	0.00422694	0.046785	1.48305	0	0	0
CCSAP	0.321442	4.9368	2.47527	0.140639	0.235821	1.24958	0	0	0
CCSER1	-0.0304696	-1.13553	0.00372859	0.952276	0.96728	1.02134	0	0	0
CCSER2	0.645466	6.41825	14.2725	0.00246312	0.0454804	1.56424	CCSER2	0	CCSER2
CCT2	0.276959	8.89932	12.4865	0.00388882	0.0460151	1.21164	0	0	0
CCT3	0.0535644	8.47191	0.296062	0.595946	0.690938	1.03783	0	0	0
CCT4	0.176416	8.92308	6.5741	0.0241807	0.0784766	1.13007	0	0	0
CCT5	0.230835	9.25759	8.66708	0.0118342	0.0585907	1.17351	0	0	0
CCT6A	0.345289	7.77254	10.6278	0.00651126	0.0504004	1.27041	0	0	0
CCT6B	0.921427	0.25914	6.30672	0.0266759	0.0827649	1.89399	CCT6B	0	CCT6B
CCT6P1	0.118057	3.23536	0.445224	0.516756	0.622241	1.08527	0	0	0
CCT6P3	-0.0209394	0.857857	0.0058795	0.940095	0.960104	1.01462	0	0	0
CCT7	0.0190133	9.12645	0.034296	0.856053	0.898346	1.01327	0	0	0
CCT8	0.512489	8.87341	18.4945	0.000943542	0.0454804	1.42651	0	0	0
CCZ1	0.309049	2.26842	1.75337	0.209185	0.315853	1.23889	0	0	0
CCZ1B	1.15154	0.327537	6.72319	0.0229093	0.0764159	2.2215	CCZ1B	0	CCZ1B
CD109	0.408012	3.69749	4.47556	0.0551082	0.124477	1.32686	0	0	0
CD14	-0.596472	1.53147	9.34147	0.00956904	0.0556907	1.51201	CD14	CD14	0
CD151	-0.265409	8.06576	2.77388	0.12069	0.212079	1.20198	0	0	0
CD163L1	-0.246404	0.843977	1.50137	0.243075	0.353733	1.18625	0	0	0
CD164	0.802717	7.09291	8.16959	0.0139139	0.0615037	1.74438	CD164	0	CD164
CD164L2	-0.31429	-0.252465	1.21876	0.290429	0.403764	1.2434	0	0	0
CD177	0.0134526	-0.438942	0.00279429	0.9625	0.974239	1.00937	0	0	0
CD200	0.341038	3.27468	4.71675	0.0497888	0.116922	1.26667	0	0	0
CD22	-0.531772	-0.738649	1.3507	0.266892	0.379221	1.4457	0	0	0
CD24	0.985441	1.12712	12.8431	0.00353991	0.0454804	1.97992	CD24	0	CD24
CD248	-0.622936	1.7392	9.80553	0.00830375	0.0535922	1.54001	CD248	CD248	0
CD27-AS1	-0.608058	1.01819	6.04767	0.0293887	0.0867318	1.52421	CD27-AS1	CD27-AS1	0
CD274	0.369211	5.38959	7.40042	0.0180397	0.0687304	1.29165	0	0	0
CD276	-0.261694	6.05279	5.10309	0.0424896	0.106461	1.19889	0	0	0
CD2AP	0.475166	7.14833	8.50082	0.0124858	0.0593472	1.39008	0	0	0
CD2BP2	-0.255328	7.28096	3.47519	0.0859738	0.167125	1.19361	0	0	0
CD320	-0.477718	4.87437	3.91588	0.0703216	0.146147	1.39254	0	0	0
CD34	-0.141441	1.51718	0.902616	0.360111	0.473647	1.10301	0	0	0
CD3EAP	-0.26526	4.45564	2.08857	0.173035	0.274521	1.20185	0	0	0
CD40	-0.230748	6.13829	6.30016	0.0267408	0.0828839	1.17344	0	0	0
CD44	0.155996	7.53959	3.832	0.0730162	0.149779	1.11419	0	0	0
CD46	0.513841	6.98283	9.05924	0.010449	0.0570193	1.42785	0	0	0
CD47	0.664582	5.50077	8.73082	0.011595	0.058452	1.58511	CD47	0	CD47
CD55	0.261822	4.95697	5.48447	0.036501	0.0971965	1.19899	0	0	0
CD58	0.68301	2.44758	4.77851	0.0485269	0.115179	1.60549	CD58	0	CD58
CD59	0.224282	8.24724	7.35167	0.0183466	0.0692191	1.1682	0	0	0
CD63	-0.0580589	8.56763	0.349515	0.564938	0.664513	1.04106	0	0	0
CD68	-0.282278	4.82572	7.05201	0.0203736	0.0720212	1.21611	0	0	0
CD70	-0.383588	2.81936	2.7527	0.121984	0.213622	1.30458	0	0	0
CD72	-0.324245	0.70522	2.34358	0.150738	0.248206	1.25201	0	0	0
CD74	-0.967007	6.93496	14.773	0.00218026	0.0454804	1.95478	CD74	CD74	0
CD79B	-0.2922	0.276712	1.14621	0.304606	0.417798	1.22451	0	0	0
[truncated: 12,636 more rows]

## Sheet: ctrl_vs_gamma
gene	logFC	logCPM	F	PValue	FDR	FC	Significant gene	UP in gamma	DOWN in gamma	Antigen presentation				Cytokine signaling				Complement activation				Interferon signaling
A1BG	0.89991	1.68873	6.42606	0.0255263	0.0453481	1.86595	A1BG	0	A1BG	ANXA4	-0.448845	0.000758356	1.36495	ANGPT1	#N/A	#N/A	#N/A	C1QA	#N/A	#N/A	#N/A	CD44	0.201326	0.0259041	1.14975
A1BG-AS1	0.257903	2.72813	3.7947	0.0742545	0.113365	1.19574	0	0	0	BATF3	-1.44987	6.31472e-07	2.73184	ANXA1	-0.0936299	0.267581	1.06705	C1QB	#N/A	#N/A	#N/A	EN1	#N/A	#N/A	#N/A
A4GALT	0.294192	3.30947	1.52345	0.239827	0.31036	1.2262	0	0	0	BCL10	-0.642021	0.00452822	1.56051	ATF3	-2.91125	6.86454e-13	7.52272	C1QC	#N/A	#N/A	#N/A	FCGR1A	#N/A	#N/A	#N/A
AAAS	0.791865	5.8407	51.6963	8.84225e-06	5.5444e-05	1.73131	AAAS	0	AAAS	CALR	1.7406	1.39971e-09	3.34173	BCL6	0.634836	4.70893e-06	1.55276	C3	-1.286	3.25585e-07	2.4385	FLNB	-0.228282	0.0935232	1.17144
AACS	0.299598	5.75473	6.46498	0.0251641	0.0447482	1.2308	0	0	0	CD1A	#N/A	#N/A	#N/A	BIRC2	-0.127196	0.5785	1.09217	C3AR1	-1.28654	0.0534699	2.43943	HLA-DPA1	-1.65954	7.92237e-07	3.15916
AADAT	-0.411263	2.89909	8.33803	0.013165	0.025662	1.32985	0	0	0	CD1B	#N/A	#N/A	#N/A	BIRC3	0.0539567	0.846951	1.03811	C4A	#N/A	#N/A	#N/A	HLA-DPB1	0.22928	0.0812984	1.17225
AAED1	-0.297433	3.54341	2.37172	0.148505	0.205987	1.22896	0	0	0	CD1C	#N/A	#N/A	#N/A	CASP1	-1.44714	1.07364e-05	2.72666	C5	-2.02577	1.15124e-07	4.0721	HLA-DQA1	#N/A	#N/A	#N/A
AAGAB	-0.596272	6.86002	48.0443	1.28251e-05	7.40998e-05	1.5118	AAGAB	AAGAB	0	CD1E	#N/A	#N/A	#N/A	CASP10	-1.40458	0.000795773	2.64741	C5AR1	-4.27291	1.92163e-09	19.3319	HLA-DQB1	#N/A	#N/A	#N/A
AAK1	-0.616056	6.63771	39.3957	3.42045e-05	0.000166362	1.53268	AAK1	AAK1	0	CD209	#N/A	#N/A	#N/A	CASP7	0.246215	0.0107694	1.18609	FCN1	#N/A	#N/A	#N/A	HLA-DRA	-2.14872	5.04128e-07	4.43433
AAMDC	0.65751	3.91953	17.8588	0.0010801	0.00300461	1.57736	AAMDC	0	AAMDC	CD36	#N/A	#N/A	#N/A	CCL2	2.08691	0.00294695	4.24838	ITGAM	#N/A	#N/A	#N/A	HLA-DRB3	#N/A	#N/A	#N/A
AAMP	-0.24119	7.82408	2.32986	0.151841	0.209879	1.18197	0	0	0	CD74	-6.45108	3.57434e-12	87.4921	CCL20	#N/A	#N/A	#N/A	ITGAX	0.60799	0.0240822	1.52413	ICAM1	-0.56018	0.0019736	1.47445
AAR2	0.413318	6.52898	15.4639	0.00184961	0.0047548	1.33175	0	0	0	CD83	-0.399845	0.00158396	1.31937	CCL5	-3.14793	5.17035e-09	8.86383	ITGB2	-0.971962	0.0976349	1.96151	IFIT1	-2.81839	9.6548e-11	7.05373
AARS	-1.24183	9.89836	128.471	6.18007e-08	1.12215e-06	2.36499	AARS	AARS	0	CDC20	1.428	4.85665e-08	2.69073	CD27	#N/A	#N/A	#N/A	PLAU	-1.16629	9.96807e-09	2.24434	IFNA2	#N/A	#N/A	#N/A
AARS2	-0.106067	6.10585	0.798682	0.388391	0.46462	1.07629	0	0	0	CLEC7A	#N/A	#N/A	#N/A	CEBPB	-2.5794	2.57264e-10	5.97691	PLAUR	0.731264	0.0002392	1.66009	IFNAR1	-0.330835	0.111684	1.25774
AASDH	0.14034	4.58915	0.439423	0.519453	0.593438	1.10216	0	0	0	CTSA	0.346766	0.00852247	1.27171	CEBPD	1.73044	5.0665e-05	3.31829	PROS1	1.79414	8.33345e-07	3.46809	IFNAR2	0.0496087	0.699627	1.03498
AASDHPPT	-1.50337	6.52965	53.2149	7.62339e-06	4.91112e-05	2.83504	AASDHPPT	AASDHPPT	0	CTSD	0.172685	0.461915	1.12715	CEBPG	-1.53139	3.18743e-09	2.89065	SERPINB2	-3.22325	6.74851e-05	9.3389	IFNB1	#N/A	#N/A	#N/A
AASS	0.660594	5.51502	20.5953	0.000615918	0.00187361	1.58073	AASS	0	AASS	CTSG	#N/A	#N/A	#N/A	CNKSR1	-1.5566	0.000309993	2.94159	SERPINE1	-1.05271	4.61326e-07	2.07443	IFNG	#N/A	#N/A	#N/A
AATF	-1.07595	6.78204	83.8767	6.77015e-07	7.0975e-06	2.1081	AATF	AATF	0	CTSL	-0.482566	0.000231511	1.39723	CSF1	-2.5757	3.51542e-09	5.96161	THBD	-1.63373	2.8159e-05	3.10314	IFNGR1	0.103868	0.480539	1.07465
AATK	0.00847764	1.94982	0.000823896	0.977555	0.982793	1.00589	0	0	0	CTSS	-1.70472	0.000232877	3.25966	CSF2	#N/A	#N/A	#N/A					IRF1	-3.23336	8.55923e-12	9.40457
ABAT	2.1111	2.43566	98.9169	2.7148e-07	3.49745e-06	4.32022	ABAT	0	ABAT	CYBB	#N/A	#N/A	#N/A	CSF2RA	-0.357041	0.348338	1.2808					IRF2	-0.173295	0.0619089	1.12763
ABCA1	-1.45639	5.09239	188.273	6.71357e-09	2.32613e-07	2.7442	ABCA1	ABCA1	0	FBXL7	0.0770022	0.586492	1.05482	CX3CL1	0.466101	0.0187558	1.38137					IRF3	0.443775	0.025705	1.36016
ABCA10	0.01453	-0.808607	0.00100285	0.975238	0.981475	1.01012	0	0	0	FCGR1A	#N/A	#N/A	#N/A	CXCL1	-2.0828	0.000136182	4.23628					IRF4	#N/A	#N/A	#N/A
ABCA11P	-1.87354	2.66042	132.861	5.09684e-08	9.80032e-07	3.6643	ABCA11P	ABCA11P	0	FYN	-0.855869	8.54525e-07	1.80985	CXCL10	#N/A	#N/A	#N/A					IRF5	-1.12229	0.000235853	2.17692
ABCA12	0.0573379	0.0397115	0.0203665	0.888796	0.914413	1.04054	0	0	0	HLA-DMA	-0.178085	0.209329	1.13138	CXCL2	-1.96281	6.42491e-05	3.8982					IRF7	-1.67146	0.0001836	3.18536
ABCA2	0.946039	5.96583	26.4334	0.000215517	0.000766671	1.92658	ABCA2	0	ABCA2	HLA-DMB	0.102648	0.614449	1.07374	CXCL3	-0.674191	0.125471	1.5957					IRF8	#N/A	#N/A	#N/A
ABCA3	-0.00362679	4.74876	0.000585747	0.981074	0.985518	1.00252	0	0	0	HLA-DOB	-2.46364	6.0342e-05	5.51607	CXCL5	-1.29535	0.000156119	2.45437					ISG15	-2.73632	4.96588e-06	6.66367
ABCA4	-0.168839	0.061676	0.238778	0.633561	0.69679	1.12415	0	0	0	HLA-DPA1	-1.65954	7.92237e-07	3.15916	DUSP1	0.0489491	0.668896	1.03451					MX1	-4.50542	1.08504e-09	22.7127
ABCA5	0.625549	5.12777	5.69962	0.033566	0.0573073	1.5428	ABCA5	0	ABCA5	HLA-DPB1	0.22928	0.0812984	1.17225	DUSP2	0.147399	0.658565	1.10757					MX2	-4.6415	7.26499e-09	24.9593
ABCA7	0.460932	4.76395	7.36356	0.0182712	0.0340433	1.37643	0	0	0	HLA-DQA1	#N/A	#N/A	#N/A	DUSP6	-1.09307	3.3938e-07	2.13327					PSMB8	-2.19159	1.63383e-10	4.56809
ABCA8	1.46412	4.01271	141.521	3.54344e-08	7.58171e-07	2.75894	ABCA8	0	ABCA8	HLA-DQB1	#N/A	#N/A	#N/A	EDN1	0.920155	0.000164114	1.89232					PTAFR	-0.781667	0.00395871	1.71912
ABCB1	0.649913	4.80627	33.0407	7.87948e-05	0.000329158	1.56907	ABCB1	0	ABCB1	HLA-DRA	-2.14872	5.04128e-07	4.43433	EGF	1.3194	0.00612869	2.49562		M			SOCS1	-2.10914	8.94065e-06	4.31435
ABCB10	-0.683735	4.57103	37.7294	4.21208e-05	0.000196757	1.60629	ABCB10	ABCB10	0	HLA-DRB3	#N/A	#N/A	#N/A	FADD	-0.222496	0.0430802	1.16675					SOCS3	0.877208	3.49892e-05	1.83682
ABCB4	0.697511	1.178	17.469	0.00117518	0.00321712	1.6217	ABCB4	0	ABCB4	HRAS	-0.265097	0.23678	1.20172	FAS	-1.28401	6.01045e-06	2.43515					STAT1	-2.04916	2.03582e-09	4.13866
ABCB6	-0.297576	5.14564	8.45181	0.0126859	0.0248905	1.22908	0	0	0	IFNG	#N/A	#N/A	#N/A	FGF10	#N/A	#N/A	#N/A					USP18	-2.37033	5.43629e-08	5.1706
ABCB7	1.16588	5.264	143.736	3.23964e-08	7.18294e-07	2.2437	ABCB7	0	ABCB7	IL1B	-1.00357	0.0021364	2.00495	FGF18	1.26424	2.10861e-05	2.40201					VCAM1	#N/A	#N/A	#N/A
ABCB8	0.718772	5.18401	15.1355	0.00199888	0.00509202	1.64578	ABCB8	0	ABCB8	KIF20A	1.85656	1.06029e-10	3.62142	FGF2	-1.82289	1.66303e-06	3.53788
ABCB9	0.513725	3.76829	12.071	0.00434713	0.00989121	1.42773	0	0	0	LAMP3	-2.9593	2.9416e-12	7.77745	FGF7	#N/A	#N/A	#N/A
ABCC1	-0.0977032	7.10851	1.05598	0.323632	0.398952	1.07007	0	0	0	LST1	-0.270939	0.409634	1.20659	FGFR1	-0.00926877	0.926162	1.00645
ABCC10	-0.499388	4.77914	9.77458	0.00838178	0.0174592	1.41361	0	0	0	MALT1	-0.641594	0.000698654	1.56005	FLT3	#N/A	#N/A	#N/A
ABCC11	-1.13314	-1.40303	6.74311	0.0227455	0.0410204	2.19335	ABCC11	ABCC11	0	MAP3K14	-0.232118	0.14519	1.17456	FN1	0.863522	1.93899e-06	1.81947
ABCC2	0.199204	1.05823	0.876836	0.366831	0.443463	1.14806	0	0	0	MRC1	#N/A	#N/A	#N/A	FSCN1	2.56739	9.42083e-08	5.92736
ABCC3	0.0647179	2.91971	0.257108	0.620951	0.686739	1.04588	0	0	0	MRC2	0.307977	0.112521	1.23797	FYN	-0.855869	8.54525e-07	1.80985
ABCC4	-0.150838	5.26334	2.32769	0.152017	0.210051	1.11021	0	0	0	NCF2	-1.79071	2.9827e-05	3.45986	HAVCR2	#N/A	#N/A	#N/A
ABCC5	0.177942	6.0579	3.15313	0.100143	0.146942	1.13127	0	0	0	NFATC1	0.11371	0.631601	1.08201	HBEGF	-0.46981	0.00232649	1.38493
ABCC6	0.14398	2.28028	1.08501	0.317332	0.392144	1.10495	0	0	0	NFATC2	0.55993	0.0822199	1.4742	HGF	#N/A	#N/A	#N/A
ABCC6P1	1.24258	-0.00801061	9.46411	0.00921393	0.0189098	2.36621	ABCC6P1	0	ABCC6P1	NFKB1	-1.33993	2.05622e-09	2.53138	HRAS	-0.265097	0.23678	1.20172
ABCC8	-1.32744	-0.97201	7.19541	0.0193724	0.0357463	2.50957	ABCC8	ABCC8	0	NFKBIA	-0.37135	0.00441989	1.29356	ICAM1	-0.56018	0.0019736	1.47445
ABCC9	-0.218004	-0.622439	0.313699	0.585329	0.653866	1.16312	0	0	0	NFYC	-0.517774	0.000690636	1.43174	IL10	#N/A	#N/A	#N/A
ABCD1	0.0483662	3.12079	0.0444352	0.836448	0.873089	1.03409	0	0	0	PSMB8	-2.19159	1.63383e-10	4.56809	IL10RA	#N/A	#N/A	#N/A
ABCD3	-0.0716421	5.61871	0.150402	0.704682	0.76038	1.05091	0	0	0	PSMB9	-2.72006	6.092e-10	6.58902	IL12A	0.919775	3.25237e-06	1.89182
ABCD4	-0.578806	5.64388	27.1293	0.000192291	0.000696063	1.49361	0	0	0	PSME2	-0.412563	0.00194213	1.33105	IL12B	#N/A	#N/A	#N/A
ABCE1	-0.318743	7.13638	2.40615	0.14583	0.202853	1.24724	0	0	0	PYCARD	1.92708	0.000216903	3.80285	IL13	#N/A	#N/A	#N/A
ABCF1	-0.377261	8.06001	14.7617	0.00218621	0.00549096	1.29887	0	0	0	RAF1	-0.136094	0.0783184	1.09893	IL15	0.714725	0.00136038	1.64117
ABCF2	-0.554142	6.94718	49.8462	1.06455e-05	6.41142e-05	1.4683	0	0	0	SOCS1	-2.10914	8.94065e-06	4.31435	IL15RA	-2.03603	4.62796e-07	4.10115
ABCF3	0.109314	6.35854	0.757617	0.400502	0.476765	1.07872	0	0	0	SOCS3	0.877208	3.49892e-05	1.83682	IL17RA	-0.547638	0.00571434	1.46169
ABCG2	0.357682	3.25971	5.83877	0.0318166	0.0548	1.28137	0	0	0	SYK	#N/A	#N/A	#N/A	IL18	-0.135064	0.497921	1.09814
ABCG4	0.278426	2.51776	4.77654	0.0485665	0.0788017	1.21287	0	0	0	TAP1	-2.72362	3.76762e-11	6.60526	IL18R1	0.0145752	0.949681	1.01015
ABHD1	-0.0178529	-0.241302	0.00224915	0.962925	0.971689	1.01245	0	0	0	TAP2	-1.86656	1.16947e-11	3.64662	IL1A	#N/A	#N/A	#N/A
ABHD10	0.412832	5.30355	8.35749	0.0130816	0.0255235	1.3313	0	0	0	TAPBP	0.914528	1.08901e-06	1.88495	IL1B	-1.00357	0.0021364	2.00495
ABHD11	-0.891095	3.96877	50.3516	1.01136e-05	6.17236e-05	1.85458	ABHD11	ABHD11	0	TNF	#N/A	#N/A	#N/A	IL1R1	1.3496	1.2702e-07	2.54842
ABHD12	0.0608053	6.61361	0.541109	0.475567	0.551106	1.04305	0	0	0	TRAF6	-0.0182037	0.899577	1.0127	IL1R2	#N/A	#N/A	#N/A
ABHD13	0.0713534	3.38458	0.0573624	0.814601	0.855521	1.0507	0	0	0	TRIM9	-0.129772	0.247453	1.09412	IL1RAP	0.152605	0.326453	1.11157
ABHD14A	0.771196	1.94929	17.6753	0.00112369	0.00310287	1.70668	ABHD14A	0	ABHD14A	TUBA1A	2.23568	2.998e-11	4.70984	IL1RL1	#N/A	#N/A	#N/A
ABHD14B	0.141287	5.84606	1.62015	0.226264	0.295105	1.10289	0	0	0	TUBA4A	0.435308	0.00696599	1.3522	IL1RN	#N/A	#N/A	#N/A
ABHD15	-0.955416	4.50229	58.1278	4.82712e-06	3.38824e-05	1.93914	ABHD15	ABHD15	0					IL2	#N/A	#N/A	#N/A
ABHD16A	-0.775729	4.97506	31.3251	0.000100765	0.000404249	1.71205	ABHD16A	ABHD16A	0					IL21R	-1.69777	1.16035e-05	3.24399
ABHD17A	1.68688	1.21232	24.7626	0.000285926	0.000967522	3.21959	ABHD17A	0	ABHD17A					IL22	#N/A	#N/A	#N/A
ABHD17B	-0.036429	3.99901	0.038479	0.847641	0.882369	1.02557	0	0	0					IL23A	-1.59406	0.00649406	3.01898
ABHD17C	0.0259359	3.38967	0.0252898	0.876191	0.904242	1.01814	0	0	0					IL25	#N/A	#N/A	#N/A
ABHD2	0.54687	6.73105	48.2462	1.25567e-05	7.29815e-05	1.46091	0	0	0					IL27	#N/A	#N/A	#N/A
ABHD3	-0.267121	2.88961	2.34199	0.150865	0.208746	1.2034	0	0	0					IL27RA	1.92381	2.21612e-07	3.79423
ABHD4	-0.232091	6.63324	4.13538	0.0638179	0.0995072	1.17454	0	0	0					IL3	#N/A	#N/A	#N/A
ABHD5	-0.680807	4.25155	16.9315	0.00132276	0.00356576	1.60304	ABHD5	ABHD5	0					IL33	#N/A	#N/A	#N/A
ABHD6	-0.012809	3.08588	0.0142287	0.906948	0.928455	1.00892	0	0	0					IL3RA	#N/A	#N/A	#N/A
ABHD8	0.3893	3.45618	1.738	0.211068	0.278078	1.30976	0	0	0					IL4	#N/A	#N/A	#N/A
ABI1	0.112629	4.99818	0.89155	0.362973	0.439199	1.0812	0	0	0					IL4I1	-0.679028	0.139056	1.60106
ABI2	0.0813042	7.74123	0.626898	0.44328	0.519896	1.05797	0	0	0					IL4R	-0.829111	7.70139e-05	1.77659
ABI3	0.0225172	1.12997	0.00651904	0.936928	0.95103	1.01573	0	0	0					IL5	#N/A	#N/A	#N/A
ABI3BP	-0.433389	5.83198	26.4165	0.000216122	0.000768077	1.3504	0	0	0					IL5RA	-0.707278	0.068969	1.63272
ABL1	-0.424631	7.67439	11.2794	0.00540702	0.0119423	1.34223	0	0	0					IL6	-4.29565	3.52573e-10	19.639
ABL2	-0.130403	7.47625	2.24655	0.158767	0.217929	1.0946	0	0	0					IL6R	1.25062	5.99868e-08	2.37944
ABLIM1	-1.32048	3.99696	154.908	2.09974e-08	5.30737e-07	2.49749	ABLIM1	ABLIM1	0					IL9	#N/A	#N/A	#N/A
ABLIM3	0.260169	5.19285	9.8429	0.00821068	0.0171466	1.19762	0	0	0					JAG1	-0.436534	0.000941009	1.35335
ABR	-0.296081	7.1397	5.25367	0.039995	0.0667115	1.2278	0	0	0					JAK3	1.27392	1.77341e-06	2.41818
ABRACL	0.115682	3.0013	0.841732	0.376285	0.452501	1.08349	0	0	0					JUN	-0.204916	0.144787	1.15262
ABT1	-0.0506671	5.09004	0.160807	0.695193	0.752749	1.03574	0	0	0					KIT	1.49621	1.54742e-08	2.82101
ABTB1	0.288269	4.17209	2.73891	0.122836	0.175096	1.22117	0	0	0					KITLG	0.101396	0.76557	1.07281
ABTB2	-2.28463	4.24531	176.604	9.77367e-09	3.03046e-07	4.87238	ABTB2	ABTB2	0					LAT	-0.869497	0.000486093	1.82703
ACAA1	0.0439015	4.70848	0.108257	0.747591	0.797623	1.0309	0	0	0					LIF	-0.164917	0.131724	1.1211
ACAA2	0.435423	5.01389	18.8983	0.000867242	0.00249795	1.35231	0	0	0					LTA	#N/A	#N/A	#N/A
ACACA	0.700986	7.35943	49.8943	1.05935e-05	6.39062e-05	1.62562	ACACA	0	ACACA					LTB	#N/A	#N/A	#N/A
ACACB	-0.0993555	4.79045	0.510198	0.488194	0.563612	1.07129	0	0	0					MAP2K1	0.107086	0.166635	1.07705
ACAD10	0.140715	4.89486	1.08917	0.316442	0.391263	1.10245	0	0	0					MAP2K2	0.176916	0.405574	1.13046
ACAD11	-1.5768	2.2259	38.7111	3.72273e-05	0.000178026	2.98308	ACAD11	ACAD11	0					MAP2K3	0.643487	0.000939418	1.5621
ACAD8	-0.52451	5.15901	27.8888	0.000170192	0.000625192	1.43845	0	0	0					MAP2K4	-0.669319	0.000365729	1.59032
ACAD9	-0.129386	6.72104	1.66201	0.220706	0.28855	1.09383	0	0	0					MAP3K14	-0.232118	0.14519	1.17456
ACADM	-0.0643299	5.54074	0.308924	0.588164	0.656481	1.0456	0	0	0					MAPK11	0.0516053	0.766879	1.03642
ACADS	0.761562	4.07577	8.26684	0.0134756	0.0261698	1.69532	ACADS	0	ACADS					MAPK12	-0.0936611	0.617668	1.06707
ACADSB	-0.714484	3.98523	35.1296	5.91444e-05	0.0002619	1.6409	ACADSB	ACADSB	0					MAPK13	0.326774	0.0127789	1.25421
ACADVL	0.418843	8.24777	11.854	0.00461142	0.0104245	1.33685	0	0	0					MAPK14	0.200166	0.0297691	1.14883
ACAN	1.84877	1.05629	56.6902	5.49882e-06	3.75891e-05	3.60193	ACAN	0	ACAN					MMP9	0.476092	0.454722	1.39097
ACAP1	-0.679577	0.404819	2.46734	0.141222	0.197254	1.60167	0	0	0					MYD88	-0.125653	0.367717	1.091
ACAP2	-0.277593	6.97262	2.58091	0.133143	0.187505	1.21217	0	0	0					NFKB1	-1.33993	2.05622e-09	2.53138
ACAP3	0.578603	4.91829	9.93766	0.00798009	0.0167247	1.4934	0	0	0					NFKBIA	-0.37135	0.00441989	1.29356
ACAT1	0.381105	6.26882	19.0771	0.000835771	0.00241634	1.30234	0	0	0					NFKBIZ	-0.781854	0.00204627	1.71934
ACAT2	1.49594	6.76378	321.536	2.76631e-10	2.83111e-08	2.82048	ACAT2	0	ACAT2					NOD1	-0.271665	0.0867038	1.2072
ACBD3	1.3693	7.0097	159.295	1.78502e-08	4.707e-07	2.58346	ACBD3	0	ACBD3					NOD2	0.181675	0.643922	1.1342
ACBD4	0.145521	3.6545	1.04657	0.325712	0.401009	1.10613	0	0	0					NOS2	-0.19139	0.572419	1.14186
ACBD5	-0.078375	4.96956	0.334049	0.573562	0.6433	1.05583	0	0	0					OSM	#N/A	#N/A	#N/A
ACBD6	-0.0903583	5.37042	0.881543	0.36559	0.44211	1.06463	0	0	0					PDGFA	-0.618818	0.00418164	1.53562
ACBD7	1.18415	3.19013	48.5572	1.21558e-05	7.11034e-05	2.27229	ACBD7	0	ACBD7					PDGFB	-0.91152	0.00102828	1.88103
ACCS	-0.498941	3.99522	8.23582	0.0136136	0.0263888	1.41318	0	0	0					PDGFRA	0.910905	0.00262954	1.88023
ACD	-0.100863	5.39859	0.243327	0.630377	0.694354	1.07241	0	0	0					PELI1	0.0752519	0.55429	1.05354
ACE	-1.77883	-0.673636	19.7793	0.000724348	0.00214105	3.43147	ACE	ACE	0					PIK3CG	#N/A	#N/A	#N/A
ACER2	-0.269767	1.76061	2.33128	0.151727	0.209741	1.20561	0	0	0					PSMB8	-2.19159	1.63383e-10	4.56809
ACER3	-0.228278	5.06486	1.4994	0.243367	0.31422	1.17144	0	0	0					PSMB9	-2.72006	6.092e-10	6.58902
ACHE	0.295304	1.60883	1.58886	0.230538	0.300011	1.22714	0	0	0					PSME2	-0.412563	0.00194213	1.33105
ACIN1	0.169499	8.27978	2.68625	0.126157	0.179011	1.12467	0	0	0					PTGS2	-0.601188	0.11748	1.51697
ACKR3	-0.853825	0.476092	15.7965	0.00171149	0.00445054	1.80729	ACKR3	ACKR3	0					RAF1	-0.136094	0.0783184	1.09893
ACLY	0.884761	9.29117	82.9119	7.21364e-07	7.45563e-06	1.84646	ACLY	0	ACLY					RASAL1	1.34774	1.35414e-05	2.54514
ACO1	0.734629	7.29156	83.304	7.02945e-07	7.29763e-06	1.66397	ACO1	0	ACO1					RASGRF2	-0.0530611	0.787853	1.03746
ACO2	0.645597	7.20798	23.1697	0.000379126	0.00123771	1.56439	ACO2	0	ACO2					RIPK2	-1.00534	2.57209e-06	2.00742
ACOT1	0.144586	1.47454	0.531745	0.479332	0.554898	1.10541	0	0	0					S1PR1	0.413872	0.0116297	1.33226
ACOT11	0.089233	-0.0269478	0.0435652	0.838031	0.874294	1.0638	0	0	0					SELE	#N/A	#N/A	#N/A
ACOT13	0.745301	4.8283	50.5255	9.93784e-06	6.10324e-05	1.67632	ACOT13	0	ACOT13					SOCS3	0.877208	3.49892e-05	1.83682
ACOT2	-0.208292	3.03096	2.15381	0.166954	0.22765	1.15532	0	0	0					SPTBN1	-0.260754	0.0257686	1.1981
ACOT4	-1.06644	1.0438	28.4488	0.000155777	0.000580691	2.09426	ACOT4	ACOT4	0					SQSTM1	-0.947482	1.98707e-05	1.9285
ACOT7	-0.138131	5.90244	0.710489	0.415139	0.491391	1.10048	0	0	0					STAT1	-2.04916	2.03582e-09	4.13866
ACOT8	0.458891	5.61331	7.29917	0.0186839	0.034696	1.37448	0	0	0					STAT3	0.431181	9.10201e-05	1.34834
ACOT9	0.401257	5.84302	23.6184	0.000349701	0.00115342	1.32066	0	0	0					STAT5A	0.553517	0.00785352	1.46766
ACOX1	0.545772	6.27088	34.3656	6.55858e-05	0.000284737	1.4598	0	0	0					STAT5B	-0.446037	9.28875e-05	1.36229
ACOX2	0.595443	-1.27112	2.92297	0.132418	0.186696	1.51094	0	0	0					SYK	#N/A	#N/A	#N/A
ACOX3	0.140855	4.07292	0.847535	0.374697	0.451018	1.10256	0	0	0					TEK	#N/A	#N/A	#N/A
ACP1	-0.28057	6.96785	7.78847	0.0158012	0.0300286	1.21467	0	0	0					TM7SF3	-0.222216	0.0285856	1.16652
ACP2	-0.92719	5.03518	42.1301	2.46595e-05	0.000127684	1.90157	ACP2	ACP2	0					TNF	#N/A	#N/A	#N/A
ACP6	-0.851822	3.91531	53.7288	7.25589e-06	4.72586e-05	1.80478	ACP6	ACP6	0					TNFAIP3	-0.438459	0.00292908	1.35516
ACRBP	-1.85686	0.266433	31.9899	9.14991e-05	0.000371969	3.6222	ACRBP	ACRBP	0					TNFAIP6	#N/A	#N/A	#N/A
ACRC	-0.0349018	0.464305	0.0104994	0.920014	0.937828	1.02449	0	0	0					TNFAIP8	0.0749278	0.680085	1.05331
ACSF2	0.698996	6.40984	40.0429	3.1606e-05	0.000156321	1.62337	ACSF2	0	ACSF2					TNFRSF11A	-0.588878	0.00257968	1.50408
ACSF3	-0.678762	4.59793	13.7082	0.00283492	0.00687702	1.60077	ACSF3	ACSF3	0					TNFRSF12A	-1.51356	3.83509e-07	2.85513
ACSL1	0.133168	5.66912	2.02047	0.179687	0.24223	1.0967	0	0	0					TNFRSF14	-0.634199	0.00150598	1.55208
ACSL3	1.09628	7.31705	61.7108	3.5287e-06	2.65224e-05	2.13803	ACSL3	0	ACSL3					TNFRSF1A	0.150862	0.251122	1.11023
ACSL4	0.680122	7.64466	24.0725	0.000322592	0.00107298	1.60228	ACSL4	0	ACSL4					TNFRSF1B	-0.770788	0.000688302	1.7062
ACSL5	-1.68929	1.54599	71.9837	1.55456e-06	1.38052e-05	3.22498	ACSL5	ACSL5	0					TNFRSF4	#N/A	#N/A	#N/A
ACSL6	1.08872	-0.0251713	11.1287	0.00564159	0.0123897	2.12686	ACSL6	0	ACSL6					TNFRSF8	-0.864587	0.0262108	1.82082
ACSM3	1.31059	1.5632	55.8003	5.96892e-06	4.0184e-05	2.48043	ACSM3	0	ACSM3					TNFRSF9	-1.1627	0.000238763	2.23875
ACSM5	-2.00184	-1.58338	28.8902	0.000145409	0.000549034	4.00509	ACSM5	ACSM5	0					TNFSF10	-3.46244	2.52717e-07	11.023
ACSS1	-0.213257	3.74911	2.35988	0.149439	0.207028	1.1593	0	0	0					TNFSF4	#N/A	#N/A	#N/A
ACSS2	1.16544	6.26931	151.044	2.43125e-08	5.91053e-07	2.24301	ACSS2	0	ACSS2					TNFSF9	0.473506	0.0100842	1.38848
ACSS3	-0.79186	2.44226	41.0288	2.80748e-05	0.000141534	1.73131	ACSS3	ACSS3	0					TRAF1	-3.14063	4.39209e-07	8.81907
ACTA1	1.12148	0.287402	14.1889	0.00251443	0.00620343	2.17571	ACTA1	0	ACTA1					TRAF2	0.791129	0.00147295	1.73043
ACTA2	-0.837103	2.92749	26.5489	0.000211445	0.000754573	1.78646	ACTA2	ACTA2	0					TRAF6	-0.0182037	0.899577	1.0127
ACTB	1.4405	11.4266	129.925	5.79428e-08	1.07613e-06	2.71414	ACTB	0	ACTB					TRAFD1	-0.315295	0.00532636	1.24427
ACTC1	2.07866	2.1922	104.621	1.98254e-07	2.74239e-06	4.22415	ACTC1	0	ACTC1					VAV1	-0.154126	0.622452	1.11275
ACTG1	1.74035	12.7681	182.41	8.08487e-09	2.67093e-07	3.34117	ACTG1	0	ACTG1					VCAM1	#N/A	#N/A	#N/A
ACTG1P17	-0.300925	-0.472596	0.733612	0.407855	0.484276	1.23193	0	0	0					VEGFC	-0.208243	0.058771	1.15528
ACTG1P20	0.311242	1.04485	0.772073	0.396173	0.472457	1.24077	0	0	0					YES1	0.0860586	0.653207	1.06147
ACTG2	1.50414	3.15092	62.8446	3.20585e-06	2.45771e-05	2.83656	ACTG2	0	ACTG2
ACTL6A	-0.0258838	6.39311	0.0872808	0.772519	0.819559	1.0181	0	0	0
ACTN1	0.422045	10.2947	11.0268	0.0058069	0.0126999	1.33983	0	0	0
ACTN2	-0.914559	1.74938	13.5066	0.00298331	0.00717043	1.88499	ACTN2	ACTN2	0
ACTN3	1.54431	-1.09524	10.0359	0.00774887	0.0163125	2.91665	ACTN3	0	ACTN3
ACTN4	0.592786	8.90321	13.6804	0.00285487	0.00692004	1.50816	ACTN4	0	ACTN4
ACTR10	-0.124254	6.33493	1.25985	0.282802	0.356425	1.08994	0	0	0
ACTR1A	0.756367	7.86396	44.8202	1.81605e-05	9.91345e-05	1.68923	ACTR1A	0	ACTR1A
ACTR1B	-0.0236877	6.4886	0.0203767	0.888768	0.914413	1.01655	0	0	0
ACTR2	0.186112	8.99993	1.46808	0.248083	0.319098	1.13769	0	0	0
ACTR3	-0.210524	8.64052	3.30288	0.0932262	0.138211	1.15711	0	0	0
ACTR3B	-0.405296	1.95583	6.81652	0.0221535	0.0401358	1.32436	0	0	0
ACTR5	-0.269098	5.34827	6.78054	0.0224414	0.0405568	1.20505	0	0	0
ACTR6	0.336947	5.13599	1.41059	0.257064	0.329009	1.26308	0	0	0
ACTR8	-0.15519	5.16366	2.9729	0.109321	0.158518	1.11357	0	0	0
ACTRT3	-1.07826	0.789972	25.5744	0.000248827	0.000862731	2.11149	ACTRT3	ACTRT3	0
ACVR1	-0.441371	5.27932	25.3068	0.000260403	0.000896033	1.35789	0	0	0
ACVR1B	-0.603508	5.91837	53.1202	7.69342e-06	4.9448e-05	1.51941	ACVR1B	ACVR1B	0
ACVR2A	-0.344438	3.1121	4.23432	0.0611243	0.095941	1.26966	0	0	0
ACVR2B	0.0159802	4.41304	0.0269199	0.8723	0.900989	1.01114	0	0	0
ACVR2B-AS1	-0.636474	0.841767	5.70284	0.0335243	0.0572429	1.55453	ACVR2B-AS1	ACVR2B-AS1	0
ACVRL1	-0.184392	0.0646482	0.398049	0.539477	0.612177	1.13634	0	0	0
ACYP1	0.0624911	4.71263	0.586765	0.457912	0.534242	1.04427	0	0	0
ACYP2	-0.483552	0.648466	5.21283	0.040654	0.0676718	1.39818	0	0	0
ADA	0.535902	5.11483	31.3953	9.97373e-05	0.000400784	1.44985	0	0	0
ADAL	-1.09961	5.2113	92.2249	4.01033e-07	4.70659e-06	2.14297	ADAL	ADAL	0
ADAM10	-0.0576694	7.31698	0.202013	0.660804	0.721868	1.04078	0	0	0
ADAM11	0.492201	3.54663	6.76997	0.0225267	0.0406697	1.40659	0	0	0
ADAM12	1.27441	0.137856	25.9447	0.000233783	0.000818717	2.419	ADAM12	0	ADAM12
ADAM15	-0.00740701	6.55984	0.00204926	0.964609	0.973187	1.00515	0	0	0
ADAM17	-0.442791	6.68934	19.7968	0.000721807	0.00213536	1.35923	0	0	0
ADAM19	0.532945	6.06827	33.9212	6.97073e-05	0.000299081	1.44688	0	0	0
ADAM1A	-3.18269	1.81433	99.7033	2.59719e-07	3.38769e-06	9.08	ADAM1A	ADAM1A	0
ADAM21	1.17921	0.322423	29.1011	0.000140738	0.000535405	2.26453	ADAM21	0	ADAM21
ADAM22	1.02838	3.18719	42.7133	2.30472e-05	0.000120463	2.03974	ADAM22	0	ADAM22
ADAM23	0.155609	0.114222	0.283562	0.603725	0.670831	1.11389	0	0	0
ADAM28	-0.605937	-1.18741	2.40894	0.145616	0.202613	1.52197	0	0	0
ADAM33	0.712211	4.00385	15.7464	0.0017315	0.00449539	1.63831	ADAM33	0	ADAM33
ADAM8	-0.102908	1.35948	0.249888	0.625848	0.69059	1.07394	0	0	0
ADAM9	0.911934	9.03627	95.3655	3.32919e-07	4.0909e-06	1.88157	ADAM9	0	ADAM9
ADAMTS1	0.769905	7.37126	120.599	8.86871e-08	1.46659e-06	1.70516	ADAMTS1	0	ADAMTS1
ADAMTS10	0.0449852	2.98039	0.127822	0.726672	0.779698	1.03167	0	0	0
ADAMTS12	0.536749	4.63117	17.9897	0.0010502	0.00293583	1.4507	0	0	0
ADAMTS13	-0.652022	3.44101	8.53668	0.0123418	0.0242837	1.57137	ADAMTS13	ADAMTS13	0
ADAMTS14	-1.36512	2.3296	53.1258	7.68928e-06	4.9448e-05	2.57598	ADAMTS14	ADAMTS14	0
ADAMTS15	-0.303205	3.6477	2.3323	0.151644	0.209686	1.23388	0	0	0
ADAMTS16	-0.884002	2.40414	36.7081	4.80228e-05	0.000219629	1.84549	ADAMTS16	ADAMTS16	0
ADAMTS2	1.79913	2.68322	78.6236	9.64171e-07	9.38208e-06	3.4801	ADAMTS2	0	ADAMTS2
ADAMTS20	0.323999	0.450801	2.00827	0.180913	0.243553	1.2518	0	0	0
ADAMTS3	1.42089	3.90739	106.605	1.78366e-07	2.51725e-06	2.67751	ADAMTS3	0	ADAMTS3
ADAMTS5	0.919967	3.67651	32.7374	8.22379e-05	0.000341046	1.89207	ADAMTS5	0	ADAMTS5
ADAMTS6	-1.07322	4.2734	74.7944	1.26428e-06	1.1718e-05	2.10412	ADAMTS6	ADAMTS6	0
ADAMTS7	0.546621	4.05937	5.38169	0.0380102	0.0638082	1.46066	0	0	0
ADAMTS8	-1.49222	-1.00482	10.958	0.00592185	0.0129218	2.81322	ADAMTS8	ADAMTS8	0
ADAMTS9	2.07194	-1.34254	22.0871	0.00046279	0.00146967	4.20452	ADAMTS9	0	ADAMTS9
ADAMTS9-AS2	0.355085	-1.37536	0.377496	0.54998	0.621733	1.27906	0	0	0
ADAMTSL1	-0.530933	4.98481	14.7735	0.00217998	0.00547803	1.44486	0	0	0
ADAMTSL3	0.124593	2.85627	0.908309	0.358652	0.434826	1.0902	0	0	0
ADAMTSL4	1.23102	6.6278	64.6312	2.7641e-06	2.17604e-05	2.34733	ADAMTSL4	0	ADAMTSL4
ADAMTSL5	0.7609	5.06273	37.5822	4.2917e-05	0.000199774	1.69455	ADAMTSL5	0	ADAMTSL5
ADAP1	-0.519522	1.12526	2.10398	0.171573	0.233189	1.43348	0	0	0
ADAP2	0.138236	2.68985	1.16221	0.301396	0.376133	1.10056	0	0	0
ADAR	-1.06957	9.47243	196.567	5.20847e-09	1.94206e-07	2.0988	ADAR	ADAR	0
ADARB1	0.56809	6.29026	45.0429	1.77181e-05	9.69727e-05	1.48256	0	0	0
ADAT1	-0.780528	4.99669	85.2254	6.20209e-07	6.64111e-06	1.71776	ADAT1	ADAT1	0
ADAT2	-0.447196	3.02074	2.98589	0.108626	0.15765	1.36339	0	0	0
ADAT3	0.676668	-0.189319	2.08915	0.172979	0.234751	1.59844	0	0	0
ADCK1	-0.353003	2.27145	3.28635	0.0939601	0.139096	1.27722	0	0	0
ADCK2	-0.589829	5.33073	22.5687	0.000423168	0.00135813	1.50507	ADCK2	ADCK2	0
ADCK3	-0.36175	5.06791	6.99557	0.0207844	0.0379939	1.28498	0	0	0
ADCK4	0.235081	3.56194	1.76565	0.207696	0.274336	1.17697	0	0	0
ADCK5	0.40541	3.69573	3.86173	0.0720472	0.110444	1.32446	0	0	0
ADCY1	-1.87422	-0.168613	26.1618	0.000225456	0.000794879	3.66603	ADCY1	ADCY1	0
ADCY10P1	1.89329	-0.0457727	29.7328	0.00012776	0.000494435	3.71482	ADCY10P1	0	ADCY10P1
ADCY3	-1.07224	6.74746	65.2048	2.63756e-06	2.099e-05	2.10269	ADCY3	ADCY3	0
ADCY4	-1.13469	-1.19183	7.07087	0.0202386	0.0370935	2.19572	ADCY4	ADCY4	0
ADCY5	-0.494397	0.546371	5.09347	0.0426553	0.0704821	1.40873	0	0	0
ADCY6	0.38669	6.79154	12.9164	0.00347283	0.00817647	1.30739	0	0	0
ADCY7	-0.439968	5.41036	25.3093	0.000260292	0.000895901	1.35657	0	0	0
ADCY9	0.567811	5.74218	14.8903	0.00211954	0.00535386	1.48227	0	0	0
ADD1	0.0746816	7.71174	0.778218	0.394355	0.470711	1.05313	0	0	0
ADD2	-1.27318	0.125142	24.6999	0.000289046	0.000976548	2.41694	ADD2	ADD2	0
ADD3	0.80274	6.22799	40.345	3.04716e-05	0.00015153	1.74441	ADD3	0	ADD3
ADGRA2	-1.01278	5.22853	47.7107	1.32832e-05	7.62348e-05	2.0178	ADGRA2	ADGRA2	0
ADGRA3	-0.0737154	4.6957	0.470255	0.505405	0.579946	1.05242	0	0	0
ADGRB1	-0.173494	-0.509461	0.190975	0.66957	0.730136	1.12779	0	0	0
ADGRB2	0.89943	5.47826	25.1956	0.000265393	0.00090982	1.86533	ADGRB2	0	ADGRB2
ADGRB3	0.282333	0.834952	1.18662	0.296593	0.371089	1.21616	0	0	0
ADGRE1	0.671462	-0.700444	2.43662	0.143512	0.200067	1.59269	0	0	0
ADGRE5	-0.616647	0.704245	4.80949	0.0479083	0.0779129	1.53331	ADGRE5	ADGRE5	0
ADGRF3	-1.03982	-0.770986	5.17631	0.0412542	0.0685228	2.05597	ADGRF3	ADGRF3	0
ADGRF5	1.09376	-1.15035	6.25449	0.0271981	0.0478246	2.13429	ADGRF5	0	ADGRF5
ADGRG1	-0.00721212	3.35307	0.000947252	0.975934	0.981702	1.00501	0	0	0
ADGRG2	0.0147095	-0.805976	0.00131297	0.971668	0.978892	1.01025	0	0	0
ADGRG6	0.943929	5.59446	32.4261	8.59553e-05	0.000353259	1.92376	ADGRG6	0	ADGRG6
ADGRL1	-0.20213	5.33318	1.40634	0.257745	0.3297	1.1504	0	0	0
ADGRL2	0.432987	1.86913	5.57492	0.0352314	0.0597048	1.35003	0	0	0
ADGRL3	1.16532	1.4729	54.1265	6.98564e-06	4.57768e-05	2.24283	ADGRL3	0	ADGRL3
ADGRL4	-0.263702	0.519878	0.431164	0.523338	0.59694	1.20056	0	0	0
ADH5	0.416521	6.88012	21.8473	0.000484121	0.00152861	1.3347	0	0	0
ADHFE1	0.26774	-0.376603	1.04606	0.356	0.432083	1.20392	0	0	0
ADI1	0.348431	5.95951	16.3543	0.00150587	0.00399131	1.27318	0	0	0
ADIPOR1	0.338471	7.2171	24.0344	0.000324765	0.00107923	1.26442	0	0	0
ADIPOR2	0.629284	7.72634	72.0068	1.55188e-06	1.37898e-05	1.5468	ADIPOR2	0	ADIPOR2
ADK	0.462093	6.27688	13.2301	0.00320188	0.00761819	1.37754	0	0	0
ADM	-0.747163	5.45557	28.5496	0.000153335	0.000572904	1.67849	ADM	ADM	0
ADM2	-2.46831	6.33844	220.147	2.66547e-09	1.24233e-07	5.53394	ADM2	ADM2	0
ADM5	1.1388	1.01423	24.208	0.000314975	0.00105076	2.20197	ADM5	0	ADM5
ADNP	-0.142329	8.31443	2.46641	0.141291	0.197328	1.10369	0	0	0
ADNP-AS1	-1.34537	0.266815	29.5791	0.000130785	0.000503827	2.54096	ADNP-AS1	ADNP-AS1	0
ADNP2	-0.203154	6.11415	6.98138	0.0208892	0.038176	1.15121	0	0	0
ADO	-0.0212586	5.03951	0.0154558	0.90304	0.925295	1.01484	0	0	0
ADORA1	0.578199	2.36786	6.12205	0.0285776	0.0499325	1.49298	0	0	0
ADORA2B	-0.456347	4.8736	21.74	0.000494029	0.00155286	1.37206	0	0	0
ADPGK	0.19945	6.47351	7.08021	0.020172	0.0369901	1.14826	0	0	0
ADPRH	-1.01319	-0.55333	4.20707	0.0618521	0.0968237	2.01837	0	0	0
ADPRHL2	0.33645	5.79674	5.99712	0.0299555	0.0519861	1.26265	0	0	0
ADPRM	-0.965806	3.24368	39.131	3.53381e-05	0.000170854	1.95315	ADPRM	ADPRM	0
ADRA1B	1.75132	1.33305	70.3974	1.75233e-06	1.52018e-05	3.36665	ADRA1B	0	ADRA1B
ADRA2A	-0.437993	1.4718	5.69885	0.0335759	0.0573176	1.35472	0	0	0
ADRA2B	1.22587	0.172063	9.40156	0.00939307	0.0192021	2.33896	ADRA2B	0	ADRA2B
ADRA2C	-2.11049	-0.627772	14.2153	0.00249809	0.00617143	4.31837	ADRA2C	ADRA2C	0
ADRB1	-0.106212	0.150718	0.162282	0.693877	0.751658	1.0764	0	0	0
ADRB2	-0.106792	2.21017	0.529867	0.480093	0.555735	1.07683	0	0	0
ADRBK1	0.0829809	6.81473	0.26735	0.614153	0.680609	1.0592	0	0	0
ADRBK2	-0.297986	5.25444	8.79681	0.0113534	0.0225757	1.22943	0	0	0
ADRM1	-0.532393	7.5716	5.36947	0.0381945	0.0640735	1.44633	0	0	0
ADSL	-0.650667	6.94843	62.8207	3.2123e-06	2.46136e-05	1.56989	ADSL	ADSL	0
ADSS	-0.23667	5.77903	1.69821	0.216045	0.283444	1.17827	0	0	0
ADSSL1	1.10271	2.7942	43.732	2.05158e-05	0.000109751	2.14758	ADSSL1	0	ADSSL1
ADTRP	-0.500225	-0.074193	2.37197	0.148485	0.205979	1.41443	0	0	0
AEBP1	1.04347	6.02519	45.7239	1.64408e-05	9.12445e-05	2.06118	AEBP1	0	AEBP1
AEBP2	0.604498	5.84108	14.6292	0.00225742	0.00564645	1.52045	AEBP2	0	AEBP2
AEN	-0.338343	6.68843	6.86795	0.0217497	0.0394823	1.2643	0	0	0
AES	0.257375	7.48571	3.03189	0.106208	0.154554	1.1953	0	0	0
AFAP1	-0.752333	7.49134	52.9168	7.84641e-06	5.02328e-05	1.68451	AFAP1	AFAP1	0
AFAP1L1	0.056317	6.14948	0.258296	0.620154	0.685961	1.03981	0	0	0
AFAP1L2	-0.451298	2.83491	8.84422	0.0111834	0.022277	1.36727	0	0	0
AFF1	0.276108	6.72451	11.4903	0.00509764	0.0113471	1.21092	0	0	0
AFF3	-0.393566	5.15246	23.7552	0.000341266	0.00112971	1.31364	0	0	0
AFF4	-0.28917	8.57707	5.10855	0.042396	0.0701408	1.22194	0	0	0
AFG3L1P	-0.551954	4.56524	11.2774	0.00541013	0.0119423	1.46607	0	0	0
AFG3L2	-0.369492	6.09465	16.6334	0.00141388	0.00377664	1.2919	0	0	0
AFMID	0.320369	5.51697	8.76574	0.0114664	0.0227695	1.24865	0	0	0
AFTPH	-0.190887	6.1977	2.038	0.177943	0.240373	1.14147	0	0	0
AGA	-0.532612	3.83863	16.5599	0.00143745	0.003834	1.44655	0	0	0
AGAP1	-0.311097	5.74485	6.27143	0.0270275	0.047576	1.24065	0	0	0
AGAP11	-1.49498	-1.08691	11.3066	0.00536602	0.0118646	2.81861	AGAP11	AGAP11	0
AGAP2	0.45811	3.04676	8.43551	0.0127533	0.0249959	1.37374	0	0	0
AGAP2-AS1	0.854389	3.54073	14.85	0.00214018	0.00539841	1.80799	AGAP2-AS1	0	AGAP2-AS1
AGAP3	0.0870844	6.21336	0.260336	0.61879	0.68466	1.06222	0	0	0
AGAP4	0.0710695	0.761217	0.0579807	0.813625	0.854803	1.0505	0	0	0
AGAP5	0.547619	0.164528	2.18134	0.164468	0.224596	1.46167	0	0	0
AGAP6	0.0369009	2.52665	0.0573767	0.814579	0.855521	1.02591	0	0	0
AGAP9	0.160187	1.14333	0.424988	0.526279	0.599898	1.11743	0	0	0
AGBL2	-0.302262	1.00321	0.974819	0.342231	0.418145	1.23308	0	0	0
AGBL3	0.111816	-0.0398076	0.11567	0.739433	0.790706	1.08059	0	0	0
AGBL5	0.401859	6.84826	17.5358	0.00115822	0.00318021	1.32121	0	0	0
AGER	0.0944323	3.65003	0.17444	0.683289	0.741835	1.06765	0	0	0
AGFG1	0.0761217	7.08328	0.253402	0.623454	0.68883	1.05418	0	0	0
AGFG2	0.650552	4.08824	14.87	0.00212989	0.00537696	1.56977	AGFG2	0	AGFG2
AGGF1	-0.043833	5.88594	0.0755265	0.787949	0.832489	1.03085	0	0	0
AGK	-0.211215	5.69981	6.06287	0.0292208	0.0508981	1.15766	0	0	0
AGL	-0.261584	4.79527	2.05877	0.175906	0.238061	1.19879	0	0	0
AGMAT	0.0655966	0.417905	0.0435114	0.83813	0.874311	1.04652	0	0	0
AGO1	-0.00584088	6.08819	0.00484048	0.945635	0.958206	1.00406	0	0	0
AGO2	0.148796	5.17494	0.7686	0.397206	0.473535	1.10864	0	0	0
AGO3	0.121303	4.3083	1.11635	0.310723	0.385245	1.08772	0	0	0
AGO4	-1.1677	4.62148	66.853	2.30973e-06	1.90083e-05	2.24653	AGO4	AGO4	0
AGPAT1	0.186844	7.1735	2.11665	0.170383	0.231701	1.13827	0	0	0
AGPAT2	-0.122545	4.99969	0.192195	0.668586	0.729226	1.08865	0	0	0
AGPAT3	-0.352803	6.99996	10.2146	0.00734834	0.0155746	1.27704	0	0	0
AGPAT4	0.392899	3.08322	10.5082	0.00674161	0.0144562	1.31303	0	0	0
AGPAT4-IT1	-0.0977723	-0.781258	0.0461053	0.833452	0.870695	1.07012	0	0	0
AGPAT5	-0.481657	5.89461	8.07088	0.014376	0.027676	1.39635	0	0	0
AGPS	-0.0718037	6.47948	0.237588	0.634401	0.697555	1.05103	0	0	0
AGRN	0.877912	8.21475	11.7753	0.00471191	0.0106156	1.83771	AGRN	0	AGRN
AGTPBP1	-1.47638	5.82651	92.9086	3.84923e-07	4.56881e-06	2.7825	AGTPBP1	AGTPBP1	0
AGTR1	0.598406	2.65567	4.24738	0.0607789	0.0955218	1.51404	0	0	0
AGTRAP	-0.158471	5.14997	0.689788	0.421835	0.498431	1.1161	0	0	0
AHCTF1	-0.295039	6.3667	4.71818	0.0497592	0.0804225	1.22692	0	0	0
AHCTF1P1	-0.183804	0.523192	0.378555	0.549429	0.621254	1.13588	0	0	0
AHCY	0.197489	9.41065	2.81464	0.118247	0.169321	1.1467	0	0	0
AHCYL1	0.859903	8.0318	107.464	1.70486e-07	2.43421e-06	1.81492	AHCYL1	0	AHCYL1
AHCYL2	0.521691	4.37645	29.0152	0.000142619	0.000540907	1.43564	0	0	0
AHDC1	0.793345	5.05274	15.0434	0.00204323	0.00519234	1.73309	AHDC1	0	AHDC1
AHI1	0.79035	4.53224	21.8149	0.000487088	0.001535	1.72949	AHI1	0	AHI1
AHNAK	1.08494	9.97284	27.5051	0.000180966	0.000659634	2.12129	AHNAK	0	AHNAK
AHNAK2	-0.685942	4.26568	18.7686	0.000890936	0.00255714	1.60875	AHNAK2	AHNAK2	0
AHR	-0.825084	5.55489	25.399	0.000256346	0.000883568	1.77164	AHR	AHR	0
AHRR	-1.1343	4.4402	39.3887	3.42339e-05	0.00016645	2.19512	AHRR	AHRR	0
AHSA1	-0.295244	7.4959	8.58337	0.0121572	0.0239744	1.22709	0	0	0
AHSA2	0.612336	5.8265	8.59587	0.0121083	0.0238982	1.52873	AHSA2	0	AHSA2
AIDA	0.156132	3.01819	0.843506	0.375799	0.452064	1.1143	0	0	0
AIF1L	1.38303	7.64782	221.123	2.59649e-09	1.22579e-07	2.60815	AIF1L	0	AIF1L
AIFM1	0.118472	6.10637	1.90205	0.192055	0.256617	1.08558	0	0	0
AIFM2	-1.1389	4.15937	58.2414	4.7782e-06	3.36481e-05	2.20213	AIFM2	AIFM2	0
AIFM3	1.17865	1.44218	12.7483	0.00362894	0.00847583	2.26365	AIFM3	0	AIFM3
AIG1	0.219773	4.52859	4.63464	0.0515278	0.0828691	1.16455	0	0	0
AIM1	-1.35182	2.2866	62.7225	3.23892e-06	2.47452e-05	2.55234	AIM1	AIM1	0
AIM1L	-0.0456456	1.0266	0.0303742	0.864438	0.89546	1.03214	0	0	0
AIMP1	-0.228106	6.20847	3.78657	0.0745279	0.113747	1.1713	0	0	0
AIMP2	-0.126862	4.15352	1.81798	0.201508	0.267537	1.09192	0	0	0
AIP	1.42566	5.90517	50.9127	9.55888e-06	5.91519e-05	2.68638	AIP	0	AIP
AJAP1	-0.376632	2.80637	6.52698	0.0245997	0.0439151	1.29831	0	0	0
AJUBA	-2.00792	8.34211	736.04	1.77999e-12	1.08542e-09	4.02203	AJUBA	AJUBA	0
AK1	0.372349	5.45971	5.01539	0.044028	0.0724676	1.29446	0	0	0
AK2	-0.423717	7.61908	37.0425	4.59907e-05	0.000211659	1.34138	0	0	0
AK3	0.216061	5.54182	1.57241	0.23283	0.302641	1.16156	0	0	0
AK4	-0.201653	4.966	1.43522	0.253164	0.324863	1.15002	0	0	0
AK5	2.54426	1.17678	91.6084	4.16232e-07	4.86158e-06	5.83311	AK5	0	AK5
AK6	0.237441	4.31828	0.679093	0.425363	0.501788	1.1789	0	0	0
AK7	0.46456	1.87318	6.02339	0.0296593	0.0515393	1.3799	0	0	0
AK8	-1.17467	0.478056	13.0436	0.00335982	0.00795379	2.25741	AK8	AK8	0
AK9	-0.804228	1.60788	16.0175	0.00162633	0.00426165	1.74621	AK9	AK9	0
AKAP1	-0.622131	5.74623	42.4228	2.38346e-05	0.000123959	1.53915	AKAP1	AKAP1	0
AKAP10	-0.133076	6.30931	1.12953	0.308002	0.382389	1.09663	0	0	0
AKAP11	-0.274748	5.27883	3.15042	0.100274	0.147085	1.20978	0	0	0
AKAP12	-0.309132	7.25779	19.3251	0.000794277	0.00231469	1.23896	0	0	0
AKAP13	0.111928	6.34515	0.603609	0.451674	0.528018	1.08067	0	0	0
AKAP17A	0.769304	5.78089	35.3405	5.74974e-05	0.000256001	1.70445	AKAP17A	0	AKAP17A
AKAP2	-1.44431	-0.612629	3.27948	0.0942677	0.139483	2.72132	0	0	0
AKAP3	-2.20109	-1.24091	7.82235	0.0156217	0.0297532	4.59826	AKAP3	AKAP3	0
AKAP5	0.60061	3.78899	9.55231	0.00896806	0.018496	1.51636	AKAP5	0	AKAP5
AKAP6	-1.0879	1.477	38.381	3.87954e-05	0.000184461	2.12564	AKAP6	AKAP6	0
AKAP7	-1.80796	1.77146	39.5059	3.37451e-05	0.000164895	3.50146	AKAP7	AKAP7	0
AKAP8	0.233631	5.20511	5.71117	0.0334165	0.0571053	1.17579	0	0	0
AKAP8L	-0.333801	6.57969	6.50036	0.0248402	0.0442798	1.26033	0	0	0
AKAP9	0.810134	6.31387	41.0376	2.80455e-05	0.000141484	1.75337	AKAP9	0	AKAP9
AKIP1	-0.713349	4.9394	51.5808	8.94379e-06	5.58891e-05	1.63961	AKIP1	AKIP1	0
AKIRIN1	0.421587	6.60126	8.60882	0.0120579	0.0238116	1.3394	0	0	0
AKIRIN2	-0.927998	4.36674	81.6386	7.85162e-07	8.00756e-06	1.90263	AKIRIN2	AKIRIN2	0
AKNA	-2.60212	6.50652	170.979	1.1812e-08	3.48665e-07	6.07177	AKNA	AKNA	0
AKR1A1	1.5702	6.03719	151.788	2.36297e-08	5.79265e-07	2.96946	AKR1A1	0	AKR1A1
AKR1B1	0.657188	7.97694	30.791	0.000109006	0.000431979	1.57701	AKR1B1	0	AKR1B1
AKR1C3	3.56567	-1.56236	16.2946	0.00152645	0.00403388	11.8406	AKR1C3	0	AKR1C3
AKR7A2	1.19285	5.25644	83.3252	7.01967e-07	7.29637e-06	2.28605	AKR7A2	0	AKR7A2
AKR7A3	-0.569549	-0.898745	0.960465	0.34568	0.421616	1.48406	0	0	0
AKR7L	-0.382875	-0.64701	0.393871	0.541581	0.61404	1.30394	0	0	0
AKT1	0.42305	7.99701	7.68686	0.0163541	0.0309188	1.34076	0	0	0
AKT1S1	0.320343	5.23674	3.73565	0.076267	0.116159	1.24863	0	0	0
AKT2	0.525066	6.58654	13.8239	0.00275363	0.00670551	1.439	0	0	0
AKT3	0.760063	6.89204	25.471	0.000253227	0.00087529	1.69356	AKT3	0	AKT3
AKTIP	-0.623233	3.86017	21.2334	0.000544149	0.00168721	1.54032	AKTIP	AKTIP	0
ALAD	0.781779	5.41914	58.2033	4.79454e-06	3.37185e-05	1.71925	ALAD	0	ALAD
ALAS1	-0.00442096	6.38674	0.00239172	0.961769	0.970991	1.00307	0	0	0
ALCAM	0.877043	8.1574	35.8444	5.37736e-05	0.000241182	1.83661	ALCAM	0	ALCAM
ALDH16A1	0.344788	4.02338	1.41677	0.256077	0.327968	1.26996	0	0	0
ALDH18A1	0.616584	7.98205	50.6699	9.79452e-06	6.03294e-05	1.53324	ALDH18A1	0	ALDH18A1
ALDH1A2	-0.546012	3.02724	22.6248	0.000418816	0.00134623	1.46004	0	0	0
ALDH1B1	0.859438	6.85774	85.7365	6.00145e-07	6.46328e-06	1.81433	ALDH1B1	0	ALDH1B1
ALDH1L1	1.21145	1.88059	42.0091	2.50102e-05	0.000129018	2.3157	ALDH1L1	0	ALDH1L1
ALDH1L2	-2.25185	8.11804	446.968	3.7634e-11	7.06912e-09	4.76294	ALDH1L2	ALDH1L2	0
ALDH2	-0.387045	5.10173	15.0039	0.00206259	0.00523336	1.30771	0	0	0
ALDH3A1	0.0253331	-1.28117	0.00253092	0.960673	0.970152	1.01771	0	0	0
ALDH3A2	-0.0909904	5.11715	0.733431	0.407911	0.484284	1.0651	0	0	0
ALDH3B1	0.447423	4.95511	6.04436	0.0294254	0.0511986	1.3636	0	0	0
ALDH4A1	0.956677	4.58195	30.1259	0.000120386	0.000469702	1.94083	ALDH4A1	0	ALDH4A1
ALDH5A1	-0.0464119	5.04959	0.255877	0.62178	0.687552	1.03269	0	0	0
ALDH6A1	1.24978	5.51751	129.388	5.93331e-08	1.09363e-06	2.37805	ALDH6A1	0	ALDH6A1
ALDH7A1	0.633015	7.32227	57.9711	4.8955e-06	3.41984e-05	1.5508	ALDH7A1	0	ALDH7A1
ALDH9A1	-0.0168327	6.59278	0.0330852	0.858586	0.890911	1.01174	0	0	0
ALDOA	1.05279	10.1091	38.7867	3.68786e-05	0.000176783	2.07454	ALDOA	0	ALDOA
ALDOC	1.6337	1.64031	42.0652	2.48468e-05	0.000128402	3.10308	ALDOC	0	ALDOC
ALG1	-0.0248459	4.12836	0.0360853	0.852393	0.88593	1.01737	0	0	0
ALG10	-0.0217585	2.56679	0.00683602	0.935417	0.949956	1.0152	0	0	0
ALG10B	-0.186399	3.61576	0.441173	0.518636	0.592756	1.13792	0	0	0
ALG11	0.291081	2.37457	1.42278	0.255124	0.327005	1.22356	0	0	0
ALG12	1.10711	4.96929	35.0474	5.98008e-05	0.000264406	2.15413	ALG12	0	ALG12
ALG13	-0.200412	4.84698	2.29608	0.154603	0.213172	1.14903	0	0	0
ALG14	0.565103	2.01603	14.4869	0.00233698	0.00582354	1.47949	0	0	0
ALG2	-0.110673	5.35942	0.900945	0.360541	0.436654	1.07973	0	0	0
ALG3	0.825252	5.47977	45.3618	1.71061e-05	9.42199e-05	1.77184	ALG3	0	ALG3
ALG5	0.0867609	3.62191	0.284605	0.603067	0.670253	1.06198	0	0	0
ALG6	0.347051	2.56747	1.68787	0.217363	0.284943	1.27196	0	0	0
ALG8	0.283156	5.0112	3.20887	0.0974974	0.143534	1.21685	0	0	0
ALG9	-0.801442	5.27374	42.4878	2.36557e-05	0.000123159	1.74284	ALG9	ALG9	0
ALKBH1	-0.593872	5.01399	41.0964	2.78499e-05	0.000140711	1.50929	ALKBH1	ALKBH1	0
ALKBH2	-0.434704	4.54119	14.3412	0.0024219	0.00600246	1.35163	0	0	0
ALKBH3	-0.808946	5.07434	58.7757	4.55584e-06	3.23036e-05	1.75193	ALKBH3	ALKBH3	0
ALKBH4	0.184063	4.10504	1.09434	0.315342	0.390146	1.13608	0	0	0
ALKBH5	0.484295	7.67652	27.8607	0.000170955	0.000627362	1.3989	0	0	0
ALKBH6	0.58582	3.4553	11.5764	0.00497738	0.0111297	1.50089	ALKBH6	0	ALKBH6
ALKBH7	1.27446	3.09457	10.4308	0.00689557	0.0147431	2.41908	ALKBH7	0	ALKBH7
ALKBH8	-1.52242	4.77635	145.272	3.04659e-08	6.92342e-07	2.87273	ALKBH8	ALKBH8	0
ALMS1	-0.400641	5.98932	13.8333	0.00274716	0.00669408	1.32009	0	0	0
ALMS1-IT1	0.486847	1.7279	5.32662	0.0388492	0.065045	1.40138	0	0	0
ALOX12-AS1	0.312436	0.798375	1.78053	0.205912	0.272545	1.2418	0	0	0
ALOX12B	-1.59105	-0.606234	25.5112	0.000251507	0.000870372	3.01269	ALOX12B	ALOX12B	0
ALOXE3	-0.647238	-0.605135	3.52494	0.0840087	0.126177	1.56617	0	0	0
ALPK1	-0.902524	2.41915	29.4593	0.0001332	0.000511918	1.86933	ALPK1	ALPK1	0
ALPK2	-1.75818	6.76656	391.237	8.45012e-11	1.34104e-08	3.38272	ALPK2	ALPK2	0
ALPL	1.27343	2.77303	41.9386	2.5217e-05	0.000129925	2.41735	ALPL	0	ALPL
ALPP	1.83325	-1.23292	9.00209	0.0106385	0.021328	3.56339	ALPP	0	ALPP
ALS2	0.095767	7.06982	1.5128	0.241387	0.312075	1.06863	0	0	0
ALS2CL	0.91988	3.34878	14.7824	0.00217528	0.00546904	1.89196	ALS2CL	0	ALS2CL
ALX1	-0.158418	2.09071	1.09253	0.315727	0.390556	1.11606	0	0	0
ALYREF	-0.17834	7.12338	1.24607	0.285328	0.359022	1.13158	0	0	0
AMACR	0.216519	0.45533	0.652023	0.434505	0.510926	1.16193	0	0	0
AMBRA1	-0.224335	5.82947	2.64502	0.128836	0.182334	1.16824	0	0	0
AMD1	-0.199036	6.08449	1.40682	0.257667	0.329658	1.14793	0	0	0
AMDHD1	-1.47505	-0.116533	31.0606	0.000104752	0.000418178	2.77994	AMDHD1	AMDHD1	0
AMDHD2	-0.494034	4.56712	3.44246	0.087297	0.130473	1.40838	0	0	0
AMER1	-0.454586	3.9901	15.6524	0.0017698	0.00457695	1.37039	0	0	0
AMFR	-0.295197	6.9978	14.0571	0.00259789	0.00637707	1.22705	0	0	0
AMH	-0.962328	-0.411888	3.4117	0.0885634	0.13219	1.94845	0	0	0
AMIGO1	-0.846184	3.43287	46.7877	1.46534e-05	8.26725e-05	1.79774	AMIGO1	AMIGO1	0
AMIGO2	-1.46134	5.43336	148.48	2.68483e-08	6.36831e-07	2.75364	AMIGO2	AMIGO2	0
AMIGO3	-1.0915	1.98473	12.8285	0.00355348	0.00832748	2.13095	AMIGO3	AMIGO3	0
AMMECR1	0.308888	4.03378	2.37037	0.148612	0.206096	1.23875	0	0	0
AMMECR1L	-0.957883	6.41133	151.106	2.42543e-08	5.90619e-07	1.94246	AMMECR1L	AMMECR1L	0
AMN	3.25876	-0.528785	37.7605	4.19546e-05	0.000196221	9.57157	AMN	0	AMN
AMN1	1.00906	2.82775	14.4226	0.00237403	0.00590081	2.0126	AMN1	0	AMN1
AMOT	0.585836	4.8454	45.2191	1.73768e-05	9.539e-05	1.50091	AMOT	0	AMOT
AMOTL1	-0.212124	7.21685	6.19069	0.0278526	0.0488463	1.15839	0	0	0
AMOTL2	-0.89924	8.27301	50.4224	1.00416e-05	6.15231e-05	1.86508	AMOTL2	AMOTL2	0
AMPD2	1.51492	6.59287	104.897	1.9534e-07	2.72112e-06	2.85783	AMPD2	0	AMPD2
AMPD3	0.00929123	1.95803	0.00343671	0.95418	0.965194	1.00646	0	0	0
AMPH	2.23175	3.59223	303.955	3.88054e-10	3.59441e-08	4.69703	AMPH	0	AMPH
AMT	-0.17966	3.91774	0.528587	0.480613	0.556099	1.13262	0	0	0
AMY2B	-0.0192966	0.969162	0.00204088	0.964682	0.973193	1.01347	0	0	0
AMZ1	-0.758343	1.16843	10.2354	0.00730339	0.0154884	1.69155	AMZ1	AMZ1	0
AMZ2	-0.201217	6.83625	5.77408	0.0326161	0.0559597	1.14967	0	0	0
AMZ2P1	-0.577235	2.90265	20.1067	0.000678366	0.00202941	1.49199	0	0	0
ANAPC1	-0.0525531	6.13849	0.228593	0.640832	0.703622	1.0371	0	0	0
ANAPC10	-0.404094	3.60319	9.25838	0.00981875	0.0199346	1.32326	0	0	0
ANAPC11	0.229699	6.0905	1.47289	0.247351	0.318492	1.17259	0	0	0
ANAPC13	0.0176384	5.75637	0.0179801	0.895469	0.919483	1.0123	0	0	0
ANAPC15	0.476008	5.12891	11.3659	0.00527762	0.011701	1.39089	0	0	0
ANAPC16	-0.847835	5.9187	89.8721	4.62771e-07	5.2656e-06	1.7998	ANAPC16	ANAPC16	0
ANAPC2	0.072845	5.16937	0.148457	0.706499	0.762059	1.05179	0	0	0
ANAPC4	0.0457601	4.42885	0.0444717	0.836381	0.873089	1.03223	0	0	0
ANAPC5	0.475853	7.58973	56.4977	5.59672e-06	3.81145e-05	1.39074	0	0	0
ANAPC7	-0.1635	6.80511	4.3395	0.058409	0.0922928	1.12	0	0	0
ANG	1.83417	1.06861	52.7461	7.97754e-06	5.09711e-05	3.56565	ANG	0	ANG
ANGEL1	0.366577	5.40388	17.3851	0.00119691	0.0032699	1.28929	0	0	0
ANGEL2	-1.15873	4.7717	44.3891	1.90539e-05	0.00010305	2.23261	ANGEL2	ANGEL2	0
ANGPTL2	-0.490393	2.62658	8.42242	0.0128077	0.0250689	1.40483	0	0	0
ANGPTL4	-2.31012	-1.36585	11.6957	0.00481608	0.0108136	4.95923	ANGPTL4	ANGPTL4	0
ANK1	-0.606167	2.38504	15.7656	0.00172376	0.00447848	1.52221	ANK1	ANK1	0
ANK2	-2.21018	4.00894	383.684	9.50981e-11	1.426e-08	4.62733	ANK2	ANK2	0
ANK3	0.0441344	1.87716	0.0730963	0.791298	0.835605	1.03106	0	0	0
ANKAR	-0.681306	1.53352	4.46606	0.0553312	0.0880327	1.60359	0	0	0
ANKDD1A	0.775523	1.39971	12.0799	0.00433658	0.0098701	1.71181	ANKDD1A	0	ANKDD1A
ANKEF1	-0.883646	1.81304	20.9763	0.000571828	0.0017585	1.84503	ANKEF1	ANKEF1	0
ANKFY1	-0.550549	7.45177	45.1502	1.75093e-05	9.59376e-05	1.46464	0	0	0
ANKH	-0.770606	5.09359	69.7204	1.84553e-06	1.58505e-05	1.70599	ANKH	ANKH	0
ANKHD1	0.528324	3.66451	14.6976	0.00222031	0.00556789	1.44225	0	0	0
ANKHD1-EIF4EBP3	-0.509038	0.0193941	2.96291	0.10986	0.159204	1.4231	0	0	0
ANKIB1	0.0921466	6.88209	0.730374	0.408863	0.485257	1.06596	0	0	0
ANKLE1	0.104678	0.680187	0.252874	0.623812	0.68907	1.07525	0	0	0
ANKLE2	0.0162037	7.88871	0.0543187	0.819489	0.859421	1.01129	0	0	0
ANKMY1	-1.46973	2.48093	58.1135	4.83332e-06	3.38993e-05	2.7697	ANKMY1	ANKMY1	0
ANKMY2	0.542762	4.84913	20.7781	0.000594286	0.00181801	1.45676	0	0	0
ANKRA2	-0.301183	4.86347	4.31972	0.0589085	0.0929515	1.23215	0	0	0
ANKRD1	-1.86335	6.16263	405.286	6.82222e-11	1.12183e-08	3.63853	ANKRD1	ANKRD1	0
ANKRD10	0.830837	4.76992	36.6555	4.83521e-05	0.00022079	1.77872	ANKRD10	0	ANKRD10
ANKRD11	-1.30781	7.53282	90.7363	4.38892e-07	5.07326e-06	2.47566	ANKRD11	ANKRD11	0
ANKRD12	0.61134	5.01734	6.28679	0.0268738	0.0473225	1.52768	ANKRD12	0	ANKRD12
ANKRD13A	0.575648	6.42833	41.0571	2.79805e-05	0.000141205	1.49035	0	0	0
ANKRD13B	0.147101	3.98695	0.711364	0.414859	0.491179	1.10734	0	0	0
ANKRD13C	-0.100637	5.01964	0.556703	0.469409	0.545222	1.07225	0	0	0
ANKRD13D	0.103528	4.52197	0.306639	0.58953	0.657755	1.0744	0	0	0
ANKRD16	-1.15844	1.93685	22.5316	0.000426079	0.00136657	2.23216	ANKRD16	ANKRD16	0
ANKRD17	-0.240043	7.83656	11.0742	0.0057294	0.0125505	1.18103	0	0	0
ANKRD18A	-0.123295	2.80181	0.250836	0.6252	0.690032	1.08922	0	0	0
ANKRD18B	-0.108365	3.55729	0.681919	0.424426	0.501022	1.07801	0	0	0
ANKRD2	0.7214	0.777101	8.60678	0.0120658	0.023824	1.64878	ANKRD2	0	ANKRD2
ANKRD20A11P	-1.46611	-0.786889	17.31	0.00121676	0.00331568	2.76275	ANKRD20A11P	ANKRD20A11P	0
ANKRD20A5P	0.199297	2.00166	0.783388	0.392835	0.469049	1.14814	0	0	0
ANKRD23	-0.0676449	1.34824	0.0673954	0.799399	0.842397	1.048	0	0	0
ANKRD24	-0.707404	1.57883	15.3808	0.00188609	0.00483667	1.63286	ANKRD24	ANKRD24	0
ANKRD26	-0.476109	4.46318	4.40622	0.0567616	0.0900397	1.39099	0	0	0
ANKRD27	0.165447	6.48258	4.2142	0.0616607	0.096654	1.12151	0	0	0
ANKRD28	-0.690475	7.02663	35.9108	5.33045e-05	0.000239592	1.61381	ANKRD28	ANKRD28	0
ANKRD29	-1.49964	-0.051091	12.3213	0.0040639	0.0093353	2.82772	ANKRD29	ANKRD29	0
ANKRD30B	-1.41669	3.90132	28.148	0.000163335	0.000603944	2.66972	ANKRD30B	ANKRD30B	0
ANKRD31	-3.78803	1.31715	197.292	5.09664e-09	1.9224e-07	13.8138	ANKRD31	ANKRD31	0
ANKRD33B	-0.675787	5.05372	50.115	1.03587e-05	6.29044e-05	1.59747	ANKRD33B	ANKRD33B	0
ANKRD34A	1.08765	1.15057	33.6217	7.26548e-05	0.00030892	2.12528	ANKRD34A	0	ANKRD34A
ANKRD34B	-0.810688	-0.356156	9.62239	0.00877819	0.0181633	1.75405	ANKRD34B	ANKRD34B	0
ANKRD35	-0.413671	-1.38426	0.533269	0.478715	0.554316	1.33207	0	0	0
ANKRD36	-0.282337	2.6444	1.21701	0.290759	0.364632	1.21616	0	0	0
ANKRD36B	-0.638386	1.22485	8.33214	0.0131904	0.0257046	1.55659	ANKRD36B	ANKRD36B	0
ANKRD36C	-0.248243	2.0141	2.156	0.166754	0.227442	1.18776	0	0	0
ANKRD37	-1.08746	0.794838	22.1469	0.000457641	0.00145631	2.12499	ANKRD37	ANKRD37	0
ANKRD39	0.0276524	3.27037	0.0154646	0.903013	0.925295	1.01935	0	0	0
ANKRD40	-0.129263	7.08855	2.95967	0.110035	0.159379	1.09373	0	0	0
ANKRD42	-0.00587051	4.41637	0.00390262	0.951177	0.96289	1.00408	0	0	0
ANKRD44	0.387242	2.9666	7.30701	0.0186331	0.034628	1.30789	0	0	0
ANKRD46	0.366952	3.24553	4.05791	0.066027	0.102548	1.28962	0	0	0
ANKRD49	-0.0379525	3.37789	0.0280901	0.869581	0.899133	1.02666	0	0	0
ANKRD50	0.935739	4.98045	36.2611	5.0905e-05	0.000230887	1.91287	ANKRD50	0	ANKRD50
ANKRD52	-0.472467	8.33051	24.0448	0.000324174	0.00107776	1.38748	0	0	0
ANKRD53	-0.514053	-0.834973	2.12306	0.169785	0.23108	1.42806	0	0	0
ANKRD54	-0.511775	4.92736	15.5198	0.00182551	0.00469945	1.4258	0	0	0
ANKRD6	-0.78785	2.33488	28.9969	0.000143024	0.000541707	1.7265	ANKRD6	ANKRD6	0
ANKRD9	0.817094	4.42052	25.0385	0.000272637	0.000929492	1.76185	ANKRD9	0	ANKRD9
ANKS1A	0.125798	5.9507	1.52035	0.24028	0.310782	1.09111	0	0	0
ANKS3	0.362529	4.44904	4.25553	0.0605645	0.0952156	1.28568	0	0	0
ANKS6	-0.986175	4.97321	101.563	2.34177e-07	3.14421e-06	1.98093	ANKS6	ANKS6	0
ANKZF1	-0.172139	6.08165	3.07863	0.103818	0.151589	1.12673	0	0	0
ANLN	1.33347	8.49152	155.113	2.08361e-08	5.28485e-07	2.52007	ANLN	0	ANLN
ANO1	-0.532655	-1.04179	1.23175	0.287988	0.361715	1.44659	0	0	0
ANO10	1.25577	5.00868	152.157	2.32991e-08	5.73079e-07	2.38795	ANO10	0	ANO10
ANO2	0.103559	1.0456	0.228811	0.640674	0.703554	1.07442	0	0	0
ANO6	0.540051	7.15932	33.4386	7.4527e-05	0.000314868	1.45402	0	0	0
ANO7	1.42015	0.817766	35.8793	5.3526e-05	0.0002403	2.67613	ANO7	0	ANO7
ANO8	1.17085	4.03586	38.5224	3.81145e-05	0.000181637	2.25144	ANO8	0	ANO8
ANO9	-0.342091	-0.324381	0.765636	0.398092	0.474397	1.26759	0	0	0
ANOS1	0.949731	1.86807	34.7077	6.26056e-05	0.000274239	1.93151	ANOS1	0	ANOS1
ANP32A	-0.104398	7.49959	2.08727	0.173159	0.234973	1.07505	0	0	0
ANP32B	-0.206213	8.40032	8.0894	0.014288	0.0275319	1.15366	0	0	0
ANP32E	0.542014	7.20075	13.3739	0.00308594	0.00738555	1.456	0	0	0
ANPEP	1.31569	3.10264	62.1158	3.40923e-06	2.57727e-05	2.48921	ANPEP	0	ANPEP
ANTXR1	0.213343	5.59476	6.69516	0.0231422	0.0416537	1.15937	0	0	0
ANTXR2	0.933671	3.15571	48.9378	1.16855e-05	6.8903e-05	1.91013	ANTXR2	0	ANTXR2
ANXA1	-0.0936299	7.17132	1.34661	0.267581	0.339994	1.06705	0	0	0
ANXA11	0.723806	7.05302	30.9531	0.000106425	0.000423933	1.65153	ANXA11	0	ANXA11
ANXA2	0.792945	9.61106	71.0225	1.6711e-06	1.46359e-05	1.73261	ANXA2	0	ANXA2
ANXA2P1	1.0948	-0.859791	10.4523	0.00685239	0.0146658	2.13584	ANXA2P1	0	ANXA2P1
ANXA2P2	0.525432	0.624709	3.05356	0.105091	0.153154	1.43936	0	0	0
ANXA2P3	1.36535	-0.440737	16.9984	0.00130326	0.0035197	2.57639	ANXA2P3	0	ANXA2P3
ANXA2R	0.971991	2.29841	32.242	8.82464e-05	0.000361053	1.96155	ANXA2R	0	ANXA2R
ANXA3	0.137154	5.70465	2.42087	0.144705	0.201556	1.09973	0	0	0
ANXA4	-0.448845	4.64359	19.5523	0.000758356	0.00222728	1.36495	0	0	0
ANXA5	0.783003	9.06242	101.026	2.41245e-07	3.2155e-06	1.72071	ANXA5	0	ANXA5
ANXA6	1.87869	8.03155	263.34	9.17123e-10	6.24283e-08	3.6774	ANXA6	0	ANXA6
ANXA7	0.0832449	7.43081	1.29761	0.276037	0.349252	1.0594	0	0	0
ANXA9	-0.170459	-1.09082	0.218968	0.679199	0.73827	1.12542	0	0	0
AOC2	0.133803	3.87341	1.24009	0.286435	0.360136	1.09718	0	0	0
AOC3	1.06028	2.81421	25.4284	0.000255068	0.000880407	2.08533	AOC3	0	AOC3
AOX1	-0.341759	4.56706	9.08107	0.0103776	0.0208937	1.2673	0	0	0
AP1AR	-0.801863	4.27849	17.3655	0.00120204	0.00328024	1.74335	AP1AR	AP1AR	0
AP1B1	0.316008	7.33074	3.55197	0.0829643	0.124903	1.24488	0	0	0
AP1G1	0.48482	7.50057	24.8502	0.000281628	0.000955407	1.39941	0	0	0
AP1G2	0.0698662	6.77204	0.367803	0.555072	0.626667	1.04962	0	0	0
AP1M1	0.621007	6.32497	19.7878	0.000723105	0.00213877	1.53795	AP1M1	0	AP1M1
AP1M2	1.53537	3.65472	101.736	2.31959e-07	3.12014e-06	2.89864	AP1M2	0	AP1M2
AP1S1	1.03663	5.79774	72.4276	1.50395e-06	1.34784e-05	2.05143	AP1S1	0	AP1S1
AP1S2	0.799629	3.99395	6.88209	0.0216401	0.0393371	1.74065	AP1S2	0	AP1S2
AP1S3	0.0609378	3.40347	0.0677652	0.798863	0.842013	1.04314	0	0	0
AP2A1	0.819347	7.23627	23.5388	0.000354723	0.00116791	1.76461	AP2A1	0	AP2A1
AP2A2	0.0084665	6.59545	0.00519855	0.943664	0.956473	1.00589	0	0	0
AP2B1	0.434208	8.96422	38.7068	3.72474e-05	0.000178026	1.35117	0	0	0
AP2M1	0.504359	9.58934	20.0604	0.000684658	0.0020454	1.41849	0	0	0
AP2S1	0.0233528	6.50078	0.0288376	0.867875	0.897852	1.01632	0	0	0
AP3B1	-0.188314	6.3877	1.97659	0.184147	0.247442	1.13943	0	0	0
AP3B2	-2.13604	0.956194	53.7375	7.24987e-06	4.72404e-05	4.39553	AP3B2	AP3B2	0
AP3D1	0.0805247	8.67094	0.334059	0.573556	0.6433	1.0574	0	0	0
AP3M1	-0.109495	7.13221	0.617174	0.446753	0.523268	1.07885	0	0	0
AP3M2	-1.02009	6.61441	138.376	4.03368e-08	8.3005e-07	2.02804	AP3M2	AP3M2	0
AP3S1	0.377267	5.25067	2.75008	0.122146	0.174213	1.29888	0	0	0
AP3S2	-2.08305	0.100775	62.7947	3.2193e-06	2.46543e-05	4.23702	AP3S2	AP3S2	0
AP4B1	-0.0570396	3.9852	0.249049	0.626423	0.691172	1.04033	0	0	0
AP4E1	-0.70923	5.95054	13.9107	0.00269444	0.00658427	1.63493	AP4E1	AP4E1	0
AP4M1	0.0690622	3.64457	0.2504	0.625498	0.690307	1.04903	0	0	0
AP4S1	-0.667036	3.61666	25.6404	0.000246065	0.000855384	1.58781	AP4S1	AP4S1	0
AP5B1	-0.432937	4.99039	10.5976	0.00656861	0.0141328	1.34998	0	0	0
AP5M1	-0.527136	4.86545	9.0074	0.0106207	0.021304	1.44107	0	0	0
AP5S1	0.111756	4.0671	0.718143	0.412705	0.489103	1.08054	0	0	0
AP5Z1	-0.610002	3.93537	5.73545	0.0331048	0.0566455	1.52626	AP5Z1	AP5Z1	0
APAF1	0.774922	6.17756	32.2798	8.77701e-05	0.000359607	1.7111	APAF1	0	APAF1
APBA1	-0.452845	0.523833	2.81096	0.118465	0.169592	1.36874	0	0	0
APBA2	-0.401027	4.98689	5.08641	0.0427773	0.0706358	1.32045	0	0	0
APBA3	0.33423	3.7307	2.54687	0.135503	0.190498	1.2607	0	0	0
APBB1	-0.0715154	6.75905	0.192428	0.668398	0.729076	1.05082	0	0	0
APBB1IP	0.0188251	2.15708	0.0105768	0.919721	0.93766	1.01313	0	0	0
APBB2	-0.290764	6.03684	14.0649	0.00259286	0.00636713	1.22329	0	0	0
APBB3	0.150787	4.31252	0.837461	0.377461	0.453728	1.11017	0	0	0
APC	-0.549458	5.63101	17.3743	0.00119974	0.00327579	1.46354	0	0	0
APC2	-0.751106	1.78419	8.15009	0.0140038	0.0270555	1.68308	APC2	APC2	0
APCDD1L	1.84706	2.74356	141.166	3.59521e-08	7.63657e-07	3.59767	APCDD1L	0	APCDD1L
APCDD1L-AS1	-0.202515	-0.942664	0.339874	0.570283	0.640381	1.1507	0	0	0
APEH	0.71363	7.04591	28.7742	0.000148052	0.000556861	1.63993	APEH	0	APEH
APEX1	0.0100974	7.85024	0.012157	0.913957	0.933409	1.00702	0	0	0
APEX2	0.0477842	6.58815	0.187451	0.672433	0.732603	1.03368	0	0	0
APH1A	0.00185207	7.42463	0.00039314	0.984494	0.98814	1.00128	0	0	0
APH1B	-0.194502	5.00635	1.73735	0.211147	0.278115	1.14433	0	0	0
API5	-0.299356	7.46764	4.78626	0.0483713	0.0785437	1.2306	0	0	0
APIP	0.341751	4.52258	11.0991	0.0056891	0.0124715	1.26729	0	0	0
APITD1	-0.679372	1.36216	7.22276	0.019188	0.0354836	1.60144	APITD1	APITD1	0
APLF	-2.03988	2.41843	83.6975	6.85008e-07	7.15056e-06	4.11212	APLF	APLF	0
APLN	0.559385	1.23591	4.47008	0.0552367	0.0879237	1.47364	0	0	0
APLP1	1.19426	5.1733	52.2949	8.33657e-06	5.29079e-05	2.28828	APLP1	0	APLP1
APMAP	0.187962	7.32955	4.52975	0.0538561	0.0860368	1.13915	0	0	0
APOA1BP	-0.240267	6.16721	3.3443	0.0914166	0.135839	1.18121	0	0	0
APOBEC3B	1.19276	4.34319	111.323	1.39688e-07	2.07969e-06	2.2859	APOBEC3B	0	APOBEC3B
APOBEC3C	1.36534	4.87722	167.431	1.33518e-08	3.76368e-07	2.57638	APOBEC3C	0	APOBEC3C
APOBEC3D	0.369371	0.58155	1.90031	0.192245	0.256848	1.29179	0	0	0
APOBEC3F	0.580806	4.24786	38.7171	3.71996e-05	0.000178009	1.49568	0	0	0
APOBEC3G	-1.25544	0.666025	45.2928	1.72364e-05	9.47257e-05	2.3874	APOBEC3G	APOBEC3G	0
APOBEC3H	-0.229741	-0.746901	0.522336	0.483167	0.558631	1.17262	0	0	0
APOBR	-1.07554	-0.902596	5.45549	0.0369193	0.0621764	2.1075	APOBR	APOBR	0
APOC1	-0.109181	2.08182	0.188524	0.671557	0.731867	1.07862	0	0	0
APOE	0.811923	3.95715	8.76085	0.0114843	0.0227989	1.75555	APOE	0	APOE
APOL1	-1.68934	5.9206	173.645	1.07898e-08	3.24249e-07	3.22509	APOL1	APOL1	0
APOL2	-0.104628	6.99665	0.831609	0.37908	0.455338	1.07522	0	0	0
APOL3	-2.53237	2.97398	251.202	1.21573e-09	7.41344e-08	5.78521	APOL3	APOL3	0
APOL4	-4.08389	-0.623095	49.21	1.13619e-05	6.75061e-05	16.958	APOL4	APOL4	0
APOL6	-3.78019	6.40347	684.623	2.77703e-12	1.36125e-09	13.7389	APOL6	APOL6	0
APOLD1	1.38892	3.10315	85.9505	5.91964e-07	6.4031e-06	2.61882	APOLD1	0	APOLD1
APOM	-0.44606	0.828951	3.51428	0.0844251	0.126672	1.36231	0	0	0
APOO	0.778931	3.78593	38.2603	3.93878e-05	0.000186834	1.71586	APOO	0	APOO
APOOL	0.112206	5.12514	0.285674	0.602395	0.669608	1.08088	0	0	0
APOPT1	-0.255171	4.91187	7.25849	0.0189503	0.0350853	1.19348	0	0	0
APP	0.178713	10.0801	5.37422	0.0381227	0.0639823	1.13187	0	0	0
APPBP2	-0.634326	6.92696	10.8723	0.00606848	0.0132004	1.55221	APPBP2	APPBP2	0
APPL1	-0.461705	6.39709	6.94712	0.0211448	0.0385565	1.37717	0	0	0
APPL2	0.324761	5.90858	13.1591	0.00326093	0.00773981	1.25246	0	0	0
APRT	0.046218	5.99502	0.0358499	0.852869	0.88611	1.03255	0	0	0
APTR	-0.889763	3.15933	60.8392	3.80267e-06	2.81498e-05	1.85287	APTR	APTR	0
APTX	-0.148741	5.72945	3.21506	0.097209	0.143182	1.1086	0	0	0
AQP1	1.2686	1.57558	38.8504	3.65879e-05	0.000175792	2.40928	AQP1	0	AQP1
AQP11	-0.086455	0.81549	0.111743	0.743717	0.794417	1.06176	0	0	0
AQP3	1.28789	0.955936	25.9855	0.000232193	0.000814316	2.4417	AQP3	0	AQP3
AQR	-0.112234	6.99007	0.966284	0.344276	0.420163	1.0809	0	0	0
AR	1.208	2.35019	68.7845	1.98399e-06	1.67739e-05	2.31017	AR	0	AR
ARAF	0.933067	6.41563	42.2536	2.43075e-05	0.00012597	1.90933	ARAF	0	ARAF
ARAP1	0.324323	6.95269	4.27852	0.0599651	0.0943543	1.25208	0	0	0
ARAP2	0.740103	4.86966	19.4812	0.00076939	0.00225442	1.67029	ARAP2	0	ARAP2
ARAP3	-0.0665404	5.7539	0.23028	0.639614	0.702548	1.0472	0	0	0
ARC	0.374182	0.0940912	0.605181	0.4511	0.527537	1.2961	0	0	0
ARCN1	1.32743	8.87411	199.137	4.82436e-09	1.85804e-07	2.50955	ARCN1	0	ARCN1
AREG	-0.406057	0.223505	2.91913	0.112258	0.162085	1.32506	0	0	0
AREL1	0.288904	6.50719	14.7616	0.00218625	0.00549096	1.22171	0	0	0
ARF1	0.825537	8.62233	52.614	8.08078e-06	5.15753e-05	1.77219	ARF1	0	ARF1
ARF3	0.115349	8.27622	2.06788	0.175021	0.23717	1.08324	0	0	0
ARF4	1.1937	8.08499	102.749	2.19423e-07	2.98167e-06	2.28738	ARF4	0	ARF4
ARF5	0.858008	6.26429	32.371	8.66337e-05	0.000355448	1.81253	ARF5	0	ARF5
ARF6	0.127479	7.17809	1.70404	0.215306	0.282601	1.09238	0	0	0
ARFGAP1	1.41334	8.55249	78.4306	9.77163e-07	9.45194e-06	2.66354	ARFGAP1	0	ARFGAP1
ARFGAP2	-0.352587	6.85445	10.7974	0.00620035	0.0134333	1.27685	0	0	0
ARFGAP3	1.40092	6.96872	167.369	1.33805e-08	3.76368e-07	2.6407	ARFGAP3	0	ARFGAP3
ARFGEF1	-0.0765227	7.20959	0.302477	0.592037	0.659999	1.05447	0	0	0
ARFGEF2	-0.248949	8.27717	9.3999	0.00939788	0.0192077	1.18834	0	0	0
ARFGEF3	-0.983657	4.71039	64.2637	2.84889e-06	2.2284e-05	1.97747	ARFGEF3	ARFGEF3	0
ARFIP1	0.332598	5.14927	5.17579	0.0412627	0.0685261	1.25928	0	0	0
ARFIP2	0.62753	6.94112	39.4999	3.377e-05	0.000164961	1.54492	ARFIP2	0	ARFIP2
ARFRP1	-0.794436	6.22397	14.8746	0.00212752	0.00537203	1.7344	ARFRP1	ARFRP1	0
ARG2	0.480106	4.72724	19.5022	0.000766114	0.00224646	1.39485	0	0	0
ARGLU1	-0.0795149	5.76471	0.36931	0.554275	0.62588	1.05666	0	0	0
ARHGAP1	0.316973	7.20236	7.45063	0.01773	0.0331772	1.24571	0	0	0
ARHGAP10	-0.189138	5.09518	4.62708	0.0516915	0.0831142	1.14008	0	0	0
ARHGAP11A	0.107332	6.7788	0.291033	0.599049	0.666749	1.07723	0	0	0
ARHGAP11B	-0.338631	2.43972	2.52181	0.137273	0.192599	1.26456	0	0	0
ARHGAP12	0.667036	4.81009	13.0134	0.00338626	0.00800562	1.58781	ARHGAP12	0	ARHGAP12
ARHGAP17	0.698039	6.84933	54.0272	7.05201e-06	4.61154e-05	1.6223	ARHGAP17	0	ARHGAP17
ARHGAP18	0.614883	4.9421	23.1485	0.000380584	0.00124188	1.53143	ARHGAP18	0	ARHGAP18
ARHGAP19	0.107341	5.62136	1.24546	0.285442	0.359103	1.07724	0	0	0
ARHGAP21	-0.596475	5.94505	54.2392	6.91116e-06	4.54784e-05	1.51202	ARHGAP21	ARHGAP21	0
ARHGAP22	-0.582035	0.575293	2.52274	0.137207	0.192541	1.49696	0	0	0
ARHGAP23	-0.237947	7.13779	2.00684	0.181057	0.243702	1.17931	0	0	0
ARHGAP26	-0.707762	4.82305	51.6505	8.88234e-06	5.56477e-05	1.63327	ARHGAP26	ARHGAP26	0
ARHGAP27	-0.19045	4.11048	1.6177	0.226595	0.295431	1.14112	0	0	0
ARHGAP28	-0.608702	2.83936	8.29259	0.0133623	0.0259809	1.52489	ARHGAP28	ARHGAP28	0
ARHGAP29	0.69381	7.15156	13.3351	0.00311672	0.00744584	1.61755	ARHGAP29	0	ARHGAP29
ARHGAP30	-1.36267	-0.879576	8.34942	0.0131161	0.0255753	2.5716	ARHGAP30	ARHGAP30	0
ARHGAP31	0.667355	2.26592	21.7285	0.000495111	0.00155526	1.58816	ARHGAP31	0	ARHGAP31
ARHGAP32	-0.570473	4.84747	36.1128	5.1905e-05	0.000234671	1.48501	0	0	0
ARHGAP33	1.20105	3.76683	33.3744	7.51978e-05	0.000317336	2.29908	ARHGAP33	0	ARHGAP33
ARHGAP35	-0.213656	7.54976	5.59253	0.0349903	0.0593582	1.15962	0	0	0
ARHGAP39	-0.793378	3.67204	12.9362	0.00345494	0.00814066	1.73313	ARHGAP39	ARHGAP39	0
ARHGAP4	0.25717	-0.276258	0.33481	0.573131	0.642939	1.19513	0	0	0
ARHGAP40	-1.87315	-0.428222	24.3346	0.000308053	0.00102977	3.66333	ARHGAP40	ARHGAP40	0
ARHGAP42	-0.650316	3.00358	17.9518	0.00105875	0.00295309	1.56951	ARHGAP42	ARHGAP42	0
ARHGAP44	0.318102	3.66049	8.04487	0.0145008	0.0278686	1.24669	0	0	0
ARHGAP5	-0.171006	6.76381	0.461625	0.509267	0.583552	1.12584	0	0	0
ARHGAP5-AS1	0.00896323	0.170279	0.00115195	0.973461	0.980159	1.00623	0	0	0
ARHGAP6	1.11431	2.64241	78.5687	9.67844e-07	9.39907e-06	2.16491	ARHGAP6	0	ARHGAP6
ARHGAP9	-2.36729	1.76384	133.896	4.87472e-08	9.42425e-07	5.15973	ARHGAP9	ARHGAP9	0
ARHGDIA	0.669487	8.05262	8.00274	0.0147056	0.0282362	1.59051	ARHGDIA	0	ARHGDIA
ARHGDIB	1.83233	1.85809	149.575	2.5729e-08	6.14264e-07	3.56112	ARHGDIB	0	ARHGDIB
ARHGEF1	0.798224	6.04748	16.3432	0.00150968	0.00399854	1.73896	ARHGEF1	0	ARHGEF1
ARHGEF10	0.559564	6.46989	64.2283	2.85721e-06	2.23253e-05	1.47382	0	0	0
ARHGEF10L	-0.716834	3.37461	9.81643	0.00827648	0.0172594	1.64357	ARHGEF10L	ARHGEF10L	0
ARHGEF11	-1.18868	6.01111	111.511	1.38366e-07	2.0642e-06	2.27944	ARHGEF11	ARHGEF11	0
ARHGEF12	0.0161225	8.36123	0.0277188	0.870438	0.899827	1.01124	0	0	0
ARHGEF16	0.705055	3.77985	9.80602	0.00830254	0.0173063	1.63021	ARHGEF16	0	ARHGEF16
ARHGEF17	-0.0486898	7.0197	0.104935	0.751349	0.800815	1.03433	0	0	0
ARHGEF18	0.406034	6.75959	7.17786	0.0194918	0.0359498	1.32504	0	0	0
ARHGEF19	0.307989	3.87631	3.54135	0.0833725	0.125414	1.23798	0	0	0
ARHGEF2	-1.77627	7.58197	211.608	3.36949e-09	1.46122e-07	3.42538	ARHGEF2	ARHGEF2	0
ARHGEF25	0.299511	5.3492	5.89759	0.0311096	0.0537417	1.23073	0	0	0
ARHGEF26	0.349907	4.44582	11.5409	0.00502662	0.0112175	1.27448	0	0	0
ARHGEF28	-0.545018	7.25871	62.0725	3.42177e-06	2.58265e-05	1.45904	0	0	0
ARHGEF3	0.26348	3.64522	4.62637	0.0517068	0.0831297	1.20037	0	0	0
ARHGEF33	-1.57371	-1.06107	11.124	0.00564916	0.0124014	2.97669	ARHGEF33	ARHGEF33	0
ARHGEF37	-1.61906	1.68579	59.8088	4.15905e-06	3.01773e-05	3.07174	ARHGEF37	ARHGEF37	0
ARHGEF39	0.145188	3.6996	1.82806	0.200343	0.266237	1.10587	0	0	0
ARHGEF4	0.707882	2.71576	25.6733	0.000244703	0.000851253	1.6334	ARHGEF4	0	ARHGEF4
ARHGEF40	0.89694	6.20776	26.3672	0.000217893	0.000772496	1.86211	ARHGEF40	0	ARHGEF40
ARHGEF6	0.00422728	1.04532	0.000273063	0.987077	0.990033	1.00293	0	0	0
ARHGEF7	-0.180193	5.676	4.52652	0.0539296	0.0861262	1.13304	0	0	0
ARHGEF9	-0.0193959	5.48404	0.0604962	0.809711	0.851594	1.01353	0	0	0
ARID1A	-0.116742	7.47489	1.04568	0.325912	0.401187	1.08428	0	0	0
ARID1B	-0.316703	5.85452	7.26104	0.0189335	0.035066	1.24548	0	0	0
ARID2	-0.479678	6.14407	19.4489	0.000774472	0.00226607	1.39443	0	0	0
ARID3A	0.705004	3.60498	19.7574	0.000727557	0.00214803	1.63015	ARID3A	0	ARID3A
ARID3B	-0.0915756	2.28909	0.252963	0.623751	0.68906	1.06553	0	0	0
ARID4A	-0.382682	5.65368	5.85907	0.0315705	0.0544273	1.30376	0	0	0
ARID4B	0.184126	5.94661	2.05635	0.176142	0.238313	1.13613	0	0	0
ARID5A	0.632806	2.98051	8.72635	0.0116116	0.0230297	1.55058	ARID5A	0	ARID5A
ARID5B	-0.56726	7.05974	52.8386	7.90614e-06	5.05931e-05	1.48171	0	0	0
ARIH1	-0.156296	6.96842	1.77055	0.207107	0.273754	1.11442	0	0	0
ARIH2	-0.350705	7.52943	24.9276	0.00027789	0.000945135	1.27518	0	0	0
ARIH2OS	-2.02773	0.294021	44.5877	1.86361e-05	0.000101089	4.07764	ARIH2OS	ARIH2OS	0
ARL1	0.637321	6.46333	18.7924	0.000886529	0.00254549	1.55544	ARL1	0	ARL1
ARL10	-0.311257	4.34023	7.87406	0.0153524	0.0292989	1.24079	0	0	0
ARL13B	-0.377517	5.56765	7.30011	0.0186778	0.034689	1.2991	0	0	0
ARL14EP	-1.03393	5.67808	36.3992	4.99938e-05	0.000227223	2.0476	ARL14EP	ARL14EP	0
ARL15	0.803087	2.92521	12.9144	0.00347461	0.00817934	1.74483	ARL15	0	ARL15
ARL17A	0.77932	0.31482	4.43425	0.056086	0.0890935	1.71632	0	0	0
ARL2	0.630924	4.9668	6.97551	0.0209327	0.0382412	1.54856	ARL2	0	ARL2
ARL2BP	-0.14712	5.74609	1.38015	0.261996	0.33391	1.10736	0	0	0
ARL3	1.23064	5.36214	165.481	1.42967e-08	3.98537e-07	2.3467	ARL3	0	ARL3
ARL4A	0.772754	2.30298	10.6073	0.00655013	0.0140993	1.70853	ARL4A	0	ARL4A
ARL4C	0.469312	6.13871	29.3608	0.000135226	0.000518614	1.38445	0	0	0
ARL4D	-1.43738	5.2784	102.774	2.19122e-07	2.98035e-06	2.70829	ARL4D	ARL4D	0
ARL5A	0.5573	4.57347	4.9415	0.0453758	0.074337	1.47151	0	0	0
ARL5B	0.53847	4.07854	6.58535	0.0240819	0.0431017	1.45243	0	0	0
ARL6	-0.339365	2.44355	4.29109	0.0596404	0.0939443	1.2652	0	0	0
ARL6IP1	0.607806	7.68651	14.6356	0.00225397	0.00563878	1.52394	ARL6IP1	0	ARL6IP1
ARL6IP4	-0.210292	7.27122	0.960362	0.345705	0.421616	1.15692	0	0	0
ARL6IP5	0.944798	5.55342	50.4116	1.00526e-05	6.15231e-05	1.92492	ARL6IP5	0	ARL6IP5
ARL6IP6	0.567402	5.36256	11.3383	0.00531856	0.0117721	1.48185	0	0	0
ARL8A	-0.262418	5.0579	3.68502	0.0780454	0.118534	1.19949	0	0	0
ARL8B	-0.105686	6.16935	0.187975	0.672004	0.732245	1.07601	0	0	0
ARL9	-0.998514	-0.235722	11.1052	0.00567918	0.0124572	1.99794	ARL9	ARL9	0
ARMC1	0.232759	6.13335	1.16815	0.300219	0.374857	1.17508	0	0	0
ARMC10	-0.181623	3.65985	1.30782	0.274244	0.347254	1.13416	0	0	0
ARMC12	-0.446766	-0.0335682	1.15154	0.303532	0.377963	1.36298	0	0	0
ARMC2	0.437697	1.37585	6.12553	0.0285404	0.0498851	1.35444	0	0	0
ARMC4	0.262278	1.52908	1.9622	0.18564	0.249138	1.19937	0	0	0
ARMC5	0.199865	2.64355	0.595308	0.454731	0.531166	1.14859	0	0	0
ARMC7	-0.68239	4.78231	18.7613	0.000892301	0.00256055	1.6048	ARMC7	ARMC7	0
ARMC8	-0.620323	5.97392	24.1848	0.000316265	0.0010541	1.53722	ARMC8	ARMC8	0
ARMC9	-0.749225	5.19171	61.7055	3.53028e-06	2.65224e-05	1.68089	ARMC9	ARMC9	0
ARMCX1	1.01402	5.24338	142.836	3.35926e-08	7.33347e-07	2.01953	ARMCX1	0	ARMCX1
ARMCX2	0.460482	6.04712	30.1649	0.000119682	0.000467827	1.376	0	0	0
ARMCX3	0.590439	6.70898	26.4306	0.000215616	0.00076684	1.50571	ARMCX3	0	ARMCX3
ARMCX4	0.433927	6.19404	18.8337	0.000878944	0.00252817	1.35091	0	0	0
ARMCX5	-0.895627	4.26427	50.5469	9.91646e-06	6.09845e-05	1.86042	ARMCX5	ARMCX5	0
ARMCX5-GPRASP2	-1.5748	-0.893997	14.676	0.00223197	0.00559427	2.97895	ARMCX5-GPRASP2	ARMCX5-GPRASP2	0
ARMCX6	0.00917002	4.05901	0.00323473	0.955545	0.966241	1.00638	0	0	0
ARMT1	-0.101789	4.97318	0.218286	0.648398	0.710225	1.0731	0	0	0
ARNT	0.552756	6.47457	50.7185	9.7468e-06	6.01276e-05	1.46689	0	0	0
ARNT2	-1.56886	5.04318	233.329	1.88709e-09	1.00289e-07	2.96671	ARNT2	ARNT2	0
ARNTL	-0.374155	4.09904	7.81337	0.015669	0.0298201	1.29608	0	0	0
ARNTL2	-0.707309	6.451	24.3618	0.000306589	0.00102558	1.63276	ARNTL2	ARNTL2	0
ARPC1A	0.351418	7.35353	15.0364	0.00204663	0.00519648	1.27581	0	0	0
ARPC1B	0.948586	6.19726	20.6586	0.000608324	0.00185437	1.92998	ARPC1B	0	ARPC1B
ARPC2	0.219367	8.32322	7.96079	0.0149128	0.0285779	1.16422	0	0	0
ARPC3	0.827017	6.91037	112.735	1.30073e-07	1.9542e-06	1.77401	ARPC3	0	ARPC3
ARPC4	-0.35152	5.81285	15.9405	0.00165542	0.00432704	1.2759	0	0	0
ARPC5	0.958464	6.60635	46.2592	1.55116e-05	8.67452e-05	1.94324	ARPC5	0	ARPC5
ARPC5L	-0.267744	5.55428	11.5586	0.00500198	0.0111677	1.20392	0	0	0
ARPIN	-1.0302	4.99997	105.072	1.93516e-07	2.69982e-06	2.0423	ARPIN	ARPIN	0
ARPP19	0.0873645	7.52771	0.218486	0.648249	0.710167	1.06243	0	0	0
ARRB1	0.316802	3.92094	12.2368	0.00415705	0.00951642	1.24557	0	0	0
ARRB2	-0.011981	6.55523	0.0115181	0.916239	0.935122	1.00834	0	0	0
ARRDC1	0.634037	4.10006	8.236	0.0136128	0.0263888	1.5519	ARRDC1	0	ARRDC1
ARRDC1-AS1	0.507855	4.47723	13.2856	0.00315654	0.00753113	1.42193	0	0	0
ARRDC2	-0.427974	3.60247	9.56105	0.00894412	0.0184622	1.34534	0	0	0
ARRDC3	-1.5303	4.76287	65.8169	2.50988e-06	2.0223e-05	2.88847	ARRDC3	ARRDC3	0
ARRDC3-AS1	-0.101656	0.26341	0.121857	0.732846	0.785096	1.073	0	0	0
ARRDC4	-0.455055	4.27365	6.47061	0.0251123	0.0446777	1.37084	0	0	0
ARSA	0.449544	4.89454	4.68743	0.0504015	0.081308	1.36561	0	0	0
ARSB	-0.244247	4.91031	8.21824	0.0136926	0.0265243	1.18447	0	0	0
ARSD	-0.353999	4.13331	12.4749	0.00390079	0.0090215	1.2781	0	0	0
ARSE	-0.439198	1.97973	8.66293	0.01185	0.0234452	1.35585	0	0	0
ARSG	-0.739258	3.05927	40.2699	3.07494e-05	0.000152755	1.66932	ARSG	ARSG	0
ARSI	0.308543	4.11665	2.58734	0.132703	0.187047	1.23846	0	0	0
ARSJ	1.52883	6.62878	317.609	2.97888e-10	3.00662e-08	2.88551	ARSJ	0	ARSJ
ARSK	1.92719	4.58178	108.801	1.58999e-07	2.30454e-06	3.80314	ARSK	0	ARSK
ART5	1.28972	1.58478	34.8079	6.17626e-05	0.000271359	2.44481	ART5	0	ART5
ARV1	0.211177	3.77292	1.97024	0.184805	0.248153	1.15763	0	0	0
ARVCF	0.00390135	4.1232	0.000258492	0.987426	0.990268	1.00271	0	0	0
ASAH1	-0.116856	5.2019	0.777196	0.394656	0.470955	1.08437	0	0	0
ASAH2	-0.589038	-1.3332	1.39376	0.259775	0.331602	1.50424	0	0	0
ASAP1	-0.411211	8.2082	18.2693	0.000989477	0.00279221	1.3298	0	0	0
ASAP2	-0.22956	6.01039	5.71805	0.0333279	0.0569672	1.17248	0	0	0
ASAP3	-0.0233829	5.65033	0.0445321	0.836272	0.873089	1.01634	0	0	0
ASB1	-0.00646061	6.44643	0.00533745	0.942918	0.955982	1.00449	0	0	0
ASB13	-0.0556767	3.37374	0.217392	0.649065	0.710901	1.03935	0	0	0
ASB16-AS1	-0.0481707	4.23364	0.143424	0.711263	0.76635	1.03395	0	0	0
ASB3	0.386694	1.27672	1.1174	0.310504	0.385028	1.30739	0	0	0
ASB5	0.848405	-1.20558	5.36612	0.0421629	0.069763	1.80051	ASB5	0	ASB5
ASB6	0.123548	5.69547	0.862113	0.370752	0.447104	1.08941	0	0	0
ASB7	-0.416097	5.50787	17.1507	0.00126011	0.00341765	1.33431	0	0	0
ASB8	-0.0947221	5.21856	1.46951	0.247866	0.318931	1.06786	0	0	0
ASB9	3.05822	0.510779	99.8184	2.58047e-07	3.37491e-06	8.32946	ASB9	0	ASB9
ASCC1	-0.261158	5.29189	7.51243	0.0173573	0.0325421	1.19844	0	0	0
ASCC2	-0.612692	6.31672	21.1743	0.00055037	0.00170325	1.52911	ASCC2	ASCC2	0
ASCC3	-0.0835583	6.24998	0.403631	0.536691	0.609725	1.05963	0	0	0
ASF1A	-0.840961	4.16794	28.7224	0.000149251	0.000560795	1.79124	ASF1A	ASF1A	0
ASF1B	0.00197939	7.47159	0.000325268	0.985896	0.989072	1.00137	0	0	0
ASGR1	0.947237	1.64731	12.3679	0.00401356	0.00923706	1.92818	ASGR1	0	ASGR1
ASH1L	-0.0433384	6.37995	0.183522	0.675662	0.7353	1.0305	0	0	0
ASH1L-AS1	0.742015	0.502481	7.58156	0.0169513	0.0318667	1.67251	ASH1L-AS1	0	ASH1L-AS1
ASH2L	0.195985	6.307	7.56544	0.0170449	0.0320139	1.14551	0	0	0
ASIC1	2.11882	5.18989	296.501	4.50503e-10	3.92447e-08	4.34337	ASIC1	0	ASIC1
ASIC3	1.52404	1.75747	28.9905	0.000143164	0.000542098	2.87596	ASIC3	0	ASIC3
ASIC4	0.532694	0.343952	1.82649	0.200524	0.266424	1.44663	0	0	0
ASIP	0.373935	2.35015	3.95061	0.0692409	0.106724	1.29588	0	0	0
ASL	0.243971	5.4458	2.14131	0.168097	0.228996	1.18425	0	0	0
ASMTL	1.58587	5.40054	86.2425	5.81017e-07	6.30332e-06	3.00189	ASMTL	0	ASMTL
ASMTL-AS1	-0.291073	2.60667	1.22595	0.289074	0.362799	1.22355	0	0	0
ASNA1	0.0384332	6.22567	0.0663191	0.800969	0.843748	1.027	0	0	0
ASNS	-2.26914	9.3454	475.25	2.59019e-11	5.83279e-09	4.82035	ASNS	ASNS	0
ASNSD1	-0.620474	6.55222	12.1578	0.00424635	0.00969052	1.53738	ASNSD1	ASNSD1	0
ASPA	-1.59951	-0.545631	7.99581	0.0147396	0.0282866	3.0304	ASPA	ASPA	0
ASPH	1.45088	8.14741	207.158	3.8209e-09	1.59768e-07	2.73375	ASPH	0	ASPH
ASPHD1	1.5459	4.23858	40.7848	2.89041e-05	0.000145066	2.91987	ASPHD1	0	ASPHD1
ASPHD2	-1.29075	3.35078	92.4302	3.96114e-07	4.66382e-06	2.44655	ASPHD2	ASPHD2	0
ASPM	0.687443	7.02301	7.16362	0.0195892	0.0361023	1.61043	ASPM	0	ASPM
ASPSCR1	0.180275	4.87281	0.84735	0.374748	0.451018	1.1331	0	0	0
ASRGL1	0.114419	4.93204	1.31237	0.273452	0.346491	1.08254	0	0	0
ASS1	-1.46381	6.48823	124.545	7.38052e-08	1.28588e-06	2.75837	ASS1	ASS1	0
ASTE1	-0.127737	4.01692	1.5643	0.233969	0.303882	1.09258	0	0	0
ASTN2	-0.774083	3.44435	36.4635	4.95757e-05	0.000225884	1.7101	ASTN2	ASTN2	0
ASUN	0.411928	5.83052	10.2672	0.00723499	0.0153611	1.33046	0	0	0
ASXL1	0.484066	9.54577	38.0522	4.04338e-05	0.000190791	1.39868	0	0	0
ASXL2	-0.134886	6.78675	2.54487	0.135643	0.19064	1.09801	0	0	0
ATAD1	-0.330784	6.20272	4.79342	0.0482281	0.078371	1.2577	0	0	0
ATAD2	-0.347158	9.21859	8.90661	0.0109642	0.021909	1.27205	0	0	0
ATAD2B	-0.57102	4.73223	10.1525	0.00748476	0.0158271	1.48557	0	0	0
ATAD3A	0.315697	5.38166	1.81726	0.201591	0.267575	1.24461	0	0	0
ATAD3B	0.0578313	4.27407	0.112717	0.742647	0.793447	1.0409	0	0	0
ATAD5	0.464335	6.16603	3.48679	0.0855106	0.128104	1.37968	0	0	0
ATAT1	0.38632	5.00939	12.0165	0.00441177	0.0100258	1.30706	0	0	0
ATCAY	1.69345	1.73772	66.7212	2.33413e-06	1.9148e-05	3.2343	ATCAY	0	ATCAY
ATE1	-0.840749	5.88172	44.6137	1.85823e-05	0.000100872	1.79098	ATE1	ATE1	0
ATF1	-0.832935	5.54621	66.8482	2.31061e-06	1.90083e-05	1.7813	ATF1	ATF1	0
ATF2	0.222449	6.4401	2.73729	0.122937	0.175205	1.16671	0	0	0
ATF3	-2.91125	5.82744	859.332	6.86454e-13	7.72789e-10	7.52272	ATF3	ATF3	0
ATF4	-1.7932	8.79779	253.358	1.15528e-09	7.15202e-08	3.46584	ATF4	ATF4	0
ATF5	-3.34743	5.64839	552.961	1.02768e-11	3.00801e-09	10.1783	ATF5	ATF5	0
ATF6	-0.940292	6.59103	109.879	1.50389e-07	2.21964e-06	1.91892	ATF6	ATF6	0
ATF6B	-0.126665	6.69805	0.988803	0.338918	0.414756	1.09177	0	0	0
ATF7	0.333589	6.43915	18.7195	0.000900111	0.00257993	1.26014	0	0	0
ATF7IP	0.795986	7.10078	42.9214	2.2502e-05	0.000118035	1.73626	ATF7IP	0	ATF7IP
ATF7IP2	0.23742	2.56202	1.2773	0.279647	0.353087	1.17888	0	0	0
ATG10	-0.213936	2.67622	1.81442	0.201921	0.26794	1.15985	0	0	0
ATG101	-0.0901786	6.75987	0.388063	0.544531	0.616907	1.0645	0	0	0
ATG12	-0.23046	5.61361	2.24623	0.158794	0.217946	1.17321	0	0	0
ATG13	-0.096033	7.43755	1.15562	0.302713	0.377232	1.06883	0	0	0
ATG14	0.315801	5.48166	3.74011	0.076113	0.115972	1.2447	0	0	0
ATG16L1	-0.340902	6.04363	16.7241	0.0013854	0.00370935	1.26655	0	0	0
ATG16L2	0.0101865	4.86028	0.00244001	0.961385	0.970804	1.00709	0	0	0
ATG2A	-0.0188136	6.11928	0.00803789	0.929984	0.945489	1.01313	0	0	0
ATG2B	-0.718583	6.5679	34.9911	6.02553e-05	0.000265853	1.64557	ATG2B	ATG2B	0
ATG3	-0.0771029	6.6148	1.00884	0.334252	0.409782	1.0549	0	0	0
ATG4A	1.20119	3.24761	65.3372	2.60932e-06	2.08333e-05	2.29928	ATG4A	0	ATG4A
ATG4B	0.259646	6.22395	4.1963	0.0621429	0.0971958	1.19718	0	0	0
ATG4C	0.416352	4.18866	1.92226	0.189868	0.254112	1.33455	0	0	0
ATG4D	0.17956	4.04023	0.680711	0.424826	0.501317	1.13254	0	0	0
ATG5	-0.00827468	4.83952	0.00263065	0.959906	0.969646	1.00575	0	0	0
ATG7	0.0134927	4.59465	0.0200178	0.889745	0.915106	1.0094	0	0	0
ATG9A	0.378956	6.66441	9.23669	0.00988518	0.0200596	1.3004	0	0	0
ATG9B	0.710965	-0.759006	2.06652	0.175154	0.237284	1.6369	0	0	0
ATHL1	0.882699	5.53365	29.0274	0.00014235	0.000540412	1.84382	ATHL1	0	ATHL1
ATIC	-0.671472	7.72946	63.5842	3.01372e-06	2.33735e-05	1.5927	ATIC	ATIC	0
ATL1	0.273266	2.0282	2.68945	0.125953	0.178755	1.20854	0	0	0
ATL2	0.351087	6.28447	2.84415	0.116516	0.167293	1.27552	0	0	0
ATL3	-0.173973	7.18419	2.28312	0.155679	0.214393	1.12816	0	0	0
ATM	0.125768	6.98372	0.47918	0.501466	0.576349	1.09109	0	0	0
ATMIN	-1.01728	6.11504	106.191	1.82318e-07	2.56807e-06	2.0241	ATMIN	ATMIN	0
ATN1	-0.049336	8.41773	0.0972876	0.760257	0.808837	1.03479	0	0	0
ATOH8	-4.13942	-1.03808	39.9373	3.20137e-05	0.000158071	17.6233	ATOH8	ATOH8	0
ATOX1	1.12235	5.10327	40.3675	3.03892e-05	0.000151216	2.17702	ATOX1	0	ATOX1
ATP10A	-1.00419	4.43165	52.1627	8.44531e-06	5.34359e-05	2.00581	ATP10A	ATP10A	0
ATP10D	0.185574	4.66666	4.45977	0.0554794	0.0882199	1.13727	0	0	0
ATP11A	0.0924603	5.26286	0.744293	0.404557	0.480846	1.06619	0	0	0
ATP11B	-0.49154	6.83534	10.0047	0.00782152	0.0164347	1.40594	0	0	0
ATP11C	0.695654	5.48273	12.9137	0.00347527	0.00817957	1.61962	ATP11C	0	ATP11C
ATP13A1	-0.394389	5.43471	5.14597	0.0417609	0.0692288	1.31439	0	0	0
ATP13A2	0.525778	4.97655	7.6748	0.0164212	0.0310216	1.43971	0	0	0
ATP13A3	-0.397882	7.9527	4.19946	0.0620573	0.0970828	1.31757	0	0	0
ATP1A1	0.0780212	9.16642	0.847802	0.374624	0.450985	1.05557	0	0	0
ATP1A1-AS1	-0.222172	-0.435165	0.287955	0.600966	0.668374	1.16649	0	0	0
ATP1A3	1.15984	3.34235	45.5182	1.6815e-05	9.2828e-05	2.23433	ATP1A3	0	ATP1A3
ATP1B1	0.654452	5.99301	33.4763	7.41369e-05	0.000313854	1.57402	ATP1B1	0	ATP1B1
ATP1B2	2.23882	2.4637	263.135	9.21389e-10	6.24284e-08	4.7201	ATP1B2	0	ATP1B2
ATP1B3	-0.0201286	6.76362	0.0315898	0.861782	0.89343	1.01405	0	0	0
ATP2A1	1.17026	2.41977	37.8815	4.13161e-05	0.00019405	2.25052	ATP2A1	0	ATP2A1
ATP2A1-AS1	0.267589	2.57661	1.46928	0.247901	0.318948	1.20379	0	0	0
ATP2A2	0.436732	9.07934	49.099	1.14926e-05	6.80593e-05	1.35354	0	0	0
ATP2A3	0.305247	5.09748	1.83486	0.199562	0.265315	1.23563	0	0	0
ATP2B1	-0.488837	6.86809	13.9863	0.0026441	0.00647531	1.40331	0	0	0
ATP2B2	2.74431	-1.47546	31.7486	9.47432e-05	0.000383029	6.70067	ATP2B2	0	ATP2B2
ATP2B3	0.782182	-1.24697	2.32433	0.152289	0.210378	1.71973	0	0	0
ATP2B4	1.13168	6.13604	145.162	3.0599e-08	6.93729e-07	2.19114	ATP2B4	0	ATP2B4
ATP2C1	0.728722	7.08957	34.8941	6.10483e-05	0.000268866	1.65717	ATP2C1	0	ATP2C1
ATP5A1	0.494505	8.4179	38.2876	3.92529e-05	0.000186394	1.40884	0	0	0
ATP5B	0.256371	9.78659	8.40945	0.0128618	0.0251671	1.19447	0	0	0
ATP5C1	0.430308	5.90616	14.5421	0.00230577	0.00575754	1.34752	0	0	0
ATP5D	0.647235	5.08416	4.02625	0.0669563	0.103727	1.56616	0	0	0
ATP5E	-0.138702	2.1426	0.107793	0.748112	0.798005	1.10091	0	0	0
ATP5EP2	0.345067	-0.653808	1.20838	0.30589	0.380252	1.27021	0	0	0
ATP5F1	0.0836267	6.41818	1.01944	0.331822	0.407084	1.05968	0	0	0
ATP5G1	1.15603	5.67261	168.801	1.27311e-08	3.64617e-07	2.22844	ATP5G1	0	ATP5G1
ATP5G2	0.341082	7.77922	6.78686	0.0223905	0.0404849	1.26671	0	0	0
ATP5G3	0.739654	6.87592	92.5595	3.93054e-07	4.6424e-06	1.66977	ATP5G3	0	ATP5G3
ATP5H	0.2203	5.95276	8.97951	0.0107145	0.0214598	1.16498	0	0	0
ATP5I	1.04442	4.92412	29.3221	0.000136031	0.000521156	2.06253	ATP5I	0	ATP5I
ATP5J	0.33344	6.22939	13.4235	0.00304708	0.00730511	1.26001	0	0	0
ATP5J2	0.740145	5.63014	68.452	2.03606e-06	1.71252e-05	1.67034	ATP5J2	0	ATP5J2
ATP5L	0.10664	7.04815	1.77312	0.206798	0.273456	1.07672	0	0	0
ATP5O	0.269387	7.36805	13.9467	0.00267028	0.00653396	1.2053	0	0	0
ATP5S	-0.652494	3.28067	22.8399	0.000402597	0.00130066	1.57188	ATP5S	ATP5S	0
ATP5SL	0.409952	5.5477	9.21393	0.00995547	0.0201854	1.32864	0	0	0
ATP6AP1	0.560794	6.99078	24.9069	0.000278886	0.000947524	1.47508	0	0	0
ATP6AP1L	-0.330589	3.55013	6.02633	0.0296264	0.0514882	1.25753	0	0	0
ATP6AP2	0.693557	6.76628	19.8098	0.000719915	0.00213106	1.61727	ATP6AP2	0	ATP6AP2
ATP6V0A1	0.710967	5.49534	73.6227	1.37691e-06	1.25708e-05	1.6369	ATP6V0A1	0	ATP6V0A1
ATP6V0A2	-0.961427	5.34223	93.3629	3.74633e-07	4.48287e-06	1.94724	ATP6V0A2	ATP6V0A2	0
ATP6V0A4	1.42783	0.766945	20.858	0.000585111	0.00179445	2.69042	ATP6V0A4	0	ATP6V0A4
ATP6V0B	-0.0517313	6.05673	0.30362	0.591346	0.659379	1.03651	0	0	0
ATP6V0C	0.135388	6.4638	0.618007	0.446454	0.522959	1.09839	0	0	0
ATP6V0D1	0.061588	6.24927	0.267201	0.61425	0.680665	1.04361	0	0	0
ATP6V0E1	-0.3838	6.23559	23.4868	0.000358044	0.00117779	1.30477	0	0	0
ATP6V0E2	-0.0486281	5.76378	0.0639804	0.804429	0.846904	1.03428	0	0	0
ATP6V0E2-AS1	-3.79184	3.17259	366.509	1.25488e-10	1.70048e-08	13.8503	ATP6V0E2-AS1	ATP6V0E2-AS1	0
ATP6V1A	0.920826	6.46134	57.9138	4.92077e-06	3.43258e-05	1.8932	ATP6V1A	0	ATP6V1A
ATP6V1B1-AS1	-0.77945	0.572123	7.4313	0.0178485	0.033369	1.71648	ATP6V1B1-AS1	ATP6V1B1-AS1	0
ATP6V1B2	-0.225887	7.45173	10.882	0.0060517	0.0131698	1.1695	0	0	0
ATP6V1C1	0.108726	6.81187	0.470243	0.50541	0.579946	1.07828	0	0	0
ATP6V1C2	-1.11561	-0.932888	5.83801	0.0318257	0.0548093	2.16687	ATP6V1C2	ATP6V1C2	0
ATP6V1D	-0.173525	6.47877	2.47344	0.140773	0.196811	1.12781	0	0	0
ATP6V1E1	0.214593	7.24136	6.73705	0.0227951	0.0410896	1.16038	0	0	0
ATP6V1E2	-0.911981	1.66309	29.5874	0.00013062	0.000503323	1.88163	ATP6V1E2	ATP6V1E2	0
ATP6V1F	0.099832	6.28483	0.437519	0.520344	0.594078	1.07165	0	0	0
ATP6V1G1	-0.507569	5.96019	39.8303	3.24334e-05	0.000159658	1.42165	0	0	0
ATP6V1G2	0.513248	1.66257	6.26021	0.0271403	0.0477402	1.42726	0	0	0
ATP6V1H	-0.139072	5.67372	2.52263	0.137215	0.192541	1.1012	0	0	0
ATP7A	-0.183965	4.33537	1.72413	0.212785	0.279895	1.136	0	0	0
ATP7B	0.92477	3.83749	69.2314	1.91642e-06	1.63348e-05	1.89838	ATP7B	0	ATP7B
ATP8A1	0.969541	0.891231	4.57096	0.0529266	0.0847091	1.95822	0	0	0
ATP8A2	1.57987	2.31549	85.2226	6.20321e-07	6.64111e-06	2.98944	ATP8A2	0	ATP8A2
ATP8B1	1.71009	7.17553	259.995	9.89942e-10	6.46777e-08	3.27182	ATP8B1	0	ATP8B1
ATP8B2	0.59853	6.78249	48.1033	1.27459e-05	7.37592e-05	1.51417	ATP8B2	0	ATP8B2
ATP8B3	2.45588	4.57877	280.709	6.25666e-10	4.9626e-08	5.48649	ATP8B3	0	ATP8B3
ATP9A	-0.4892	7.01338	47.9323	1.29768e-05	7.47109e-05	1.40367	0	0	0
ATP9B	-0.291407	2.39012	4.82687	0.0475654	0.077429	1.22383	0	0	0
ATPAF1	-0.365016	5.62931	15.7312	0.00173761	0.00450885	1.2879	0	0	0
ATPAF2	-0.123284	4.01962	0.647044	0.436222	0.512533	1.08921	0	0	0
ATPIF1	0.971704	6.09824	124.223	7.49071e-08	1.29736e-06	1.96115	ATPIF1	0	ATPIF1
ATR	-0.661694	6.23338	16.2007	0.00155947	0.00411223	1.58194	ATR	ATR	0
ATRAID	-0.215419	6.01458	6.63738	0.0236311	0.0424138	1.16104	0	0	0
ATRIP	-0.603541	4.04656	26.3523	0.000218432	0.000774031	1.51944	ATRIP	ATRIP	0
ATRN	0.178029	6.78852	6.28724	0.0268693	0.0473225	1.13134	0	0	0
ATRNL1	0.96249	4.86871	24.8753	0.000280407	0.000951928	1.94867	ATRNL1	0	ATRNL1
ATRX	0.459231	7.00144	7.94438	0.0149948	0.028705	1.37481	0	0	0
ATXN1	-0.3554	5.17566	8.81104	0.011302	0.0224871	1.27934	0	0	0
ATXN10	0.194136	7.31913	5.54389	0.035661	0.0603281	1.14404	0	0	0
ATXN1L	-0.498434	7.03087	37.9731	4.08399e-05	0.000192406	1.41268	0	0	0
ATXN2	-0.287715	7.03057	14.9792	0.00207482	0.00525982	1.22071	0	0	0
ATXN2L	-0.693427	9.05379	39.9956	3.17877e-05	0.000157114	1.61712	ATXN2L	ATXN2L	0
ATXN3	0.0711247	5.06165	0.182187	0.676769	0.73623	1.05054	0	0	0
ATXN7	-0.4736	6.05985	25.1234	0.000268695	0.000918558	1.38857	0	0	0
ATXN7L1	-0.787599	3.87055	43.3583	2.1405e-05	0.000113831	1.7262	ATXN7L1	ATXN7L1	0
ATXN7L2	-0.103611	3.1465	0.471028	0.505062	0.579823	1.07446	0	0	0
ATXN7L3	-0.083359	6.66556	0.40246	0.537273	0.610197	1.05948	0	0	0
ATXN7L3B	-0.57612	7.04663	76.358	1.13023e-06	1.06441e-05	1.49083	0	0	0
AUH	-0.0297233	3.44516	0.0635114	0.805131	0.847521	1.02082	0	0	0
AUNIP	-0.666503	4.36283	49.9037	1.05834e-05	6.38736e-05	1.58722	AUNIP	AUNIP	0
AUP1	0.0207241	6.97728	0.0350817	0.854434	0.887358	1.01447	0	0	0
AURKA	1.04841	8.27944	145.289	3.04446e-08	6.92342e-07	2.06826	AURKA	0	AURKA
AURKAIP1	-0.170079	6.12646	0.529407	0.48028	0.555864	1.12512	0	0	0
AURKAPS1	0.557636	1.74419	7.34784	0.0183709	0.0342016	1.47186	0	0	0
AURKB	0.496644	7.70837	15.155	0.00198964	0.00507466	1.41093	0	0	0
AURKC	0.112498	0.275744	0.181354	0.677462	0.736743	1.0811	0	0	0
AUTS2	0.127035	-0.969845	0.0767732	0.786253	0.831037	1.09205	0	0	0
AVEN	-0.689661	5.16282	51.4869	9.02748e-06	5.6364e-05	1.6129	AVEN	AVEN	0
AVL9	-0.404596	5.80812	14.953	0.0020879	0.00529023	1.32372	0	0	0
AVPI1	0.0501777	4.8148	0.0967791	0.760863	0.809423	1.03539	0	0	0
AWAT2	1.82904	-1.10017	21.6214	0.000505269	0.00158072	3.55301	AWAT2	0	AWAT2
AXIN1	-0.200651	5.81192	1.05295	0.3243	0.399674	1.14922	0	0	0
AXIN2	0.653089	1.90483	10.1868	0.00740905	0.0156829	1.57253	AXIN2	0	AXIN2
AXL	0.613312	9.44387	28.7969	0.000147531	0.00055547	1.52977	AXL	0	AXL
AZI2	-0.591563	5.5235	15.5367	0.00181828	0.00468506	1.50688	AZI2	AZI2	0
AZIN1	-0.446171	7.54872	6.12205	0.0285777	0.0499325	1.36242	0	0	0
AZIN1-AS1	-0.539893	-1.04196	1.08821	0.316647	0.391425	1.45387	0	0	0
AZIN2	0.695597	3.41447	11.017	0.00582314	0.0127254	1.61955	AZIN2	0	AZIN2
AZU1	1.59089	0.0726106	17.1109	0.00127123	0.00344273	3.01234	AZU1	0	AZU1
B2M	-2.04947	10.1349	217.016	2.90171e-09	1.32708e-07	4.13954	B2M	B2M	0
B3GALNT1	-1.78688	4.27707	122.009	8.30003e-08	1.39832e-06	3.45068	B3GALNT1	B3GALNT1	0
B3GALNT2	-0.864564	5.41022	68.5378	2.02248e-06	1.70403e-05	1.82079	B3GALNT2	B3GALNT2	0
B3GALT4	3.05651	1.20607	138.908	3.94556e-08	8.19829e-07	8.31955	B3GALT4	0	B3GALT4
B3GALT5	-1.79108	-0.101749	49.0857	1.15084e-05	6.80912e-05	3.46074	B3GALT5	B3GALT5	0
B3GALT5-AS1	-1.28198	-0.298225	17.7657	0.00110197	0.00305269	2.43173	B3GALT5-AS1	B3GALT5-AS1	0
B3GALT6	-1.19117	3.63142	53.2676	7.58472e-06	4.89213e-05	2.28338	B3GALT6	B3GALT6	0
B3GAT3	0.352285	4.86454	2.97666	0.10912	0.158256	1.27658	0	0	0
B3GLCT	0.0863145	3.11382	0.2887	0.600501	0.667908	1.06165	0	0	0
B3GNT2	0.244918	4.75246	2.30469	0.153893	0.212294	1.18503	0	0	0
B3GNT3	1.27415	0.493948	33.4557	7.43505e-05	0.000314395	2.41856	B3GNT3	0	B3GNT3
B3GNT4	1.56116	0.424284	35.6776	5.49743e-05	0.000246039	2.9509	B3GNT4	0	B3GNT4
B3GNT5	-1.3799	1.67144	41.7129	2.58933e-05	0.000132778	2.60249	B3GNT5	B3GNT5	0
B3GNT7	0.345324	1.06607	1.9931	0.182453	0.2454	1.27044	0	0	0
B3GNT9	0.774265	4.65919	27.3603	0.000185234	0.000672345	1.71032	B3GNT9	0	B3GNT9
B3GNTL1	0.626151	2.90452	17.5793	0.00114732	0.00315622	1.54344	B3GNTL1	0	B3GNTL1
B4GALNT1	1.09754	4.26157	49.6541	1.08562e-05	6.5035e-05	2.1399	B4GALNT1	0	B4GALNT1
B4GALNT2	1.42392	0.519791	13.5421	0.00295652	0.00711889	2.68314	B4GALNT2	0	B4GALNT2
B4GALNT3	-0.231604	-0.106981	0.612223	0.448539	0.524981	1.17414	0	0	0
B4GALNT4	1.70483	5.53036	96.5859	3.10144e-07	3.88277e-06	3.2599	B4GALNT4	0	B4GALNT4
B4GALT1	-0.146629	6.25195	3.84549	0.0725745	0.111148	1.10698	0	0	0
B4GALT2	0.343634	6.04994	4.3993	0.0569299	0.0902577	1.26895	0	0	0
B4GALT3	0.470354	6.325	13.7026	0.00283888	0.00688549	1.38545	0	0	0
B4GALT4	0.388499	5.95949	20.5697	0.00061902	0.00188031	1.30903	0	0	0
B4GALT5	0.499915	7.86348	39.9762	3.18629e-05	0.000157432	1.41413	0	0	0
B4GALT6	0.705157	3.04755	11.311	0.00535933	0.0118516	1.63032	B4GALT6	0	B4GALT6
B4GALT7	0.29844	5.26416	2.72977	0.123405	0.175649	1.22981	0	0	0
B4GAT1	1.12726	5.47608	97.0084	3.02683e-07	3.80648e-06	2.18443	B4GAT1	0	B4GAT1
B9D1	0.900416	4.4775	39.5762	3.34558e-05	0.00016359	1.8666	B9D1	0	B9D1
B9D2	0.663772	0.380792	3.29677	0.0934965	0.138509	1.58422	0	0	0
BABAM1	0.707395	6.30924	37.4551	4.3619e-05	0.000202398	1.63285	BABAM1	0	BABAM1
BACE1	-0.577223	4.78671	37.4627	4.35765e-05	0.000202265	1.49197	0	0	0
BACE1-AS	-0.257829	1.21129	0.913739	0.357269	0.433426	1.19568	0	0	0
BACE2	1.01064	4.71116	124.355	7.44515e-08	1.29252e-06	2.0148	BACE2	0	BACE2
BACH1	0.389836	6.83042	6.41239	0.025655	0.0455214	1.31024	0	0	0
BACH2	0.335718	1.81059	3.27368	0.0945279	0.139781	1.26201	0	0	0
BAD	0.516281	4.76156	3.8507	0.072405	0.1109	1.43026	0	0	0
BAG1	-1.00107	5.375	79.967	8.79121e-07	8.72859e-06	2.00148	BAG1	BAG1	0
BAG2	-0.733102	5.22554	29.7205	0.000128	0.000495054	1.66221	BAG2	BAG2	0
BAG3	-0.034961	6.08353	0.083215	0.77772	0.823763	1.02453	0	0	0
BAG4	-0.0578525	5.48275	0.122558	0.732112	0.784482	1.04092	0	0	0
BAG5	-0.254222	6.56847	4.943	0.0453479	0.0743022	1.19269	0	0	0
BAG6	0.420879	9.11029	8.68513	0.0117659	0.0233073	1.33874	0	0	0
BAHCC1	0.373185	5.14436	3.59853	0.0812011	0.122716	1.29521	0	0	0
BAHD1	0.180172	6.43681	1.70919	0.214655	0.281874	1.13302	0	0	0
BAIAP2	0.0485811	5.61594	0.0849745	0.775453	0.822016	1.03425	0	0	0
BAIAP2-AS1	0.437117	5.13254	9.46777	0.00920357	0.0188912	1.3539	0	0	0
BAIAP2L1	0.38519	6.66137	17.7059	0.00111628	0.00308532	1.30603	0	0	0
BAIAP2L2	0.810583	0.852858	9.10211	0.0103094	0.0207821	1.75392	BAIAP2L2	0	BAIAP2L2
BAIAP3	1.72515	2.13961	49.7944	1.07019e-05	6.43479e-05	3.30616	BAIAP3	0	BAIAP3
BAK1	-0.1393	4.86612	1.06516	0.321621	0.396807	1.10137	0	0	0
BAMBI	0.361206	2.05216	4.80522	0.0479931	0.0780334	1.2845	0	0	0
BANF1	0.243795	6.55402	3.21422	0.0972481	0.143211	1.1841	0	0	0
BANK1	0.285853	0.196191	0.822846	0.381525	0.457936	1.21913	0	0	0
BANP	-0.859948	3.78516	22.4583	0.000431889	0.00138308	1.81497	BANP	BANP	0
BAP1	0.101499	7.01344	0.569131	0.464597	0.540921	1.07289	0	0	0
BARD1	-0.437922	5.97336	7.81003	0.0156867	0.0298459	1.35465	0	0	0
BASP1	0.588953	7.22382	41.4923	2.65745e-05	0.000135488	1.50416	BASP1	0	BASP1
BATF2	-2.8233	2.54893	109.502	1.53338e-07	2.24925e-06	7.07781	BATF2	BATF2	0
BATF3	-1.44987	3.23311	84.9469	6.31472e-07	6.72092e-06	2.73184	BATF3	BATF3	0
BAX	0.417998	6.21007	7.07645	0.0201988	0.0370252	1.33607	0	0	0
BAZ1A	-0.571544	7.06332	17.9376	0.00106197	0.00296038	1.48611	0	0	0
BAZ1B	-0.856085	8.54424	156.279	1.99491e-08	5.10412e-07	1.81012	BAZ1B	BAZ1B	0
BAZ2A	0.217643	8.63139	5.77491	0.0326057	0.0559484	1.16283	0	0	0
BAZ2B	0.0845817	4.84491	0.456348	0.511655	0.585737	1.06038	0	0	0
BBC3	-0.119536	2.43811	0.142631	0.712022	0.766942	1.08639	0	0	0
BBIP1	-0.133151	4.07546	0.650218	0.435127	0.511451	1.09669	0	0	0
BBS1	-0.362547	4.98952	8.3001	0.0133295	0.0259307	1.28569	0	0	0
BBS10	-0.292477	4.3042	1.38191	0.261708	0.333632	1.22474	0	0	0
BBS12	-0.37666	2.04867	3.54769	0.0831284	0.125112	1.29833	0	0	0
BBS2	0.593977	5.92803	48.2655	1.25313e-05	7.2892e-05	1.5094	BBS2	0	BBS2
BBS4	-0.504523	4.92053	34.4322	6.4993e-05	0.000282498	1.41865	0	0	0
BBS5	-1.0519	2.1606	35.976	5.28476e-05	0.000237977	2.07325	BBS5	BBS5	0
BBS7	-0.335611	5.06502	4.08395	0.0652744	0.101497	1.26191	0	0	0
BBS9	0.921697	3.53026	67.3187	2.22585e-06	1.83985e-05	1.89434	BBS9	0	BBS9
BBX	-0.337101	7.78997	9.23614	0.00988686	0.0200602	1.26322	0	0	0
BCAM	1.39904	7.01493	50.6853	9.77942e-06	6.02618e-05	2.63727	BCAM	0	BCAM
BCAP29	-0.126894	5.40792	0.246917	0.627889	0.69232	1.09194	0	0	0
BCAP31	0.180779	6.57211	2.0222	0.179514	0.242048	1.1335	0	0	0
BCAR1	0.46356	6.1426	3.2017	0.097833	0.14397	1.37894	0	0	0
BCAR3	0.606562	5.84042	25.3494	0.000258517	0.000890419	1.52263	BCAR3	0	BCAR3
BCAS2	-0.779388	5.75455	37.0267	4.60841e-05	0.000212022	1.7164	BCAS2	BCAS2	0
BCAS3	0.575238	4.73814	37.3426	4.42512e-05	0.000204942	1.48992	0	0	0
BCAS4	0.528351	4.57671	10.7239	0.00633297	0.0136882	1.44228	0	0	0
BCAT1	-0.674788	8.33854	14.387	0.0023948	0.00594638	1.59636	BCAT1	BCAT1	0
BCAT2	0.430151	5.13603	7.02963	0.0205354	0.0375716	1.34737	0	0	0
BCCIP	-0.105345	6.73273	0.94911	0.348445	0.424356	1.07575	0	0	0
BCDIN3D	-2.24362	2.69927	207.674	3.76506e-09	1.58338e-07	4.73583	BCDIN3D	BCDIN3D	0
BCDIN3D-AS1	-0.470409	2.1651	12.8619	0.00352257	0.00827626	1.3855	0	0	0
BCHE	2.24421	0.407026	39.8422	3.23864e-05	0.00015948	4.73777	BCHE	0	BCHE
BCKDHA	-0.0285368	5.30218	0.0256576	0.875302	0.903452	1.01998	0	0	0
BCKDHB	0.699836	3.27713	17.1974	0.00124722	0.00338942	1.62432	BCKDHB	0	BCKDHB
BCKDK	0.263252	6.60372	3.05341	0.105099	0.153154	1.20018	0	0	0
BCL10	-0.642021	4.42315	11.9207	0.00452822	0.010257	1.56051	BCL10	BCL10	0
BCL11A	0.278973	2.01033	1.69708	0.216188	0.28358	1.21333	0	0	0
BCL2	-1.70563	3.88317	189.383	6.48527e-09	2.2652e-07	3.26172	BCL2	BCL2	0
BCL2L1	-0.309063	7.98207	7.21247	0.0192572	0.035571	1.2389	0	0	0
BCL2L11	-0.929921	4.71494	85.1433	6.23505e-07	6.65572e-06	1.90517	BCL2L11	BCL2L11	0
BCL2L12	0.503846	4.81135	6.81053	0.0222012	0.0402022	1.41799	0	0	0
BCL2L13	-0.397845	7.0399	26.5876	0.000210102	0.000751245	1.31754	0	0	0
BCL2L2	-0.37076	5.95614	17.9575	0.00105745	0.00295094	1.29303	0	0	0
BCL3	0.184996	3.25415	0.711828	0.414711	0.491083	1.13681	0	0	0
BCL6	0.634836	5.26712	58.4047	4.70893e-06	3.31962e-05	1.55276	BCL6	0	BCL6
BCL7A	0.281427	5.92048	8.49933	0.0124919	0.0245526	1.2154	0	0	0
BCL7B	-0.558361	6.07809	18.2349	0.000996716	0.00280855	1.4726	0	0	0
BCL7C	0.359668	4.72251	2.06659	0.175146	0.237284	1.28313	0	0	0
BCL9	0.196999	5.63313	4.20127	0.0620084	0.0970269	1.14631	0	0	0
BCL9L	0.239001	6.56549	1.35518	0.266139	0.338426	1.18018	0	0	0
BCLAF1	-0.201195	6.22686	0.946872	0.348994	0.424883	1.14965	0	0	0
BCO2	1.16298	-0.505037	12.1249	0.00428424	0.00976633	2.23919	BCO2	0	BCO2
BCOR	-0.888149	6.22463	75.6269	1.19074e-06	1.11352e-05	1.8508	BCOR	BCOR	0
BCORL1	0.324667	6.26464	7.33211	0.0184714	0.0343537	1.25238	0	0	0
BCR	0.108994	6.14562	0.40749	0.534781	0.607885	1.07848	0	0	0
BCS1L	-0.231696	5.1139	5.28271	0.0395341	0.0661085	1.17421	0	0	0
BDH1	0.664091	4.07695	33.0757	7.84079e-05	0.000327763	1.58457	BDH1	0	BDH1
BDH2	0.800866	3.35358	32.3923	8.63716e-05	0.000354771	1.74215	BDH2	0	BDH2
BDKRB2	0.425673	2.42928	11.6365	0.00489537	0.0109648	1.3432	0	0	0
BDNF	-0.0740645	6.11498	0.765259	0.398204	0.474493	1.05268	0	0	0
BDNF-AS	-1.09143	0.191475	32.2759	8.78199e-05	0.000359693	2.13086	BDNF-AS	BDNF-AS	0
BDP1	-0.28789	6.86561	6.02927	0.0295935	0.0514371	1.22085	0	0	0
BEAN1	3.8156	-1.04216	52.4689	8.19591e-06	5.21283e-05	14.0802	BEAN1	0	BEAN1
BECN1	-0.184316	6.5294	6.87057	0.0217293	0.0394503	1.13628	0	0	0
BEGAIN	-0.99689	-0.379961	5.6815	0.0338021	0.0576432	1.99569	BEGAIN	BEGAIN	0
BEND3	-0.762778	3.93197	57.342	5.18164e-06	3.57535e-05	1.69675	BEND3	BEND3	0
BEND4	0.874227	2.48282	43.4099	2.12796e-05	0.00011337	1.83303	BEND4	0	BEND4
BEND6	0.258262	-0.455592	0.504738	0.490485	0.565706	1.19604	0	0	0
BEND7	-0.766928	3.61061	50.9859	9.48923e-06	5.88453e-05	1.70164	BEND7	BEND7	0
BEST1	-3.78687	2.91272	268.047	8.24902e-10	5.77629e-08	13.8026	BEST1	BEST1	0
BEST3	-1.31208	0.500379	34.1655	6.74056e-05	0.000291427	2.48299	BEST3	BEST3	0
BET1	0.227225	5.14088	2.41241	0.14535	0.20232	1.17058	0	0	0
BET1L	0.641373	7.52269	29.3126	0.00013623	0.000521646	1.55981	BET1L	0	BET1L
BEX1	0.619693	6.69736	55.9175	5.90441e-06	3.98943e-05	1.53655	BEX1	0	BEX1
BEX2	-1.5458	4.24719	233.539	1.87701e-09	1.00289e-07	2.91965	BEX2	BEX2	0
BEX4	-0.00712767	3.93217	0.00361748	0.952992	0.964525	1.00495	0	0	0
BFAR	0.0439251	6.46933	0.27843	0.606983	0.673837	1.03091	0	0	0
BFSP1	-0.741923	1.25433	10.2675	0.00723446	0.0153611	1.6724	BFSP1	BFSP1	0
BGN	0.691394	7.69951	17.8325	0.00108623	0.00301821	1.61484	BGN	0	BGN
BHLHA15	1.76245	-1.2167	6.00914	0.0298196	0.0517809	3.39273	BHLHA15	0	BHLHA15
BHLHB9	-1.08044	4.70663	94.0846	3.58937e-07	4.33777e-06	2.11469	BHLHB9	BHLHB9	0
BHLHE40	0.563273	4.93901	44.1221	1.96329e-05	0.000105596	1.47762	0	0	0
BHLHE41	-0.326475	0.381091	1.27015	0.280935	0.354529	1.25395	0	0	0
BHMT2	0.0844289	-1.21484	0.0299918	0.865285	0.896083	1.06027	0	0	0
BICC1	-0.133014	6.71434	1.28047	0.279079	0.352584	1.09658	0	0	0
BICD1	-0.503493	4.17661	17.3536	0.00120517	0.00328815	1.41764	0	0	0
BICD2	0.197721	6.26469	4.63589	0.0515006	0.0828345	1.14689	0	0	0
BID	0.0933957	4.97733	0.761438	0.399351	0.475627	1.06688	0	0	0
BIK	-0.2219	-0.0195931	0.369909	0.553958	0.62565	1.16627	0	0	0
BIN1	0.0491652	6.32266	0.0770072	0.785937	0.830875	1.03467	0	0	0
BIN3	-0.53519	4.66558	10.0706	0.00766918	0.0161587	1.44913	0	0	0
BIRC2	-0.127196	5.86972	0.325404	0.5785	0.64777	1.09217	0	0	0
BIRC3	0.0539567	2.39517	0.0388331	0.846951	0.881777	1.03811	0	0	0
BIRC5	0.201012	8.17552	5.8799	0.0313203	0.0540533	1.1495	0	0	0
BIRC6	-0.033401	6.98071	0.0585763	0.812691	0.854189	1.02342	0	0	0
BISPR	-2.44352	3.17265	252.715	1.17294e-09	7.21259e-08	5.43968	BISPR	BISPR	0
BIVM	-0.32691	3.07285	1.61102	0.2275	0.296532	1.25432	0	0	0
BLACAT1	1.17708	-1.13773	7.40979	0.0179815	0.0335747	2.26118	BLACAT1	0	BLACAT1
BLCAP	-0.0544151	6.92732	0.687789	0.422491	0.499085	1.03844	0	0	0
BLM	-0.440857	6.48166	5.88622	0.0312449	0.0539423	1.35741	0	0	0
BLMH	0.433396	5.95054	32.2723	8.78649e-05	0.000359693	1.35041	0	0	0
BLOC1S1	0.0355451	3.88283	0.0617079	0.807856	0.849969	1.02494	0	0	0
BLOC1S2	-0.898436	4.95089	51.985	8.59406e-06	5.42055e-05	1.86404	BLOC1S2	BLOC1S2	0
BLOC1S3	-0.273955	3.99497	4.45967	0.0554819	0.0882199	1.20912	0	0	0
BLOC1S4	-0.513238	3.01056	10.6128	0.00653956	0.0140828	1.42725	0	0	0
BLOC1S6	0.1938	6.43179	1.05193	0.324525	0.39985	1.14377	0	0	0
BLVRA	0.647742	4.45063	32.512	8.49108e-05	0.000349752	1.56671	BLVRA	0	BLVRA
BLVRB	-0.00364587	5.20163	0.000241746	0.987841	0.990616	1.00253	0	0	0
BLZF1	-0.672186	4.79258	36.1482	5.16642e-05	0.000233727	1.59349	BLZF1	BLZF1	0
BMF	-0.276379	2.01499	2.60562	0.131462	0.185566	1.21115	0	0	0
BMI1	-1.6026	-1.32636	8.76852	0.0114562	0.0227555	3.0369	BMI1	BMI1	0
BMP1	0.503733	5.41224	13.0237	0.00337718	0.00798853	1.41788	0	0	0
BMP2	0.531646	0.0718465	3.39098	0.0894287	0.133346	1.44558	0	0	0
BMP2K	0.0643504	4.20705	0.385696	0.545743	0.617925	1.04561	0	0	0
BMP4	0.0685987	3.44912	0.331952	0.574752	0.644419	1.0487	0	0	0
BMP6	-1.55132	-1.08483	13.1567	0.00326296	0.00774212	2.93085	BMP6	BMP6	0
BMP8A	-0.0545602	0.169294	0.0361657	0.852231	0.885824	1.03854	0	0	0
BMP8B	0.494085	0.786954	3.23631	0.0962262	0.141963	1.40843	0	0	0
BMPER	0.572952	2.19125	7.8409	0.0155244	0.0295953	1.48756	0	0	0
BMPR1A	0.0467566	3.78687	0.0910319	0.767836	0.815419	1.03294	0	0	0
BMPR1B	-1.15814	-0.164758	13.9388	0.00267555	0.00654574	2.23169	BMPR1B	BMPR1B	0
BMPR2	0.567599	6.64635	36.897	4.68621e-05	0.00021506	1.48206	0	0	0
BMS1	-0.273949	7.36142	10.194	0.00739333	0.0156564	1.20911	0	0	0
BMS1P20	-0.347433	4.09853	12.265	0.00412563	0.00945188	1.27229	0	0	0
BMS1P4	0.627191	2.64826	6.28974	0.0268444	0.0472919	1.54455	BMS1P4	0	BMS1P4
BMS1P5	-0.536882	1.00427	7.56444	0.0170508	0.0320208	1.45083	0	0	0
BMS1P6	-0.362706	0.265549	1.14023	0.305816	0.380224	1.28584	0	0	0
BNC1	0.0634248	7.11748	0.523347	0.482752	0.558239	1.04494	0	0	0
BNC2	1.15144	0.90149	37.9509	4.09546e-05	0.000192848	2.22136	BNC2	0	BNC2
BNIP1	0.461625	4.86449	15.9239	0.00166176	0.00434128	1.37709	0	0	0
BNIP2	-0.358413	6.36202	4.41597	0.0565256	0.0897431	1.28202	0	0	0
BNIP3	0.727625	5.44209	70.452	1.74506e-06	1.51566e-05	1.65591	BNIP3	0	BNIP3
BNIP3L	0.769612	7.93452	21.4558	0.000521449	0.00162578	1.70481	BNIP3L	0	BNIP3L
BNIPL	1.37032	-0.0127343	15.7969	0.0017113	0.00445054	2.58527	BNIPL	0	BNIPL
BOC	-0.864595	-0.374076	6.28705	0.0268712	0.0473225	1.82083	BOC	BOC	0
BOD1	-0.397162	6.72407	26.7064	0.000206037	0.000738696	1.31691	0	0	0
BOD1L1	-0.157624	7.29068	2.66537	0.127506	0.180613	1.11545	0	0	0
BOK	0.59966	6.31072	7.99999	0.014719	0.0282583	1.51536	BOK	0	BOK
BOLA1	-0.0494216	3.19691	0.0583186	0.813094	0.854449	1.03485	0	0	0
BOLA3	-0.392709	3.93051	16.2918	0.00152742	0.00403572	1.31286	0	0	0
BOLA3-AS1	0.113538	2.94632	1.03056	0.329298	0.404638	1.08188	0	0	0
BOP1	-0.122816	5.6415	0.220965	0.646411	0.708525	1.08886	0	0	0
BORA	0.216841	4.34048	1.33078	0.270273	0.343005	1.16219	0	0	0
BPGM	0.865785	4.32013	58.2865	4.75897e-06	3.35327e-05	1.82233	BPGM	0	BPGM
BPHL	-0.535189	4.28993	29.6613	0.000129157	0.000499001	1.44913	0	0	0
BPNT1	0.153485	4.93464	2.53196	0.136553	0.191734	1.11225	0	0	0
BPTF	0.416132	7.706	25.22	0.000264291	0.000907107	1.33435	0	0	0
BRAF	-0.154185	4.51004	2.2847	0.155548	0.214233	1.11279	0	0	0
BRAP	-0.709423	6.11205	68.9716	1.95537e-06	1.65895e-05	1.63515	BRAP	BRAP	0
BRAT1	0.774441	3.84205	11.3524	0.00529761	0.0117364	1.71053	BRAT1	0	BRAT1
BRCA1	-1.06423	7.99961	113.786	1.23413e-07	1.89324e-06	2.09105	BRCA1	BRCA1	0
BRCA2	-0.874172	5.72045	13.9954	0.0026381	0.00646385	1.83296	BRCA2	BRCA2	0
BRCC3	-0.996631	4.95761	59.5307	4.26176e-06	3.07397e-05	1.99534	BRCC3	BRCC3	0
BRD1	0.207184	5.87511	3.76194	0.075363	0.114901	1.15443	0	0	0
BRD2	-0.124585	8.96017	1.88121	0.194343	0.259209	1.09019	0	0	0
BRD3	-0.15683	6.50594	2.05381	0.17639	0.238561	1.11483	0	0	0
BRD4	-0.454879	7.06102	9.02795	0.0105522	0.0211899	1.37067	0	0	0
BRD7	-0.43595	5.73935	28.0995	0.000164592	0.000607365	1.3528	0	0	0
BRD8	0.0695677	7.47547	0.717397	0.412941	0.489264	1.0494	0	0	0
BRD9	-0.239445	5.7589	6.23772	0.0273684	0.048101	1.18054	0	0	0
BRE	0.142005	5.49537	2.8187	0.118007	0.169052	1.10344	0	0	0
BRE-AS1	2.54125	-0.643189	34.0811	6.81904e-05	0.000293949	5.82095	BRE-AS1	0	BRE-AS1
BREA2	0.989796	-0.363293	10.4443	0.00686843	0.0146894	1.9859	BREA2	0	BREA2
BRF1	-0.803464	5.32736	14.5325	0.00231114	0.00576701	1.74529	BRF1	BRF1	0
BRF2	-0.361442	4.41737	7.26393	0.0189144	0.0350352	1.28471	0	0	0
BRI3	-0.00350835	5.96551	0.000804495	0.977821	0.982992	1.00243	0	0	0
BRI3BP	-1.01449	3.6066	38.5647	3.79135e-05	0.000180738	2.02019	BRI3BP	BRI3BP	0
BRICD5	0.754453	1.1684	5.41804	0.0374681	0.063035	1.68699	BRICD5	0	BRICD5
BRIP1	-0.780969	6.8793	19.8928	0.000708005	0.00209877	1.71828	BRIP1	BRIP1	0
BRIX1	-0.11962	6.43542	0.483677	0.499503	0.574613	1.08645	0	0	0
BRK1	0.420813	6.44739	21.3256	0.000534604	0.00166043	1.33868	0	0	0
BRMS1	-0.420796	5.93586	5.50027	0.0362753	0.0612047	1.33867	0	0	0
BRMS1L	-0.557718	5.03238	11.8071	0.00467102	0.0105381	1.47194	0	0	0
BROX	-0.472166	6.03928	6.30288	0.0267139	0.047092	1.38719	0	0	0
BRPF1	-0.259847	5.73016	3.94276	0.0694834	0.107041	1.19735	0	0	0
BRPF3	-0.649537	7.80491	55.1948	6.31546e-06	4.21655e-05	1.56867	BRPF3	BRPF3	0
BRSK1	-0.0754973	4.24966	0.214205	0.651455	0.713092	1.05372	0	0	0
BRSK2	-0.464666	4.45563	4.35838	0.0579372	0.0915967	1.38	0	0	0
BRWD1	0.0351463	6.80051	0.0401065	0.844498	0.879973	1.02466	0	0	0
BRWD3	0.568212	5.20141	13.5891	0.00292154	0.0070509	1.48268	0	0	0
BSCL2	0.141268	0.778118	0.335876	0.572529	0.642362	1.10287	0	0	0
BSDC1	0.0747651	6.96185	0.498927	0.492944	0.568139	1.05319	0	0	0
BSG	0.950845	8.86763	24.6996	0.000289061	0.000976548	1.933	BSG	0	BSG
BSN	-1.36311	2.188	20.5016	0.000627353	0.00190168	2.5724	BSN	BSN	0
BSN-AS2	-2.56753	-0.951571	29.021	0.000142491	0.000540808	5.92792	BSN-AS2	BSN-AS2	0
BST2	-3.96765	6.66351	263.352	9.16861e-10	6.24283e-08	15.6452	BST2	BST2	0
BTAF1	-0.102635	7.30712	0.35468	0.562117	0.632862	1.07373	0	0	0
BTBD1	0.026763	6.54525	0.0274104	0.871153	0.90044	1.01872	0	0	0
BTBD10	0.0146267	5.73546	0.0221307	0.884116	0.910559	1.01019	0	0	0
BTBD11	0.303782	0.76378	2.99156	0.108324	0.15729	1.23438	0	0	0
BTBD19	-0.46191	2.12356	9.18351	0.0100503	0.0203636	1.37736	0	0	0
BTBD2	0.0814684	6.60055	0.103003	0.753564	0.802825	1.05809	0	0	0
BTBD3	0.822193	5.97008	60.8015	3.81509e-06	2.82274e-05	1.76809	BTBD3	0	BTBD3
BTBD6	0.132801	6.03511	0.985419	0.339715	0.415662	1.09642	0	0	0
BTBD7	-0.133902	6.12761	2.01389	0.180347	0.24296	1.09726	0	0	0
BTBD8	-0.362046	0.133939	1.26226	0.282364	0.35597	1.28525	0	0	0
BTBD9	-0.458399	4.04607	14.2207	0.00249477	0.00616426	1.37402	0	0	0
BTD	1.64011	3.59666	88.957	4.89713e-07	5.52323e-06	3.11691	BTD	0	BTD
BTF3	0.222392	8.92647	9.26471	0.00979946	0.0199022	1.16667	0	0	0
BTF3L4	-0.826631	5.27829	11.0445	0.00577781	0.0126452	1.77354	BTF3L4	BTF3L4	0
BTG1	-0.903836	5.73417	70.5965	1.72597e-06	1.50265e-05	1.87103	BTG1	BTG1	0
BTG2	-0.403379	4.61599	18.8369	0.000878366	0.0025275	1.3226	0	0	0
BTG3	0.126379	6.53495	1.21179	0.291749	0.365717	1.09155	0	0	0
BTG4	-0.59643	-1.02198	2.90012	0.113319	0.163355	1.51197	0	0	0
BTK	-1.60796	-1.05194	11.7718	0.00471639	0.010624	3.0482	BTK	BTK	0
BTN2A1	-0.0904926	6.12557	1.09197	0.315848	0.390606	1.06473	0	0	0
BTN2A2	-0.322665	5.33957	13.3831	0.00307871	0.00737067	1.25064	0	0	0
BTN2A3P	-0.287869	2.75968	3.93702	0.0696615	0.107248	1.22084	0	0	0
BTN3A1	0.429428	5.51964	16.844	0.00134877	0.00362787	1.3467	0	0	0
BTN3A2	-0.301986	5.73208	9.14445	0.0101737	0.0205453	1.23284	0	0	0
BTN3A3	-0.59602	4.81804	26.1142	0.000227251	0.000799858	1.51154	BTN3A3	BTN3A3	0
BTNL9	0.241474	-1.25564	0.316502	0.592178	0.660106	1.1822	0	0	0
BTRC	-0.763101	5.71628	73.4154	1.39803e-06	1.27398e-05	1.69713	BTRC	BTRC	0
BUB1	0.588847	7.92127	37.81	4.16922e-05	0.000195441	1.50404	BUB1	0	BUB1
BUB1B	0.44419	7.4034	31.9417	9.21365e-05	0.000374456	1.36055	0	0	0
BUB3	0.334094	7.52651	13.5117	0.00297947	0.00716474	1.26059	0	0	0
BUD13	-0.107316	5.8599	1.22286	0.289654	0.363434	1.07722	0	0	0
BUD31	-0.883719	6.64934	92.8427	3.86443e-07	4.57942e-06	1.84513	BUD31	BUD31	0
BVES	-0.700204	4.13058	24.6319	0.00029248	0.000986049	1.62473	BVES	BVES	0
BVES-AS1	-0.58147	-0.69764	1.1241	0.309119	0.383679	1.49637	0	0	0
BYSL	-0.932798	6.70701	48.1158	1.27293e-05	7.37086e-05	1.90898	BYSL	BYSL	0
BZRAP1	-0.2905	3.57645	2.2149	0.161502	0.221061	1.22306	0	0	0
BZRAP1-AS1	0.836401	0.685919	21.4173	0.000525295	0.00163568	1.78559	BZRAP1-AS1	0	BZRAP1-AS1
BZW1	-0.0713156	6.62429	0.290713	0.599248	0.666869	1.05067	0	0	0
BZW2	0.620763	5.05109	29.2739	0.000137041	0.000524051	1.53769	BZW2	0	BZW2
C10orf10	-0.00290087	2.31467	0.000454868	0.983321	0.987369	1.00201	0	0	0
C10orf12	-0.747873	5.02861	53.5511	7.3806e-06	4.78578e-05	1.67932	C10orf12	C10orf12	0
C10orf2	-1.15824	6.08248	107.256	1.72353e-07	2.45607e-06	2.23184	C10orf2	C10orf2	0
C10orf25	-1.64696	3.56764	211.985	3.33413e-09	1.45657e-07	3.13173	C10orf25	C10orf25	0
C10orf32	-1.5195	2.02047	34.1765	6.73038e-05	0.000291073	2.86693	C10orf32	C10orf32	0
C10orf35	-0.537608	3.70935	12.5589	0.00381477	0.00883932	1.45156	0	0	0
C10orf54	0.894872	4.55795	21.5888	0.000508406	0.00158952	1.85945	C10orf54	0	C10orf54
C10orf76	-0.656029	5.63689	73.0873	1.43221e-06	1.29866e-05	1.57574	C10orf76	C10orf76	0
C10orf88	-0.150625	4.67036	0.651671	0.434627	0.510996	1.11005	0	0	0
C11orf1	-0.374949	3.2935	7.64493	0.0165889	0.0312697	1.29679	0	0	0
C11orf21	-1.93817	-0.738544	8.44447	0.0127162	0.0249399	3.8322	C11orf21	C11orf21	0
C11orf24	0.246567	6.31538	3.51553	0.0843762	0.126612	1.18638	0	0	0
C11orf30	0.368335	6.71457	17.7204	0.00111278	0.00307796	1.29086	0	0	0
C11orf31	0.273558	5.48619	2.82955	0.117369	0.168319	1.20879	0	0	0
C11orf45	-0.627918	1.0649	14.0482	0.00260368	0.00639022	1.54533	C11orf45	C11orf45	0
C11orf49	0.204593	5.1851	2.16399	0.166029	0.226558	1.15236	0	0	0
C11orf54	0.142678	4.55218	0.815492	0.383595	0.45993	1.10395	0	0	0
C11orf57	-0.283822	6.21956	7.7813	0.0158395	0.0300935	1.21742	0	0	0
C11orf58	-0.982956	7.3739	124.593	7.36427e-08	1.28588e-06	1.97651	C11orf58	C11orf58	0
C11orf63	-1.06771	0.349295	8.7795	0.0114162	0.0226882	2.0961	C11orf63	C11orf63	0
C11orf65	-1.27957	0.335537	21.976	0.000472533	0.00149784	2.42766	C11orf65	C11orf65	0
C11orf68	0.607018	5.51413	9.85408	0.00818308	0.0170938	1.52311	C11orf68	0	C11orf68
C11orf70	-0.920899	1.75478	17.7172	0.00111356	0.00307955	1.8933	C11orf70	C11orf70	0
C11orf71	0.394624	2.13659	9.53225	0.00902329	0.0185916	1.3146	0	0	0
C11orf73	0.108483	4.70843	0.899927	0.360804	0.436827	1.07809	0	0	0
C11orf74	-0.0666453	3.94163	0.356287	0.561245	0.632124	1.04728	0	0	0
C11orf80	0.729631	3.79224	36.4165	4.98806e-05	0.00022685	1.65821	C11orf80	0	C11orf80
C11orf84	0.0068515	6.40768	0.00152487	0.969468	0.977079	1.00476	0	0	0
C11orf95	-0.131288	4.59298	1.79864	0.203767	0.270118	1.09527	0	0	0
C11orf98	0.265301	-0.935092	0.363108	0.557572	0.628907	1.20189	0	0	0
C12orf10	0.704922	5.6835	16.1603	0.00157392	0.00414585	1.63006	C12orf10	0	C12orf10
C12orf29	-0.381261	4.30891	3.5816	0.081837	0.123485	1.30248	0	0	0
C12orf4	-0.962235	5.20598	37.1296	4.54774e-05	0.000209692	1.94833	C12orf4	C12orf4	0
C12orf43	-0.744803	5.18591	44.197	1.94683e-05	0.000104904	1.67575	C12orf43	C12orf43	0
C12orf45	-0.656995	3.46329	33.3301	7.56638e-05	0.000318842	1.5768	C12orf45	C12orf45	0
C12orf49	-0.151921	5.79333	4.20079	0.0620214	0.0970369	1.11105	0	0	0
C12orf57	0.209747	5.44027	0.986534	0.339452	0.415375	1.15649	0	0	0
C12orf60	-0.424848	0.748951	2.05922	0.175862	0.238023	1.34243	0	0	0
C12orf65	-0.164737	5.6155	2.7752	0.12061	0.172308	1.12096	0	0	0
C12orf66	-0.990837	2.5637	60.7499	3.83213e-06	2.82973e-05	1.98734	C12orf66	C12orf66	0
C12orf73	-0.159225	2.97059	1.85348	0.197444	0.262833	1.11669	0	0	0
C12orf75	1.00213	7.12163	84.0306	6.70236e-07	7.05941e-06	2.00296	C12orf75	0	C12orf75
C12orf76	0.44221	2.94001	7.95661	0.0149337	0.0285991	1.35868	0	0	0
C14orf1	0.864484	5.69437	82.1549	7.58533e-07	7.7795e-06	1.82069	C14orf1	0	C14orf1
C14orf105	0.884212	0.807791	15.5891	0.00179612	0.00463804	1.84576	C14orf105	0	C14orf105
C14orf119	0.659193	6.54157	58.5106	4.66464e-06	3.29474e-05	1.5792	C14orf119	0	C14orf119
C14orf132	0.340649	6.01318	14.7031	0.00221737	0.00556147	1.26633	0	0	0
C14orf142	0.0586229	2.74746	0.156584	0.699	0.75592	1.04147	0	0	0
C14orf159	-1.0667	3.58402	66.3661	2.40139e-06	1.95138e-05	2.09464	C14orf159	C14orf159	0
C14orf166	0.189501	7.295	3.76608	0.0752219	0.114722	1.14037	0	0	0
C14orf169	-0.745831	4.26395	34.7774	6.2018e-05	0.000272317	1.67694	C14orf169	C14orf169	0
C14orf2	0.334164	5.96477	9.88974	0.00809573	0.0169428	1.26065	0	0	0
C14orf28	0.227922	1.62861	0.802632	0.387256	0.463598	1.17115	0	0	0
C14orf37	3.04566	0.910984	160.164	1.7294e-08	4.61857e-07	8.25724	C14orf37	0	C14orf37
C14orf39	-1.37631	0.0483327	14.3975	0.00238869	0.00593421	2.59604	C14orf39	C14orf39	0
C14orf79	-0.734526	3.08354	27.8165	0.000172163	0.000631481	1.66385	C14orf79	C14orf79	0
C14orf80	0.350709	4.27762	1.09858	0.314446	0.389234	1.27519	0	0	0
C14orf93	0.740461	3.44678	33.5371	7.35129e-05	0.000311844	1.67071	C14orf93	0	C14orf93
C15orf39	-1.896	4.35848	91.4822	4.19427e-07	4.88719e-06	3.7218	C15orf39	C15orf39	0
C15orf40	-0.47146	4.48574	26.2678	0.000221516	0.000782499	1.38651	0	0	0
C15orf41	-0.626823	3.59485	29.8886	0.000124777	0.000484764	1.54416	C15orf41	C15orf41	0
C15orf48	-1.68418	0.0883674	24.9311	0.000277723	0.000945135	3.21357	C15orf48	C15orf48	0
C15orf52	-0.743893	6.3725	41.5008	2.65479e-05	0.00013547	1.67469	C15orf52	C15orf52	0
C15orf57	1.05467	3.93175	118.616	9.74665e-08	1.58668e-06	2.07725	C15orf57	0	C15orf57
C15orf59	-0.95356	-0.344399	9.65524	0.00869078	0.0180002	1.93665	C15orf59	C15orf59	0
C15orf61	0.221961	2.00247	1.7343	0.211525	0.278537	1.16632	0	0	0
C15orf65	0.364805	0.124615	1.51574	0.240955	0.311611	1.28771	0	0	0
C16orf13	0.328818	4.97293	2.33804	0.151183	0.209166	1.25598	0	0	0
C16orf45	-0.777324	2.14524	21.9211	0.000477438	0.00150946	1.71395	C16orf45	C16orf45	0
C16orf46	-0.138092	1.4284	0.722312	0.411389	0.487781	1.10045	0	0	0
C16orf52	-0.0493172	3.64948	0.092603	0.765907	0.813664	1.03478	0	0	0
C16orf58	0.0997179	6.46097	0.418509	0.529397	0.602701	1.07156	0	0	0
C16orf59	0.121827	4.5909	0.426309	0.525647	0.599225	1.08811	0	0	0
C16orf62	0.00569421	6.48903	0.0057254	0.940884	0.954316	1.00395	0	0	0
C16orf70	-0.190089	5.35393	4.52068	0.054063	0.0863109	1.14083	0	0	0
C16orf71	0.027656	-0.591397	0.0061567	0.938702	0.9525	1.01935	0	0	0
C16orf72	-0.395636	6.06158	6.48139	0.0250133	0.0445395	1.31552	0	0	0
C16orf74	0.173799	1.85039	0.611533	0.448789	0.52519	1.12803	0	0	0
C16orf86	0.78108	0.27794	3.36207	0.0906535	0.13487	1.71842	0	0	0
C16orf87	-0.082565	3.67201	0.213385	0.652073	0.713662	1.0589	0	0	0
C16orf91	0.232948	3.56743	1.98873	0.182899	0.245955	1.17523	0	0	0
C16orf93	0.242756	2.66827	1.72466	0.212719	0.279833	1.18325	0	0	0
C16orf95	-0.644076	1.97146	5.46109	0.0368379	0.0620608	1.56274	C16orf95	C16orf95	0
C16orf96	-0.331421	-0.839905	0.62966	0.442301	0.518925	1.25825	0	0	0
C17orf100	0.127125	2.30944	0.959767	0.345849	0.421757	1.09212	0	0	0
C17orf104	-0.0339434	4.36793	0.0289384	0.867647	0.897703	1.02381	0	0	0
C17orf107	-1.32043	0.411038	17.1558	0.00125871	0.00341514	2.49741	C17orf107	C17orf107	0
C17orf51	-1.79867	7.26581	455.418	3.358e-11	6.68818e-09	3.47899	C17orf51	C17orf51	0
C17orf53	0.206555	5.26186	4.3719	0.0576018	0.091165	1.15393	0	0	0
C17orf58	-0.235049	4.58185	5.80404	0.0322428	0.0554167	1.17695	0	0	0
C17orf59	0.571659	2.76779	4.28011	0.0599239	0.0943098	1.48623	0	0	0
C17orf62	0.225531	6.4399	2.53404	0.136406	0.191583	1.16921	0	0	0
C17orf67	-0.295612	1.0218	2.30129	0.154173	0.21264	1.22741	0	0	0
C17orf75	-0.444019	5.23296	14.3942	0.00239058	0.00593791	1.36039	0	0	0
C17orf80	-0.211036	6.87262	4.84401	0.0472301	0.0769638	1.15752	0	0	0
C17orf85	-0.0768415	7.45176	1.14043	0.305776	0.380207	1.05471	0	0	0
C17orf89	-0.739516	4.75883	15.3975	0.0018787	0.00482025	1.66962	C17orf89	C17orf89	0
C17orf96	-0.413314	4.88289	11.5717	0.00498381	0.011139	1.33174	0	0	0
C17orf97	-0.967213	0.997589	12.2804	0.0041087	0.00942136	1.95506	C17orf97	C17orf97	0
C18orf21	-0.744883	3.69589	35.3276	5.75966e-05	0.000256286	1.67584	C18orf21	C18orf21	0
C18orf25	-0.086593	5.50755	0.533019	0.478817	0.554389	1.06186	0	0	0
C18orf54	0.414265	5.10318	2.3812	0.147763	0.205191	1.33262	0	0	0
C18orf65	-0.780676	-1.47983	1.67908	0.218491	0.286115	1.71794	0	0	0
C18orf8	0.00424809	4.92676	0.00230983	0.962428	0.97137	1.00295	0	0	0
C19orf12	0.0399272	4.40997	0.167107	0.689621	0.747655	1.02806	0	0	0
C19orf18	-1.59902	-1.48309	7.05661	0.0203406	0.0372572	3.02937	C19orf18	C19orf18	0
C19orf24	-0.231747	4.28566	0.416326	0.530456	0.603719	1.17426	0	0	0
C19orf25	-0.583905	4.42852	4.65752	0.0510359	0.0821774	1.4989	0	0	0
C19orf38	-2.00613	-0.328434	25.1045	0.000269567	0.000920807	4.01704	C19orf38	C19orf38	0
C19orf43	-0.0995749	5.99361	0.560021	0.468116	0.544023	1.07146	0	0	0
C19orf44	-0.419351	3.83245	15.6958	0.00175196	0.00454046	1.33733	0	0	0
C19orf45	-0.591266	0.498505	8.71571	0.0116512	0.023102	1.50657	C19orf45	C19orf45	0
C19orf47	-0.911395	4.2511	24.7086	0.00028861	0.000975475	1.88086	C19orf47	C19orf47	0
C19orf48	-0.657694	6.81958	10.8156	0.00616796	0.013379	1.57756	C19orf48	C19orf48	0
C19orf52	0.413483	3.55779	14.6415	0.0022507	0.00563349	1.3319	0	0	0
C19orf53	0.645452	5.67551	13.8159	0.00275913	0.00671543	1.56423	C19orf53	0	C19orf53
C19orf54	-0.23499	5.05582	4.61726	0.0519051	0.0833843	1.1769	0	0	0
C19orf57	-0.715859	2.0716	8.06301	0.0144137	0.0277339	1.64246	C19orf57	C19orf57	0
C19orf60	0.229372	1.64418	0.626824	0.443306	0.519896	1.17232	0	0	0
C19orf66	-0.802564	5.37291	42.4128	2.38621e-05	0.000124057	1.7442	C19orf66	C19orf66	0
C19orf68	-0.162643	4.61019	0.901047	0.360515	0.436654	1.11934	0	0	0
C19orf70	0.247276	4.18778	1.25653	0.283408	0.3571	1.18696	0	0	0
C19orf73	-0.878858	-1.08125	5.82101	0.0320337	0.0551092	1.83892	C19orf73	C19orf73	0
C1D	0.292241	2.80678	4.09395	0.0649881	0.101116	1.22454	0	0	0
C1GALT1	0.201872	4.38061	0.665854	0.429795	0.506242	1.15019	0	0	0
C1GALT1C1	1.04227	4.55009	41.504	2.6538e-05	0.00013547	2.05947	C1GALT1C1	0	C1GALT1C1
C1orf106	-0.653489	1.80495	13.1592	0.00326084	0.00773981	1.57297	C1orf106	C1orf106	0
C1orf109	-0.778062	5.79814	68.8237	1.97795e-06	1.67422e-05	1.71483	C1orf109	C1orf109	0
C1orf112	-0.386052	5.16518	7.91535	0.0151413	0.0289588	1.30681	0	0	0
C1orf115	0.67865	4.39602	33.733	7.15422e-05	0.000304987	1.60064	C1orf115	0	C1orf115
C1orf122	-0.431177	4.71219	5.86177	0.0315378	0.0543967	1.34833	0	0	0
C1orf123	0.494155	4.92698	29.5987	0.000130395	0.000502789	1.4085	0	0	0
C1orf131	-1.76893	3.14738	133.609	4.93519e-08	9.52857e-07	3.408	C1orf131	C1orf131	0
C1orf145	-0.0955936	-0.417543	0.0794249	0.782696	0.828014	1.0685	0	0	0
C1orf159	0.42236	2.9605	2.78932	0.119757	0.171241	1.34012	0	0	0
C1orf162	0.112945	-0.209762	0.0949043	0.763112	0.811402	1.08143	0	0	0
C1orf174	0.319808	5.43475	13.4542	0.00302333	0.0072547	1.24816	0	0	0
C1orf186	0.634023	1.51745	6.80094	0.0222777	0.0403238	1.55189	C1orf186	0	C1orf186
C1orf198	0.44814	6.41564	31.113	0.000103948	0.000415311	1.36428	0	0	0
C1orf204	0.521589	0.832731	4.9726	0.0448025	0.0735485	1.43554	0	0	0
C1orf21	0.516651	4.00948	25.145	0.000267701	0.000916444	1.43063	0	0	0
C1orf216	0.223028	5.07298	4.32344	0.0588141	0.0928327	1.16718	0	0	0
C1orf220	0.550392	0.741042	4.22438	0.0613887	0.096294	1.46448	0	0	0
C1orf226	-0.46713	0.570893	3.86295	0.0720077	0.110418	1.38236	0	0	0
C1orf228	-0.808013	0.830116	10.6982	0.00638001	0.0137777	1.7508	C1orf228	C1orf228	0
C1orf233	-0.156153	2.68203	0.236718	0.635016	0.698074	1.11431	0	0	0
C1orf27	-0.239759	5.20195	1.26361	0.282118	0.355761	1.1808	0	0	0
C1orf35	0.21525	4.29304	1.11843	0.31029	0.384806	1.16091	0	0	0
C1orf43	-0.695499	7.80548	97.0004	3.02824e-07	3.80648e-06	1.61944	C1orf43	C1orf43	0
C1orf50	-0.270347	2.81511	6.18785	0.0278822	0.0488839	1.2061	0	0	0
C1orf52	0.00352096	4.56343	0.0014919	0.9698	0.977346	1.00244	0	0	0
C1orf53	-0.228485	-0.347725	0.295827	0.59609	0.663809	1.1716	0	0	0
C1orf56	0.135481	2.29659	0.354456	0.562239	0.632951	1.09846	0	0	0
C1orf74	-0.676683	3.6309	37.7812	4.18446e-05	0.000195861	1.59846	C1orf74	C1orf74	0
C1QBP	-0.359505	7.4167	21.5783	0.000509425	0.00159134	1.28299	0	0	0
C1QL1	1.06637	3.43068	20.4876	0.000629082	0.00190542	2.09416	C1QL1	0	C1QL1
C1QL4	-0.0767332	4.57345	0.137082	0.717405	0.771831	1.05463	0	0	0
C1QTNF1	-1.23549	0.337654	12.2236	0.00417181	0.0095449	2.35462	C1QTNF1	C1QTNF1	0
C1QTNF2	-0.157103	-0.986966	0.0728983	0.791574	0.835776	1.11505	0	0	0
C1QTNF6	0.352461	3.06437	4.91633	0.0458462	0.075001	1.27674	0	0	0
C1R	-1.44563	5.8546	116.267	1.09198e-07	1.7184e-06	2.72382	C1R	C1R	0
C1RL	-0.0789659	5.14791	0.864112	0.370216	0.446634	1.05626	0	0	0
C1RL-AS1	-0.911469	3.17786	19.3251	0.000794286	0.00231469	1.88096	C1RL-AS1	C1RL-AS1	0
C1S	-2.05369	5.15114	277.529	6.69884e-10	5.10612e-08	4.15165	C1S	C1S	0
C2	0.504235	2.51678	8.28185	0.0134094	0.0260586	1.41837	0	0	0
C20orf166-AS1	1.33024	0.242355	18.1085	0.00102389	0.00287281	2.51445	C20orf166-AS1	0	C20orf166-AS1
C20orf194	0.31846	5.33459	12.3884	0.00399169	0.00919831	1.247	0	0	0
C20orf195	3.23395	0.220239	64.0146	2.90805e-06	2.26621e-05	9.40837	C20orf195	0	C20orf195
C20orf196	-0.238118	1.40801	1.37203	0.263334	0.335296	1.17945	0	0	0
C20orf24	0.906764	1.63223	10.5602	0.00664035	0.0142683	1.87484	C20orf24	0	C20orf24
C20orf27	0.416794	5.56017	2.64398	0.128905	0.182398	1.33496	0	0	0
C20orf96	-0.547923	4.32708	24.3241	0.000308621	0.00103144	1.46198	0	0	0
C21orf2	0.93416	2.69823	8.54229	0.0123195	0.024256	1.91078	C21orf2	0	C21orf2
C21orf33	-0.761205	0.379597	10.8041	0.00618842	0.0134134	1.69491	C21orf33	C21orf33	0
C21orf58	-0.315113	5.02754	4.21411	0.0616631	0.096654	1.24411	0	0	0
C21orf59	-0.444677	5.76892	26.593	0.000209914	0.000750754	1.36101	0	0	0
C21orf62-AS1	0.338739	-0.485224	0.744196	0.404587	0.480846	1.26465	0	0	0
C21orf91	-0.834271	5.01461	10.4172	0.0069232	0.0147925	1.78296	C21orf91	C21orf91	0
C22orf23	-0.768037	1.98134	21.2021	0.00054743	0.00169558	1.70295	C22orf23	C22orf23	0
C22orf24	-2.98098	-1.15136	27.016	0.000195868	0.00070726	7.89521	C22orf24	C22orf24	0
C22orf29	-0.0933188	5.87312	1.02379	0.330831	0.406184	1.06682	0	0	0
C22orf39	-0.111479	5.90816	2.22614	0.160524	0.219949	1.08033	0	0	0
C22orf46	-1.67037	5.69893	149.645	2.56594e-08	6.13604e-07	3.18297	C22orf46	C22orf46	0
C2CD2	-0.799267	5.04916	100.362	2.50326e-07	3.29681e-06	1.74022	C2CD2	C2CD2	0
C2CD2L	0.33593	5.44916	5.10791	0.0424069	0.0701476	1.26219	0	0	0
C2CD3	-0.248233	7.66425	11.687	0.00482769	0.0108347	1.18775	0	0	0
C2CD4C	0.650844	1.77238	3.83334	0.0729723	0.111687	1.57009	0	0	0
C2CD5	-0.0699295	6.44985	0.217212	0.649199	0.710942	1.04967	0	0	0
C2orf15	-0.898845	-0.265598	9.55819	0.00895194	0.0184679	1.86457	C2orf15	C2orf15	0
C2orf27A	0.142937	0.361579	0.286596	0.601817	0.669184	1.10415	0	0	0
C2orf42	-1.21093	4.19401	114.701	1.17932e-07	1.82027e-06	2.31486	C2orf42	C2orf42	0
C2orf44	-0.451182	5.51604	17.5472	0.00115535	0.00317413	1.36716	0	0	0
C2orf47	0.410955	4.44229	17.366	0.00120193	0.00328024	1.32957	0	0	0
C2orf48	-0.178157	2.12692	0.794198	0.389686	0.465936	1.13144	0	0	0
C2orf49	0.624051	5.355	12.3158	0.00406993	0.00934389	1.5412	C2orf49	0	C2orf49
C2orf50	-1.4906	-0.868324	6.64266	0.023586	0.0423535	2.81005	C2orf50	C2orf50	0
C2orf68	-0.196512	5.34917	4.84806	0.0471513	0.0768526	1.14592	0	0	0
C2orf69	0.00848796	4.99685	0.000931646	0.976133	0.981835	1.0059	0	0	0
C2orf70	-1.03971	-0.934821	9.31317	0.00965323	0.0196406	2.05582	C2orf70	C2orf70	0
C2orf72	-1.47645	2.985	125.098	7.19616e-08	1.2643e-06	2.78264	C2orf72	C2orf72	0
C2orf76	0.322898	1.16141	2.26652	0.157072	0.215974	1.25084	0	0	0
C2orf81	0.0204234	1.62718	0.00568976	0.941067	0.954437	1.01426	0	0	0
C2orf88	-1.68105	1.62849	49.9403	1.05441e-05	6.37589e-05	3.20662	C2orf88	C2orf88	0
C3	-1.286	3.41756	95.7476	3.25585e-07	4.03425e-06	2.4385	C3	C3	0
C3AR1	-1.28654	-1.68734	4.54676	0.0534699	0.0854759	2.43943	0	0	0
C3orf14	-1.46039	3.71448	53.286	7.5713e-06	4.88994e-05	2.75182	C3orf14	C3orf14	0
C3orf17	-0.402931	6.02511	7.46922	0.0176169	0.0329866	1.32219	0	0	0
C3orf18	0.226349	2.65965	1.31734	0.272588	0.345546	1.16987	0	0	0
C3orf33	-0.156609	2.26486	0.745172	0.404288	0.480646	1.11466	0	0	0
C3orf38	-0.707514	4.71142	14.8467	0.00214188	0.00540176	1.63299	C3orf38	C3orf38	0
C3orf52	-0.410007	3.57489	9.72349	0.00851247	0.017691	1.32869	0	0	0
C3orf58	0.587264	4.08595	6.10439	0.0287678	0.0502168	1.50239	C3orf58	0	C3orf58
C3orf62	-0.554828	1.90953	15.1055	0.00201319	0.00512489	1.46899	0	0	0
C3orf67	-0.0216606	1.97385	0.020143	0.889403	0.914909	1.01513	0	0	0
C3orf70	-1.27359	-0.790692	6.90889	0.0214344	0.0390213	2.41762	C3orf70	C3orf70	0
C4orf19	-0.145469	-0.413688	0.185412	0.674103	0.733986	1.10609	0	0	0
C4orf27	0.306345	4.5216	2.10176	0.171783	0.23343	1.23657	0	0	0
C4orf29	0.0746626	3.34043	0.262369	0.617437	0.683421	1.05311	0	0	0
C4orf3	0.910959	5.65645	59.3783	4.31929e-06	3.10827e-05	1.8803	C4orf3	0	C4orf3
C4orf32	-1.57203	1.9916	40.0969	3.13994e-05	0.000155667	2.97323	C4orf32	C4orf32	0
C4orf33	-0.110859	1.63002	0.125033	0.729538	0.782297	1.07987	0	0	0
C4orf36	-2.04619	0.0263269	49.8469	1.06449e-05	6.41142e-05	4.13012	C4orf36	C4orf36	0
C4orf46	0.313028	5.56882	2.50753	0.138295	0.193809	1.24231	0	0	0
C4orf47	-0.276652	-0.656884	0.449647	0.514716	0.588782	1.21138	0	0	0
C4orf48	0.619371	0.225098	1.21729	0.290705	0.364596	1.53621	0	0	0
C5	-2.02577	2.62643	115.19	1.15124e-07	1.79047e-06	4.0721	C5	C5	0
C5AR1	-4.27291	1.15912	232.618	1.92163e-09	1.01162e-07	19.3319	C5AR1	C5AR1	0
C5orf15	0.278711	6.32744	3.73586	0.0762598	0.116159	1.21311	0	0	0
C5orf22	-0.284241	6.1857	2.85008	0.116172	0.166865	1.21777	0	0	0
C5orf24	-0.178469	6.22519	0.752666	0.402002	0.478355	1.13168	0	0	0
C5orf28	-0.652836	3.21444	4.36468	0.0577806	0.0914083	1.57226	0	0	0
C5orf30	0.469271	4.78021	9.82107	0.0082649	0.0172401	1.38441	0	0	0
C5orf34	-0.5888	4.23746	6.48466	0.0249833	0.0444969	1.504	C5orf34	C5orf34	0
C5orf38	0.587681	1.28703	5.06836	0.043091	0.0710818	1.50283	C5orf38	0	C5orf38
C5orf42	-0.391719	5.92083	7.68884	0.0163431	0.0309019	1.31196	0	0	0
C5orf45	0.306121	4.43873	4.16651	0.0629551	0.098298	1.23638	0	0	0
C5orf51	-0.823494	6.83235	13.043	0.00336032	0.00795379	1.76969	C5orf51	C5orf51	0
C5orf56	-1.62929	0.713609	36.4482	4.96746e-05	0.000226194	3.0936	C5orf56	C5orf56	0
C5orf63	-0.956988	1.42617	16.1223	0.00158769	0.00417237	1.94125	C5orf63	C5orf63	0
C6orf1	0.274307	3.83155	2.03548	0.178193	0.240644	1.20941	0	0	0
C6orf106	0.303755	8.08048	10.4469	0.00686317	0.0146803	1.23435	0	0	0
C6orf120	-0.463684	4.23021	4.18616	0.0624179	0.0975322	1.37906	0	0	0
C6orf132	-1.07191	5.83468	60.974	3.75875e-06	2.78952e-05	2.10222	C6orf132	C6orf132	0
C6orf136	0.827618	4.48187	72.2199	1.52739e-06	1.36384e-05	1.77475	C6orf136	0	C6orf136
C6orf165	-0.301746	-0.832614	1.18036	0.378639	0.454958	1.23264	0	0	0
C6orf203	-0.200258	2.06523	1.87336	0.195215	0.260174	1.1489	0	0	0
C6orf226	0.137758	0.815923	0.182585	0.676438	0.73598	1.10019	0	0	0
C6orf47	-0.458324	5.59854	10.7052	0.00636712	0.0137519	1.37394	0	0	0
C6orf48	-1.11489	8.17043	205.768	3.97603e-09	1.63913e-07	2.16578	C6orf48	C6orf48	0
C6orf52	-1.9892	-1.09359	29.0039	0.000142868	0.000541538	3.97017	C6orf52	C6orf52	0
C6orf62	0.393199	7.48042	2.78537	0.119995	0.171514	1.3133	0	0	0
C6orf89	-0.107612	7.54199	2.68133	0.126474	0.179407	1.07744	0	0	0
C7orf13	-1.72359	1.94962	87.9837	5.20391e-07	5.75656e-06	3.30256	C7orf13	C7orf13	0
C7orf25	-1.44325	3.53146	123.402	7.77953e-08	1.33006e-06	2.71932	C7orf25	C7orf25	0
C7orf26	-0.217856	4.29705	2.61892	0.130568	0.184393	1.163	0	0	0
C7orf31	-1.29225	2.45375	68.2681	2.06555e-06	1.73234e-05	2.44909	C7orf31	C7orf31	0
C7orf43	-0.342753	3.86626	3.09039	0.103227	0.150831	1.26817	0	0	0
C7orf49	-1.30014	5.78393	84.0149	6.70926e-07	7.05941e-06	2.46253	C7orf49	C7orf49	0
C7orf50	-0.300823	5.17187	1.04483	0.326101	0.401373	1.23185	0	0	0
C7orf55	0.568042	1.74933	9.49708	0.0091211	0.0187553	1.48251	0	0	0
C7orf57	-0.904571	-0.603812	4.7441	0.0492252	0.0797003	1.87199	C7orf57	C7orf57	0
C7orf60	0.667958	3.92365	6.95322	0.021099	0.0384969	1.58882	C7orf60	0	C7orf60
C7orf61	0.492892	0.433387	3.67965	0.0782372	0.118788	1.40726	0	0	0
C7orf73	0.0286939	4.90736	0.0369998	0.850559	0.884526	1.02009	0	0	0
C8orf31	-1.95877	2.37568	108.386	1.62464e-07	2.34483e-06	3.88731	C8orf31	C8orf31	0
C8orf33	-0.43605	6.18718	23.8656	0.000334628	0.00110999	1.35289	0	0	0
C8orf34	0.349607	3.70484	6.24522	0.0272921	0.0479841	1.27421	0	0	0
C8orf34-AS1	1.03595	0.992766	22.4424	0.000433162	0.00138686	2.05046	C8orf34-AS1	0	C8orf34-AS1
C8orf37	0.603989	2.81451	17.3296	0.00121152	0.00330373	1.51991	C8orf37	0	C8orf37
C8orf44	0.547875	1.09235	3.50741	0.084695	0.127025	1.46193	0	0	0
C8orf46	-0.921974	-0.00619965	11.3518	0.00529853	0.0117366	1.89471	C8orf46	C8orf46	0
C8orf58	-0.6415	4.22563	16.4221	0.0014829	0.00394085	1.55995	C8orf58	C8orf58	0
C8orf59	0.621326	4.37988	8.28049	0.0134154	0.0260632	1.53829	C8orf59	0	C8orf59
C8orf76	-0.944324	2.03099	27.2838	0.000187537	0.000680199	1.92429	C8orf76	C8orf76	0
C8orf82	0.999476	3.55603	31.9261	9.23434e-05	0.000375089	1.99927	C8orf82	0	C8orf82
C8orf88	-0.394499	2.99494	2.14572	0.167692	0.228508	1.31449	0	0	0
C9orf114	-0.34916	6.20804	6.20491	0.0277052	0.0486228	1.27382	0	0	0
C9orf116	1.20024	1.14346	49.9572	1.0526e-05	6.37089e-05	2.29779	C9orf116	0	C9orf116
C9orf142	-0.423275	4.54252	3.69733	0.0776085	0.117956	1.34097	0	0	0
C9orf156	-0.704056	2.92719	28.3937	0.000157131	0.000584844	1.62908	C9orf156	C9orf156	0
C9orf16	0.753992	3.72797	4.36052	0.0578839	0.091552	1.68645	0	0	0
C9orf163	0.558245	-0.459824	1.56902	0.233305	0.30318	1.47248	0	0	0
C9orf172	1.44771	-1.05696	5.71069	0.0334227	0.0571093	2.72775	C9orf172	0	C9orf172
C9orf173-AS1	0.510807	-0.014495	3.58576	0.0816803	0.123287	1.42485	0	0	0
C9orf3	0.00460476	3.95932	0.00172978	0.967483	0.975347	1.0032	0	0	0
C9orf40	-0.441983	4.24591	6.34843	0.0262672	0.0464277	1.35847	0	0	0
C9orf43	-1.35887	-0.122166	20.3754	0.000643151	0.00194073	2.56484	C9orf43	C9orf43	0
C9orf47	1.7615	0.164095	26.5682	0.000210775	0.000753097	3.3905	C9orf47	0	C9orf47
C9orf50	-0.933476	-1.40066	3.80977	0.0737511	0.112679	1.90987	0	0	0
C9orf64	-1.40579	4.73184	272.864	7.4148e-10	5.48059e-08	2.64962	C9orf64	C9orf64	0
C9orf69	-0.965071	4.63573	26.6501	0.000207954	0.000744847	1.95216	C9orf69	C9orf69	0
C9orf72	-0.300647	2.97773	1.51568	0.240964	0.311611	1.2317	0	0	0
C9orf78	-0.162622	6.07499	2.70322	0.125075	0.177699	1.11932	0	0	0
C9orf85	-0.537523	3.27066	7.85853	0.0154327	0.029443	1.45148	0	0	0
C9orf89	0.581542	3.55853	5.27242	0.0396967	0.066335	1.49645	0	0	0
C9orf9	-0.347688	2.22159	2.77184	0.120814	0.172533	1.27252	0	0	0
C9orf91	-2.30008	5.75198	816.424	9.40962e-13	9.18065e-10	4.92486	C9orf91	C9orf91	0
CA11	0.565993	2.1196	12.9957	0.00340184	0.00803387	1.48041	0	0	0
CA12	0.270136	2.08019	4.98802	0.0445216	0.0731776	1.20592	0	0	0
CA13	-0.571646	3.00269	16.9074	0.00132988	0.00357968	1.48622	0	0	0
CA2	-0.275503	-0.881766	0.486566	0.498248	0.573395	1.21042	0	0	0
CA5B	-0.102673	3.47793	0.458542	0.510659	0.584872	1.07376	0	0	0
CA5BP1	-0.442031	2.28275	3.76386	0.0752975	0.114825	1.35852	0	0	0
CA8	0.476461	2.06031	10.1707	0.00744458	0.0157513	1.39133	0	0	0
CAAP1	0.17125	4.46951	1.0374	0.32776	0.403022	1.12603	0	0	0
CAB39	-0.265569	6.52542	3.55559	0.0828252	0.124706	1.20211	0	0	0
CAB39L	0.236541	3.14423	2.73057	0.123355	0.175613	1.17816	0	0	0
CABIN1	0.282746	6.58265	3.7792	0.0747765	0.11409	1.21651	0	0	0
CABLES1	-2.36722	2.97204	146.878	2.85884e-08	6.63061e-07	5.15945	CABLES1	CABLES1	0
CABLES2	-0.236082	6.36445	6.95808	0.0210626	0.0384497	1.17779	0	0	0
CABP7	-0.407831	-0.957878	0.990013	0.338633	0.414477	1.32669	0	0	0
CACFD1	0.72483	2.90411	7.77994	0.0158467	0.0301034	1.65271	CACFD1	0	CACFD1
CACHD1	-0.308975	3.65904	10.551	0.00665803	0.0143	1.23883	0	0	0
CACNA1A	0.0125871	2.19142	0.0081225	0.929618	0.945182	1.00876	0	0	0
CACNA1B	0.506233	-0.547892	2.73673	0.122972	0.175238	1.42034	0	0	0
CACNA1G	0.375796	-0.235167	1.12986	0.307934	0.382338	1.29756	0	0	0
CACNA1H	0.883221	5.28227	13.5578	0.00294478	0.00709764	1.84449	CACNA1H	0	CACNA1H
CACNA1I	-0.0234998	-0.380396	0.0042924	0.9488	0.96099	1.01642	0	0	0
CACNA2D1	-0.480295	4.54664	5.62763	0.0345157	0.0587165	1.39503	0	0	0
CACNA2D2	-0.248497	0.872287	1.32247	0.271701	0.344511	1.18797	0	0	0
CACNB1	-0.169121	4.38612	1.32827	0.270704	0.343425	1.12437	0	0	0
CACNB2	0.703032	-0.870032	2.37357	0.14836	0.205903	1.62792	0	0	0
CACNB3	1.22165	5.8147	75.752	1.18013e-06	1.10571e-05	2.33214	CACNB3	0	CACNB3
CACNB4	0.760529	-0.762288	2.28504	0.155519	0.214213	1.69411	0	0	0
CACNG6	-0.37183	0.771537	1.99123	0.182643	0.245633	1.29399	0	0	0
CACNG7	0.92742	0.902323	15.3783	0.00188723	0.00483875	1.90187	CACNG7	0	CACNG7
CACNG8	-0.0274285	2.30892	0.00679654	0.935603	0.95008	1.01919	0	0	0
CACTIN	0.23568	4.9846	1.11908	0.310156	0.384705	1.17746	0	0	0
CACTIN-AS1	0.448494	-1.2253	0.560691	0.467856	0.543845	1.36461	0	0	0
CACUL1	0.282936	6.82033	2.99942	0.107908	0.156763	1.21667	0	0	0
CACYBP	0.800676	5.75905	66.3973	2.39539e-06	1.95e-05	1.74192	CACYBP	0	CACYBP
CAD	-0.161826	8.73016	1.58774	0.230693	0.30016	1.1187	0	0	0
CADM1	1.43497	5.51311	153.378	2.22433e-08	5.55513e-07	2.70376	CADM1	0	CADM1
CADM3	-0.618931	1.15373	7.02823	0.0205455	0.0375854	1.53574	CADM3	CADM3	0
CADM4	0.831643	6.01148	23.8352	0.000336438	0.00111549	1.77971	CADM4	0	CADM4
CAHM	1.69097	-1.20133	15.0398	0.00204497	0.00519582	3.22874	CAHM	0	CAHM
CALCOCO1	0.425308	6.47663	18.2303	0.000997694	0.00280958	1.34286	0	0	0
CALCOCO2	-1.45723	7.73165	383.424	9.54891e-11	1.426e-08	2.7458	CALCOCO2	CALCOCO2	0
CALCRL	-0.517002	-1.18193	0.981969	0.340531	0.416521	1.43098	0	0	0
CALD1	0.711163	9.49101	69.7537	1.84081e-06	1.58193e-05	1.63712	CALD1	0	CALD1
CALHM1	-1.1167	-0.516077	5.7976	0.0323226	0.0555213	2.16851	CALHM1	CALHM1	0
CALM1	0.47313	7.76482	22.2888	0.000445697	0.00142326	1.38812	0	0	0
CALM2	0.265875	8.30655	1.89724	0.19258	0.257177	1.20236	0	0	0
CALM3	1.44623	8.79195	130.989	5.52945e-08	1.04417e-06	2.72495	CALM3	0	CALM3
CALML4	0.380328	3.64568	13.4748	0.00300757	0.00722162	1.30164	0	0	0
CALML6	-2.57978	-0.133663	28.5906	0.000152355	0.000569821	5.97847	CALML6	CALML6	0
CALR	1.7406	9.46341	245.336	1.39971e-09	8.25999e-08	3.34173	CALR	0	CALR
CALU	1.4979	9.79394	168.948	1.26664e-08	3.63659e-07	2.82431	CALU	0	CALU
CAMK1	0.29647	4.74216	5.25029	0.0400491	0.0667865	1.22814	0	0	0
CAMK1D	-0.347665	3.49787	9.20868	0.00997176	0.0202156	1.2725	0	0	0
CAMK2B	0.515519	0.10635	3.01472	0.107103	0.155717	1.42951	0	0	0
CAMK2D	0.577215	6.89319	18.6713	0.000909218	0.00260247	1.49197	0	0	0
CAMK2G	0.621633	6.06011	43.2851	2.15844e-05	0.000114452	1.53862	CAMK2G	0	CAMK2G
CAMK2N1	1.15681	4.92652	89.1585	4.83628e-07	5.46134e-06	2.22963	CAMK2N1	0	CAMK2N1
CAMK2N2	-0.379885	1.95635	2.00395	0.181349	0.244028	1.30124	0	0	0
CAMK4	0.608555	2.52914	17.2978	0.00122001	0.00332246	1.52473	CAMK4	0	CAMK4
CAMKK1	0.206342	4.05042	2.03493	0.178247	0.240694	1.15376	0	0	0
CAMKK2	0.0422722	6.42984	0.296605	0.595613	0.663437	1.02973	0	0	0
CAMKMT	0.849642	0.992834	18.1337	0.00101839	0.00285793	1.80205	CAMKMT	0	CAMKMT
CAMKV	1.70429	-1.54678	10.3213	0.00712062	0.0151501	3.25868	CAMKV	0	CAMKV
CAMLG	-0.226649	6.14931	4.08916	0.0651251	0.101297	1.17011	0	0	0
CAMSAP1	-0.440214	6.65786	23.4315	0.000361622	0.00118769	1.35681	0	0	0
CAMSAP2	-0.412706	6.39656	9.18911	0.0100328	0.0203337	1.33118	0	0	0
CAMSAP3	0.423584	2.84971	2.67664	0.126775	0.179713	1.34126	0	0	0
CAMTA1	0.450746	5.26684	19.7338	0.000731016	0.00215711	1.36675	0	0	0
CAMTA2	-0.847221	6.6646	26.1373	0.000226379	0.000797175	1.79903	CAMTA2	CAMTA2	0
CAND1	-0.0646261	8.51276	0.128482	0.725999	0.779187	1.04581	0	0	0
CAND2	0.359532	4.64501	6.18507	0.0279112	0.0489256	1.28301	0	0	0
CANT1	0.379278	7.39094	12.8072	0.00357328	0.00836586	1.30069	0	0	0
CANX	-0.543399	9.96976	33.1775	7.72958e-05	0.000324226	1.4574	0	0	0
CAP1	0.662747	8.41712	72.5266	1.49293e-06	1.33961e-05	1.58309	CAP1	0	CAP1
CAP2	1.59874	5.93407	361.954	1.3535e-10	1.75296e-08	3.02878	CAP2	0	CAP2
CAPG	0.584597	6.69287	11.0002	0.00585111	0.0127807	1.49962	0	0	0
CAPN1	0.994956	6.80994	34.5514	6.39477e-05	0.000278866	1.99302	CAPN1	0	CAPN1
CAPN10	-0.318762	4.12642	2.03978	0.177768	0.240161	1.24726	0	0	0
CAPN10-AS1	1.27434	3.26007	44.6716	1.84628e-05	0.000100298	2.41889	CAPN10-AS1	0	CAPN10-AS1
CAPN12	0.946744	0.102282	14.9018	0.00211368	0.0053417	1.92752	CAPN12	0	CAPN12
CAPN14	1.08225	0.0199099	12.8241	0.00355759	0.00833578	2.11734	CAPN14	0	CAPN14
CAPN15	-0.35054	5.20139	1.1534	0.303157	0.377624	1.27504	0	0	0
CAPN2	0.910617	7.6487	181.548	8.31262e-09	2.71552e-07	1.87985	CAPN2	0	CAPN2
CAPN3	-2.01896	-0.655938	14.354	0.00241425	0.00598653	4.05291	CAPN3	CAPN3	0
CAPN5	0.796665	5.93967	34.0105	6.88553e-05	0.000296189	1.73708	CAPN5	0	CAPN5
CAPN6	2.10865	-1.38392	18.3516	0.000972397	0.00275155	4.31287	CAPN6	0	CAPN6
CAPN7	-0.107118	5.64404	0.33717	0.5718	0.641692	1.07707	0	0	0
CAPNS1	1.60542	7.88171	200.661	4.6122e-09	1.80612e-07	3.04284	CAPNS1	0	CAPNS1
CAPRIN1	-0.0423089	9.28626	0.198981	0.663183	0.724034	1.02976	0	0	0
CAPRIN2	-0.105965	5.2539	0.56062	0.467883	0.543845	1.07621	0	0	0
CAPS	-0.0551318	0.964953	0.0327929	0.859205	0.8913	1.03895	0	0	0
CAPS2	0.757849	2.11652	5.77361	0.0326219	0.0559631	1.69097	CAPS2	0	CAPS2
CAPZA1	0.432395	7.2705	5.70425	0.0335059	0.0572248	1.34947	0	0	0
CAPZA2	0.329353	6.38233	2.86012	0.115593	0.166195	1.25645	0	0	0
CAPZB	0.850331	8.12554	89.2956	4.79536e-07	5.4319e-06	1.80291	CAPZB	0	CAPZB
CARD10	0.590721	5.40846	7.43733	0.0178114	0.033312	1.506	CARD10	0	CARD10
CARD16	-2.04615	-1.55262	22.255	0.000448503	0.00143097	4.13003	CARD16	CARD16	0
CARD6	-0.85498	0.145535	13.1385	0.00327836	0.00777363	1.80873	CARD6	CARD6	0
CARD8	0.191763	4.19257	2.96931	0.109515	0.158766	1.14216	0	0	0
CARD8-AS1	0.516645	-0.427353	1.38256	0.261601	0.333553	1.43062	0	0	0
CARD9	-2.53827	0.587377	23.1716	0.000378994	0.00123771	5.80891	CARD9	CARD9	0
CARF	-0.965513	2.50753	23.0368	0.000388388	0.00126289	1.95276	CARF	CARF	0
CARHSP1	1.0414	6.52123	115.206	1.15033e-07	1.79047e-06	2.05822	CARHSP1	0	CARHSP1
CARKD	-0.115492	5.08955	1.5496	0.236055	0.306129	1.08334	0	0	0
CARM1	0.470253	6.38507	11.4677	0.00512986	0.0114096	1.38535	0	0	0
CARNMT1	-0.3456	3.37139	2.16906	0.165571	0.226017	1.27068	0	0	0
CARNS1	0.646702	2.69423	11.8812	0.00457721	0.0103568	1.56558	CARNS1	0	CARNS1
CARS	-0.840347	7.91075	99.3375	2.65114e-07	3.43966e-06	1.79048	CARS	CARS	0
CARS2	-0.447645	3.95122	13.9149	0.00269163	0.00657958	1.36381	0	0	0
CASC1	1.12324	0.0823075	17.4272	0.00118595	0.00324237	2.17835	CASC1	0	CASC1
CASC10	-0.0509144	0.432439	0.0548334	0.818653	0.858729	1.03592	0	0	0
CASC15	-1.933	-0.572825	20.9112	0.00057909	0.00177822	3.8185	CASC15	CASC15	0
CASC2	-2.44387	-0.294959	25.005	0.000274214	0.000934589	5.44098	CASC2	CASC2	0
CASC3	-0.181374	8.13478	6.63095	0.0236863	0.0424919	1.13396	0	0	0
CASC4	-0.0070138	6.22862	0.00215335	0.963722	0.972359	1.00487	0	0	0
CASC5	0.732491	6.37948	14.8318	0.00214955	0.00541457	1.66151	CASC5	0	CASC5
CASD1	0.282533	4.02352	0.66057	0.431585	0.507982	1.21633	0	0	0
CASK	-0.72007	5.91986	66.2221	2.42931e-06	1.96969e-05	1.64726	CASK	CASK	0
CASKIN1	0.458903	1.74766	3.88527	0.0712909	0.109422	1.3745	0	0	0
CASKIN2	-0.228925	6.33375	1.18588	0.296736	0.371237	1.17196	0	0	0
CASP1	-1.44714	1.64392	49.7629	1.07364e-05	6.451e-05	2.72666	CASP1	CASP1	0
CASP10	-1.40458	0.487985	19.3159	0.000795773	0.00231709	2.64741	CASP10	CASP10	0
CASP2	-0.555814	6.79937	62.5811	3.27769e-06	2.49709e-05	1.47	0	0	0
CASP3	-0.0926974	5.42059	0.338918	0.570819	0.640737	1.06636	0	0	0
CASP4	-1.38562	3.16983	152.106	2.33442e-08	5.73227e-07	2.61285	CASP4	CASP4	0
CASP6	-0.5524	3.57536	19.2344	0.000809168	0.00234964	1.46652	0	0	0
CASP7	0.246215	5.70917	8.96331	0.0107694	0.0215639	1.18609	0	0	0
CASP8	-1.50582	4.06326	175.302	1.02065e-08	3.11842e-07	2.83986	CASP8	CASP8	0
CASP8AP2	-0.336449	5.92105	3.1741	0.0991373	0.145642	1.26265	0	0	0
CASP9	0.0850381	3.17469	0.540211	0.475926	0.551348	1.06072	0	0	0
CASS4	1.08125	0.777964	23.0107	0.000390235	0.00126768	2.11587	CASS4	0	CASS4
CAST	-0.0740372	8.24409	0.913882	0.357232	0.433426	1.05266	0	0	0
CASZ1	-0.835344	2.64052	21.0102	0.000568086	0.0017503	1.78428	CASZ1	CASZ1	0
CAT	0.322074	5.86106	13.2164	0.00321317	0.00764008	1.25013	0	0	0
CATIP	-2.6432	-1.41631	17.6352	0.00113348	0.00312638	6.24718	CATIP	CATIP	0
CATSPER1	0.0103625	1.93338	0.00326499	0.955338	0.966098	1.00721	0	0	0
CATSPER2	-0.0568769	0.963114	0.0438685	0.837477	0.87384	1.04021	0	0	0
CATSPER2P1	-0.188496	0.496059	0.658243	0.432377	0.508767	1.13958	0	0	0
CATSPER3	-1.4666	-0.814065	12.833	0.00354923	0.00832286	2.7637	CATSPER3	CATSPER3	0
CATSPERG	0.765172	0.0913823	8.25284	0.0135377	0.0262521	1.69957	CATSPERG	0	CATSPERG
CAV1	0.875466	7.87876	64.3999	2.81711e-06	2.20945e-05	1.8346	CAV1	0	CAV1
CAV2	1.49817	5.78365	90.0846	4.56761e-07	5.2306e-06	2.82484	CAV2	0	CAV2
CBARP	-0.0290589	3.3042	0.00853208	0.92787	0.943537	1.02035	0	0	0
CBFA2T2	-0.518012	6.73524	41.2994	2.71872e-05	0.000138059	1.43198	0	0	0
CBFB	-0.35279	5.8792	4.47618	0.0550936	0.0877622	1.27703	0	0	0
CBL	0.263337	7.90535	7.42136	0.0179098	0.0334494	1.20025	0	0	0
CBLB	-0.6433	4.71565	34.7236	6.24714e-05	0.000273733	1.5619	CBLB	CBLB	0
CBLL1	-0.134195	5.97631	1.05946	0.322867	0.398142	1.09748	0	0	0
CBLN2	2.49828	-1.52013	25.0381	0.000272655	0.000929492	5.65011	CBLN2	0	CBLN2
CBLN3	-1.82798	1.20275	58.8019	4.54524e-06	3.22441e-05	3.5504	CBLN3	CBLN3	0
CBR1	0.998263	6.11641	76.9436	1.08433e-06	1.03113e-05	1.99759	CBR1	0	CBR1
CBR3	1.15877	3.07482	112.461	1.3188e-07	1.97147e-06	2.23268	CBR3	0	CBR3
CBR3-AS1	1.29968	1.52794	47.0685	1.42199e-05	8.07058e-05	2.46174	CBR3-AS1	0	CBR3-AS1
CBR4	-0.231401	3.8673	1.86639	0.195993	0.261021	1.17397	0	0	0
CBS	0.0685569	2.53422	0.135568	0.718894	0.772979	1.04867	0	0	0
CBWD1	-0.272194	3.28608	2.56658	0.13413	0.188731	1.20764	0	0	0
CBWD2	-0.225922	3.63097	3.14717	0.100431	0.147274	1.16952	0	0	0
CBWD5	-0.69649	1.98506	19.6253	0.000747225	0.002199	1.62056	CBWD5	CBWD5	0
CBWD6	-0.912164	0.263945	7.09539	0.0200644	0.0368158	1.88187	CBWD6	CBWD6	0
CBX1	1.17545	7.52436	228.425	2.14102e-09	1.08422e-07	2.25864	CBX1	0	CBX1
CBX2	-0.613496	3.84604	13.5359	0.00296116	0.00712773	1.52996	CBX2	CBX2	0
CBX3	0.708158	6.49928	9.37139	0.00948093	0.0193465	1.63372	CBX3	0	CBX3
CBX4	-1.27944	5.00361	57.9181	4.91888e-06	3.43258e-05	2.42745	CBX4	CBX4	0
CBX5	0.644886	8.91763	29.1257	0.000140204	0.000533791	1.56362	CBX5	0	CBX5
CBX6	-1.00975	7.53304	59.8489	4.14446e-06	3.01312e-05	2.01356	CBX6	CBX6	0
CBX7	-0.223917	5.16001	2.1898	0.163714	0.223712	1.1679	0	0	0
CBX8	-0.133536	2.71932	0.330557	0.575546	0.645055	1.09698	0	0	0
CBY1	-1.01552	5.82721	93.9831	3.61097e-07	4.35309e-06	2.02163	CBY1	CBY1	0
CC2D1A	-0.00590238	5.83873	0.000964028	0.975721	0.981681	1.0041	0	0	0
CC2D1B	-0.642709	6.18047	26.1501	0.000225895	0.000796046	1.56126	CC2D1B	CC2D1B	0
CC2D2A	0.038806	4.52034	0.155742	0.699767	0.756302	1.02726	0	0	0
CCAR1	-0.224556	7.01656	2.47902	0.140364	0.196332	1.16842	0	0	0
CCAR2	0.0681726	7.97266	0.285914	0.602244	0.669491	1.04839	0	0	0
CCBE1	1.11595	6.70805	165.624	1.42246e-08	3.98045e-07	2.16737	CCBE1	0	CCBE1
CCBL1	2.1893	4.9833	260.715	9.73728e-10	6.39036e-08	4.56084	CCBL1	0	CCBL1
CCBL2	0.0304038	5.17763	0.0232639	0.88121	0.908077	1.0213	0	0	0
CCDC101	-0.88706	3.62094	21.4674	0.000520294	0.00162252	1.8494	CCDC101	CCDC101	0
CCDC102A	0.211903	3.09806	0.700875	0.418228	0.494687	1.15821	0	0	0
CCDC102B	0.239478	0.201628	0.853904	0.372966	0.449321	1.18057	0	0	0
CCDC103	-0.341954	1.01673	1.41055	0.25707	0.329009	1.26747	0	0	0
CCDC106	0.0403912	3.88125	0.0231489	0.881502	0.90825	1.02839	0	0	0
CCDC107	1.05934	3.42174	47.6644	1.33483e-05	7.6486e-05	2.08398	CCDC107	0	CCDC107
CCDC109B	-0.236005	3.85286	1.82962	0.200163	0.266042	1.17773	0	0	0
CCDC110	1.53117	1.07604	19.3488	0.000790435	0.00230622	2.8902	CCDC110	0	CCDC110
CCDC112	-0.128283	3.84114	0.245114	0.629135	0.693432	1.09299	0	0	0
CCDC113	-0.940112	3.79973	86.3615	5.7662e-07	6.26956e-06	1.91868	CCDC113	CCDC113	0
CCDC114	0.443864	-0.148263	1.14245	0.305367	0.37986	1.36024	0	0	0
CCDC115	-0.140514	4.53778	2.29374	0.154797	0.213359	1.1023	0	0	0
CCDC117	0.578301	6.26104	11.7052	0.00480349	0.010787	1.49309	0	0	0
CCDC12	0.366248	4.53046	2.95171	0.110467	0.159862	1.289	0	0	0
CCDC120	0.32379	1.81428	2.36519	0.149019	0.206564	1.25161	0	0	0
CCDC121	-0.284893	0.692433	1.36364	0.264726	0.336864	1.21832	0	0	0
CCDC122	-1.27816	1.32621	21.1947	0.000548205	0.00169763	2.4253	CCDC122	CCDC122	0
CCDC124	0.271758	5.28458	1.11449	0.311109	0.385658	1.20728	0	0	0
CCDC125	-0.202453	3.44843	2.51143	0.138015	0.193484	1.15065	0	0	0
CCDC126	-0.219783	0.142317	0.324133	0.579234	0.648293	1.16456	0	0	0
CCDC127	0.416076	4.11285	19.6226	0.000747632	0.00219976	1.33429	0	0	0
CCDC13	-1.44256	-0.850871	19.5007	0.000766346	0.00224669	2.71803	CCDC13	CCDC13	0
CCDC130	-0.207192	4.0195	1.37522	0.262807	0.334712	1.15444	0	0	0
CCDC134	0.681635	3.99536	17.6031	0.00114142	0.00314352	1.60396	CCDC134	0	CCDC134
CCDC136	0.203776	4.23303	1.7315	0.21187	0.278842	1.15171	0	0	0
CCDC137	-0.794045	7.12528	25.6265	0.000246642	0.000856982	1.73393	CCDC137	CCDC137	0
CCDC138	-0.827108	3.9797	8.81086	0.0113027	0.0224871	1.77412	CCDC138	CCDC138	0
CCDC14	-0.0212915	7.04224	0.0112271	0.917299	0.935648	1.01487	0	0	0
CCDC142	-0.666698	4.31326	38.1794	3.97906e-05	0.000188336	1.58744	CCDC142	CCDC142	0
CCDC146	0.173772	0.491363	0.238708	0.63361	0.69679	1.128	0	0	0
CCDC148	-0.0964041	2.75357	0.290003	0.599689	0.667187	1.06911	0	0	0
CCDC149	-0.182033	3.85368	1.60691	0.228059	0.297129	1.13448	0	0	0
CCDC15	-1.31143	5.31243	130.682	5.60438e-08	1.04885e-06	2.48188	CCDC15	CCDC15	0
CCDC150	-0.409445	3.87266	4.21277	0.0616989	0.0966771	1.32817	0	0	0
CCDC151	0.887795	0.619876	7.6697	0.0164497	0.0310554	1.85035	CCDC151	0	CCDC151
CCDC153	1.25577	1.96207	29.8666	0.000125192	0.000485992	2.38794	CCDC153	0	CCDC153
CCDC154	-1.22466	-0.615383	11.7587	0.00473341	0.0106558	2.33701	CCDC154	CCDC154	0
CCDC157	-0.751971	1.31434	6.66852	0.0233661	0.0419845	1.68409	CCDC157	CCDC157	0
CCDC159	0.460489	1.73517	5.25852	0.0399176	0.0666203	1.37601	0	0	0
CCDC163P	0.428048	1.84719	6.97034	0.0209712	0.0383066	1.34541	0	0	0
CCDC167	1.10816	4.35441	60.5768	3.88996e-06	2.86366e-05	2.1557	CCDC167	0	CCDC167
CCDC17	-0.0537151	-0.761609	0.0336499	0.878868	0.906365	1.03793	0	0	0
CCDC170	0.719068	-0.562076	4.39734	0.0569776	0.0903235	1.64612	0	0	0
CCDC171	-1.58833	2.71576	105.124	1.9298e-07	2.69491e-06	3.00701	CCDC171	CCDC171	0
CCDC173	-1.1674	-0.345431	14.285	0.00245553	0.00607656	2.24607	CCDC173	CCDC173	0
CCDC174	-0.708201	4.93603	62.7301	3.23684e-06	2.47452e-05	1.63377	CCDC174	CCDC174	0
CCDC176	0.164451	3.47145	2.21503	0.161491	0.221061	1.12074	0	0	0
CCDC18	-0.853094	4.44879	11.0502	0.00576848	0.0126285	1.80637	CCDC18	CCDC18	0
CCDC181	-1.10443	0.768269	28.93	0.000144513	0.000546075	2.15014	CCDC181	CCDC181	0
CCDC183	2.00301	1.7003	100.641	2.46454e-07	3.25822e-06	4.00836	CCDC183	0	CCDC183
CCDC183-AS1	-2.13471	2.32663	79.5531	9.04359e-07	8.90666e-06	4.3915	CCDC183-AS1	CCDC183-AS1	0
CCDC184	-3.25474	-1.33883	30.8952	0.000107339	0.000426528	9.545	CCDC184	CCDC184	0
CCDC186	1.23192	5.33393	34.6854	6.27949e-05	0.000274822	2.3488	CCDC186	0	CCDC186
CCDC22	0.354391	4.24716	2.9664	0.109671	0.158946	1.27845	0	0	0
CCDC24	0.796146	2.5728	15.1968	0.00196996	0.00503236	1.73646	CCDC24	0	CCDC24
CCDC25	-0.510684	5.83048	18.3859	0.00096538	0.0027354	1.42473	0	0	0
CCDC28A	-0.387386	4.03905	11.6462	0.00488219	0.0109369	1.30802	0	0	0
CCDC28B	1.72046	2.62352	104.736	1.97034e-07	2.73068e-06	3.29541	CCDC28B	0	CCDC28B
CCDC3	0.545743	2.64472	15.9836	0.00163905	0.00429036	1.45977	0	0	0
CCDC30	-1.45603	-0.749799	9.38969	0.00942753	0.0192617	2.74352	CCDC30	CCDC30	0
CCDC34	-0.224916	4.94103	3.36414	0.0905651	0.134766	1.16871	0	0	0
CCDC40	-0.0313956	1.89923	0.0387954	0.847025	0.88179	1.022	0	0	0
CCDC43	0.562827	5.71425	21.9952	0.000470834	0.0014931	1.47716	0	0	0
CCDC47	-0.785612	7.51691	70.3816	1.75445e-06	1.52111e-05	1.72382	CCDC47	CCDC47	0
CCDC50	-0.219834	6.94755	4.0308	0.0668217	0.103573	1.1646	0	0	0
CCDC51	-0.727099	5.19353	20.5391	0.000622743	0.00188966	1.65531	CCDC51	CCDC51	0
CCDC53	-1.04803	4.63067	121.893	8.34547e-08	1.40225e-06	2.0677	CCDC53	CCDC53	0
CCDC57	-0.459194	4.27204	8.26406	0.0134879	0.0261902	1.37477	0	0	0
CCDC58	-0.318657	3.87999	8.85752	0.0111362	0.0222042	1.24717	0	0	0
CCDC59	-0.861978	5.73187	39.5777	3.34495e-05	0.00016359	1.81753	CCDC59	CCDC59	0
CCDC6	-0.141996	6.85187	1.06934	0.32071	0.395717	1.10343	0	0	0
CCDC61	0.263046	3.02736	2.0272	0.179015	0.241508	1.20001	0	0	0
CCDC64	0.907156	2.99111	35.3336	5.75504e-05	0.000256159	1.87535	CCDC64	0	CCDC64
CCDC65	-0.977898	-0.156694	7.27314	0.0188539	0.0349562	1.96959	CCDC65	CCDC65	0
CCDC66	-1.08287	4.22344	22.7435	0.000409769	0.00132034	2.11824	CCDC66	CCDC66	0
CCDC67	-1.06729	-0.91787	6.78482	0.0224069	0.040506	2.09549	CCDC67	CCDC67	0
CCDC68	0.450754	1.27214	2.60133	0.131752	0.185885	1.36675	0	0	0
CCDC69	0.315962	2.52813	4.98436	0.0445881	0.0732636	1.24484	0	0	0
CCDC7	-0.517499	0.266339	1.95792	0.186088	0.249601	1.43147	0	0	0
CCDC71	-0.509876	4.63276	10.308	0.00714854	0.0151996	1.42393	0	0	0
CCDC71L	-0.219454	2.76082	2.78153	0.120227	0.171812	1.16429	0	0	0
CCDC74A	1.21439	1.77649	34.0791	6.82097e-05	0.000293949	2.32043	CCDC74A	0	CCDC74A
CCDC74B	1.37667	0.426185	19.4487	0.000774505	0.00226607	2.59668	CCDC74B	0	CCDC74B
CCDC77	0.124815	5.42207	2.37115	0.14855	0.20603	1.09037	0	0	0
CCDC78	-0.658095	0.626428	6.06183	0.0292322	0.0509099	1.578	CCDC78	CCDC78	0
CCDC8	0.0365205	4.35434	0.0540092	0.819994	0.859819	1.02564	0	0	0
CCDC80	1.24361	7.88789	95.4981	3.30352e-07	4.06619e-06	2.3679	CCDC80	0	CCDC80
CCDC81	-0.0396297	1.13485	0.0648801	0.80309	0.845799	1.02785	0	0	0
CCDC82	-0.970267	5.73278	19.6867	0.000737998	0.00217447	1.9592	CCDC82	CCDC82	0
CCDC84	0.399301	3.58543	4.76123	0.0488761	0.0792227	1.31887	0	0	0
CCDC85A	1.53879	1.21391	71.0444	1.66834e-06	1.46205e-05	2.9055	CCDC85A	0	CCDC85A
CCDC85B	0.441727	3.24191	1.11891	0.310191	0.384716	1.35823	0	0	0
CCDC85C	0.332653	6.15576	4.62088	0.0518261	0.0832849	1.25933	0	0	0
CCDC86	-0.71442	5.92172	15.9986	0.0016334	0.00427789	1.64082	CCDC86	CCDC86	0
CCDC87	-2.64258	-1.48132	25.1418	0.000267851	0.00091655	6.24449	CCDC87	CCDC87	0
CCDC88A	0.253217	6.96999	2.82992	0.117347	0.168304	1.19186	0	0	0
CCDC88B	1.86656	2.55963	35.0009	6.0176e-05	0.000265811	3.64662	CCDC88B	0	CCDC88B
CCDC88C	-0.883959	3.63418	25.8291	0.000238363	0.000832166	1.84543	CCDC88C	CCDC88C	0
CCDC9	0.736225	4.88185	15.6399	0.00177496	0.00458869	1.66581	CCDC9	0	CCDC9
CCDC90B	-0.572164	5.28125	7.73227	0.0161042	0.0305252	1.48675	0	0	0
CCDC91	-0.380336	4.61697	3.47281	0.0860689	0.128874	1.30165	0	0	0
CCDC92	0.212654	3.70707	1.38515	0.261177	0.3331	1.15882	0	0	0
CCDC93	-0.735915	6.95333	82.4437	7.44099e-07	7.65815e-06	1.66545	CCDC93	CCDC93	0
CCDC94	0.136991	3.52029	0.363641	0.557287	0.628634	1.09961	0	0	0
CCDC96	-0.633049	1.4141	7.42775	0.0178703	0.0333947	1.55084	CCDC96	CCDC96	0
CCDC97	-0.650527	4.95065	13.2386	0.0031949	0.00760776	1.56974	CCDC97	CCDC97	0
CCHCR1	0.405111	7.001	8.50959	0.0124504	0.0244793	1.32419	0	0	0
CCL2	2.08691	-1.17216	13.5549	0.00294695	0.00710031	4.24838	CCL2	0	CCL2
CCL26	0.247898	0.510927	0.848401	0.374461	0.450886	1.18748	0	0	0
CCL5	-3.14793	3.69243	196.812	5.17035e-09	1.94126e-07	8.86383	CCL5	CCL5	0
CCM2	0.48632	5.10716	6.55436	0.0243552	0.0435317	1.40087	0	0	0
CCM2L	0.172806	1.50787	1.17709	0.298456	0.373102	1.12725	0	0	0
CCNA1	-0.427974	-1.33673	1.25485	0.283715	0.357392	1.34534	0	0	0
CCNA2	0.669063	6.82989	21.8282	0.000485865	0.00153254	1.59004	CCNA2	0	CCNA2
CCNB1	0.915365	8.2898	115.043	1.15956e-07	1.79769e-06	1.88605	CCNB1	0	CCNB1
CCNB1IP1	-1.18603	6.76992	203.54	4.24009e-09	1.72372e-07	2.27526	CCNB1IP1	CCNB1IP1	0
CCNB2	0.456685	7.14186	38.7154	3.72073e-05	0.000178009	1.37238	0	0	0
CCNB3	-2.99639	-1.23009	27.776	0.000173278	0.000634933	7.98002	CCNB3	CCNB3	0
CCNC	0.330329	5.0201	2.73342	0.123177	0.175445	1.2573	0	0	0
CCND1	-0.293825	7.10752	12.7233	0.00365286	0.00851501	1.22589	0	0	0
CCND2	-3.54351	1.13877	233.237	1.89152e-09	1.00289e-07	11.6601	CCND2	CCND2	0
CCND3	0.752768	7.01719	31.1292	0.000103701	0.000414703	1.68502	CCND3	0	CCND3
CCNDBP1	0.356063	5.27017	19.2268	0.000810425	0.00235142	1.27993	0	0	0
CCNE1	0.820817	3.74708	45.5523	1.67522e-05	9.26793e-05	1.76641	CCNE1	0	CCNE1
CCNE2	-0.0787929	5.89657	0.129307	0.725161	0.778516	1.05613	0	0	0
CCNF	0.841068	6.62026	39.3616	3.43481e-05	0.000166728	1.79138	CCNF	0	CCNF
CCNG1	1.4528	7.41063	43.1017	2.20414e-05	0.000116286	2.73738	CCNG1	0	CCNG1
CCNG2	0.523587	5.20037	5.2695	0.039743	0.0663819	1.43752	0	0	0
CCNH	-0.151312	5.96013	1.60208	0.22872	0.29791	1.11058	0	0	0
CCNI	0.44997	8.09492	36.9969	4.62617e-05	0.000212638	1.36601	0	0	0
CCNI2	0.140814	0.623018	0.418876	0.529219	0.602546	1.10253	0	0	0
CCNJ	-1.06221	4.01068	35.4772	5.64582e-05	0.000251987	2.08812	CCNJ	CCNJ	0
CCNJL	-1.16467	3.77478	101.711	2.32279e-07	3.12158e-06	2.24181	CCNJL	CCNJL	0
CCNK	0.279394	6.89913	10.378	0.00700303	0.014938	1.21368	0	0	0
CCNL1	0.0129418	6.13097	0.00574538	0.940781	0.954278	1.00901	0	0	0
CCNL2	-0.127449	7.25921	0.979647	0.341082	0.41709	1.09236	0	0	0
CCNO	-0.22004	0.118071	0.385063	0.546067	0.618167	1.16477	0	0	0
CCNT1	-0.466053	7.26305	11.4902	0.00509785	0.0113471	1.38132	0	0	0
CCNT2	-0.742096	5.61283	18.1966	0.00100486	0.00282483	1.6726	CCNT2	CCNT2	0
CCNT2-AS1	0.790244	-0.190048	7.10217	0.0200166	0.0367419	1.72937	CCNT2-AS1	0	CCNT2-AS1
CCNY	-0.686595	5.35594	59.2487	4.36895e-06	3.13429e-05	1.60948	CCNY	CCNY	0
CCNYL1	0.182766	5.1	1.49042	0.244707	0.315643	1.13506	0	0	0
CCNYL2	0.374373	-0.24765	1.14287	0.305282	0.379786	1.29628	0	0	0
CCP110	-0.455736	5.8023	5.25682	0.0399448	0.0666429	1.37148	0	0	0
CCPG1	-0.383837	3.90661	2.47631	0.140562	0.196572	1.30481	0	0	0
CCR10	0.541582	-0.00802629	1.8061	0.202892	0.269082	1.45557	0	0	0
CCS	0.362762	4.63188	4.86509	0.0468217	0.0764089	1.28589	0	0	0
CCSAP	-0.312887	4.9368	2.39545	0.146655	0.203846	1.24219	0	0	0
CCSER1	0.0472236	-1.13553	0.00928708	0.924757	0.941357	1.03327	0	0	0
CCSER2	-0.0122876	6.41825	0.00526573	0.943302	0.95625	1.00855	0	0	0
CCT2	-0.425654	8.89932	29.5014	0.000132345	0.000509034	1.34318	0	0	0
CCT3	0.608824	8.47191	37.9303	4.10612e-05	0.000193163	1.52502	CCT3	0	CCT3
CCT4	0.0223037	8.92308	0.105232	0.75101	0.800667	1.01558	0	0	0
CCT5	-0.0235285	9.25759	0.0902185	0.768843	0.81625	1.01644	0	0	0
CCT6A	0.0521008	7.77254	0.243138	0.630507	0.694376	1.03677	0	0	0
CCT6B	-1.61623	0.25914	36.6666	4.82821e-05	0.000220608	3.06572	CCT6B	CCT6B	0
CCT6P1	-1.40817	3.23536	70.7003	1.71241e-06	1.49351e-05	2.654	CCT6P1	CCT6P1	0
CCT6P3	-1.04559	0.857857	18.104	0.00102485	0.00287497	2.06422	CCT6P3	CCT6P3	0
CCT7	0.0468098	9.12645	0.20794	0.656218	0.717593	1.03298	0	0	0
CCT8	0.371599	8.87341	9.75593	0.00842923	0.0175454	1.29379	0	0	0
CCZ1	-0.541168	2.26842	6.00576	0.0298577	0.051841	1.45515	0	0	0
CCZ1B	-0.0535992	0.327537	0.019671	0.890697	0.915726	1.03785	0	0	0
CD109	0.756987	3.69749	15.1914	0.00197251	0.00503711	1.68996	CD109	0	CD109
CD14	1.50309	1.53147	44.626	1.85567e-05	0.000100771	2.83448	CD14	0	CD14
CD151	0.810617	8.06576	25.4878	0.000252508	0.000873625	1.75396	CD151	0	CD151
CD163L1	0.337986	0.843977	2.64738	0.128681	0.18215	1.26399	0	0	0
CD164	0.217094	7.09291	0.607978	0.45008	0.52649	1.16239	0	0	0
CD164L2	1.42559	-0.252465	17.5231	0.00116141	0.00318719	2.68625	CD164L2	0	CD164L2
CD177	-0.297869	-0.438942	1.54597	0.315023	0.389816	1.22933	0	0	0
CD200	0.4072	3.27468	6.7782	0.0224603	0.040586	1.32611	0	0	0
CD22	-1.14521	-0.738649	7.66561	0.0164726	0.0310865	2.21178	CD22	CD22	0
CD24	1.80252	1.12712	38.3844	3.87785e-05	0.000184441	3.48829	CD24	0	CD24
CD248	1.85255	1.7392	62.2379	3.37413e-06	2.56017e-05	3.61138	CD248	0	CD248
CD27-AS1	1.80065	1.01819	35.9962	5.27076e-05	0.000237566	3.48378	CD27-AS1	0	CD27-AS1
CD274	0.8875	5.38959	42.0045	2.50237e-05	0.000129042	1.84997	CD274	0	CD274
CD276	0.836799	6.05279	50.9241	9.54804e-06	5.91188e-05	1.78608	CD276	0	CD276
CD2AP	-0.0939411	7.14833	0.335617	0.572676	0.642477	1.06728	0	0	0
CD2BP2	-0.161761	7.28096	1.39675	0.259291	0.33111	1.11865	0	0	0
CD320	0.441737	4.87437	3.28692	0.0939349	0.139073	1.35824	0	0	0
CD34	0.850987	1.51718	29.083	0.000141132	0.000536736	1.80373	CD34	0	CD34
CD3EAP	-0.985808	4.45564	29.3409	0.00013564	0.000519929	1.98042	CD3EAP	CD3EAP	0
CD40	0.286128	6.13829	9.63958	0.00873231	0.0180786	1.21936	0	0	0
CD44	0.201326	7.53959	6.38615	0.0259041	0.0458874	1.14975	0	0	0
CD46	0.742489	6.98283	18.809	0.00088348	0.00253865	1.67306	CD46	0	CD46
CD47	0.0467468	5.50077	0.0442312	0.836817	0.87338	1.03293	0	0	0
CD55	-0.751895	4.95697	46.3239	1.54035e-05	8.62065e-05	1.684	CD55	CD55	0
CD58	0.241014	2.44758	0.635655	0.440189	0.516654	1.18182	0	0	0
CD59	1.41396	8.24724	280.586	6.27319e-10	4.9626e-08	2.66468	CD59	0	CD59
CD63	0.432577	8.56763	19.3151	0.000795899	0.00231709	1.34964	0	0	0
CD68	0.140715	4.82572	1.74313	0.210437	0.27743	1.10245	0	0	0
CD70	0.445246	2.81936	3.52339	0.0840694	0.126229	1.36155	0	0	0
CD72	1.10854	0.70522	21.6725	0.00050039	0.00156847	2.15628	CD72	0	CD72
CD74	-6.45108	6.93496	657.033	3.57434e-12	1.46641e-09	87.4921	CD74	CD74	0
CD79B	0.163735	0.276712	0.340438	0.569967	0.640174	1.12018	0	0	0
CD81	0.343197	7.74409	7.25079	0.0190013	0.0351648	1.26856	0	0	0
CD82	0.395956	5.14691	4.58989	0.0525061	0.0841465	1.31581	0	0	0
CD83	-0.399845	3.74707	16.1326	0.00158396	0.00416629	1.31937	0	0	0
CD8A	-1.64549	0.412224	30.4586	0.000114529	0.000450573	3.12854	CD8A	CD8A	0
CD9	1.45752	6.24513	175.685	1.00767e-08	3.08521e-07	2.74637	CD9	0	CD9
CD99	0.63811	6.74115	35.1901	5.86659e-05	0.000260174	1.55629	CD99	0	CD99
[truncated: 12,604 more rows]

## Sheet: gamma_vs_gammaAAT
gene	logFC	logCPM	F	PValue	FDR	FC	Significant gene	UP in gamma+AAT	DOWN in gamma+AAT	Antigen presentation				Cytokine signaling				Complement activation				Interferon signaling
SYCE1L	-2.36052	-1.0737	7.33759	0.0184363	0.623914	5.13556	SYCE1L	SYCE1L	0	ANXA4	-0.0868247	0.404242	1.06203	ANGPT1	#N/A	#N/A	#N/A	C1QA	#N/A	#N/A	#N/A	CD44	0.123371	0.146627	1.08928
PRTN3	-2.34143	-0.549445	6.00668	0.0298473	0.623914	5.06806	PRTN3	PRTN3	0	BATF3	-0.0582391	0.699932	1.04119	ANXA1	0.120903	0.158864	1.08742	C1QB	#N/A	#N/A	#N/A	EN1	#N/A	#N/A	#N/A
PTK6	-1.84598	-0.551758	32.8798	8.05998e-05	0.589789	3.59496	PTK6	PTK6	0	BCL10	0.237613	0.220398	1.17904	ATF3	0.107771	0.256106	1.07756	C1QC	#N/A	#N/A	#N/A	FCGR1A	#N/A	#N/A	#N/A
LOC100129924	-1.76736	-1.57884	4.00033	0.0677288	0.623914	3.4043	0	0	0	CALR	-0.149505	0.191428	1.10919	BCL6	0.0315089	0.711591	1.02208	C3	-0.248263	0.0680876	1.18778	FLNB	-0.12085	0.354423	1.08738
TNFSF12	-1.56729	-0.423895	14.7283	0.00220388	0.623914	2.96347	TNFSF12	TNFSF12	0	CD1A	#N/A	#N/A	#N/A	BIRC2	0.28693	0.222112	1.22004	C3AR1	0.114358	0.825043	1.08249	HLA-DPA1	-0.244401	0.171995	1.1846
PSPN	-1.56367	-1.06254	5.90678	0.031001	0.623914	2.95604	PSPN	PSPN	0	CD1B	#N/A	#N/A	#N/A	BIRC3	0.147728	0.601825	1.10782	C4A	#N/A	#N/A	#N/A	HLA-DPB1	-0.185884	0.149016	1.13751
GSG1	-1.55823	-1.37318	8.34138	0.0131506	0.623914	2.94493	GSG1	GSG1	0	CD1C	#N/A	#N/A	#N/A	CASP1	-0.257895	0.18266	1.19573	C5	-0.147577	0.395741	1.10771	HLA-DQA1	#N/A	#N/A	#N/A
LOC101928812	-1.54209	-1.52126	10.7701	0.0062492	0.623914	2.91217	LOC101928812	LOC101928812	0	CD1E	#N/A	#N/A	#N/A	CASP10	-0.186587	0.506317	1.13807	C5AR1	-0.0473437	0.800079	1.03336	HLA-DQB1	#N/A	#N/A	#N/A
DRD4	-1.52448	-1.66254	1.6821	0.218102	0.669129	2.87683	0	0	0	CD209	#N/A	#N/A	#N/A	CASP7	-0.0272929	0.745682	1.0191	FCN1	#N/A	#N/A	#N/A	HLA-DRA	0.153254	0.46816	1.11208
ST8SIA4	-1.51869	-1.57898	1.43913	0.252552	0.678882	2.86531	0	0	0	CD36	#N/A	#N/A	#N/A	CCL2	0.279765	0.72678	1.214	ITGAM	#N/A	#N/A	#N/A	HLA-DRB3	#N/A	#N/A	#N/A
ELFN1	-1.51019	-1.5499	4.79503	0.0481958	0.623914	2.84848	ELFN1	ELFN1	0	CD74	-0.122766	0.522924	1.08882	CCL20	#N/A	#N/A	#N/A	ITGAX	-0.665889	0.0144994	1.58655	ICAM1	-0.138211	0.345103	1.10054
KCNN3	-1.39104	-1.53272	3.23028	0.0965038	0.623914	2.62268	0	0	0	CD83	0.0156503	0.87624	1.01091	CCL5	-0.250448	0.211359	1.18958	ITGB2	-0.171866	0.714784	1.12651	IFIT1	0.0917797	0.502916	1.06568
LCNL1	-1.33414	-1.4197	4.95686	0.0450917	0.623914	2.52125	LCNL1	LCNL1	0	CDC20	-0.104051	0.408871	1.07479	CD27	#N/A	#N/A	#N/A	PLAU	0.00289542	0.973716	1.00201	IFNA2	#N/A	#N/A	#N/A
CNTFR	-1.32701	-1.19891	11.1528	0.00620194	0.623914	2.50882	CNTFR	CNTFR	0	CLEC7A	#N/A	#N/A	#N/A	CEBPB	0.0574701	0.673269	1.04064	PLAUR	0.132472	0.378848	1.09617	IFNAR1	0.408909	0.0552625	1.32768
DNAJB13	-1.32076	-0.661379	14.1489	0.00253948	0.623914	2.49798	DNAJB13	DNAJB13	0	CTSA	-0.0462363	0.684461	1.03257	CEBPD	-0.245623	0.450555	1.18561	PROS1	-0.0169187	0.93642	1.0118	IFNAR2	0.101344	0.435546	1.07277
PCK1	-1.31139	-1.60481	1.51371	0.241253	0.675134	2.4818	0	0	0	CTSD	-0.219914	0.352044	1.16466	CEBPG	0.242525	0.0341385	1.18306	SERPINB2	-0.109065	0.759695	1.07853	IFNB1	#N/A	#N/A	#N/A
DNAH5	-1.28763	-0.930535	6.36866	0.0260718	0.623914	2.44126	DNAH5	DNAH5	0	CTSG	#N/A	#N/A	#N/A	CNKSR1	0.242554	0.397962	1.18308	SERPINE1	-0.0763323	0.499306	1.05433	IFNG	#N/A	#N/A	#N/A
FALEC	-1.28179	-1.46422	3.61028	0.0807637	0.623914	2.4314	0	0	0	CTSL	-0.0738753	0.447075	1.05254	CSF1	-0.109014	0.516115	1.07849	THBD	0.130359	0.567752	1.09457	IFNGR1	0.116769	0.429876	1.0843
CACTIN-AS1	-1.26236	-1.2253	5.58563	0.0350846	0.623914	2.39887	CACTIN-AS1	CACTIN-AS1	0	CTSS	0.0312932	0.910692	1.02193	CSF2	#N/A	#N/A	#N/A					IRF1	0.01343	0.913953	1.00935
FAM132A	-1.25336	0.152571	7.37885	0.0181747	0.623914	2.38396	FAM132A	FAM132A	0	CYBB	#N/A	#N/A	#N/A	CSF2RA	0.673906	0.0996935	1.59539					IRF2	-0.0183184	0.831482	1.01278
AMN	-1.24282	-0.528785	3.25275	0.0954745	0.623914	2.36661	0	0	0	FBXL7	-0.127981	0.369315	1.09276	CX3CL1	-0.683383	0.00157942	1.6059					IRF3	-0.177434	0.330992	1.13087
CMYA5	-1.24079	-1.07822	10.0083	0.00781306	0.623914	2.36328	CMYA5	CMYA5	0	FCGR1A	#N/A	#N/A	#N/A	CXCL1	1.06018	0.00721888	2.08519					IRF4	#N/A	#N/A	#N/A
FGD3	-1.20895	-0.822093	7.85876	0.0217936	0.623914	2.31169	FGD3	FGD3	0	FYN	-0.0888101	0.362818	1.06349	CXCL10	#N/A	#N/A	#N/A					IRF5	-0.189588	0.37009	1.14044
BEAN1	-1.19983	-1.04216	2.50565	0.160057	0.643014	2.29712	0	0	0	HLA-DMA	-0.226408	0.114139	1.16992	CXCL2	0.511228	0.0936759	1.42526					IRF7	-0.176183	0.576962	1.12989
BHLHA15	-1.15198	-1.2167	2.19748	0.163033	0.643466	2.22219	0	0	0	HLA-DMB	-0.195614	0.339404	1.14521	CXCL3	0.0172459	0.963768	1.01203					IRF8	#N/A	#N/A	#N/A
PYCARD	-1.13925	-0.163708	7.88274	0.0153077	0.623914	2.20266	PYCARD	PYCARD	0	HLA-DOB	-0.321518	0.289159	1.24965	CXCL5	0.54869	0.0290308	1.46276					ISG15	-0.325964	0.34904	1.2535
METTL7B	-1.13049	-1.12085	7.10304	0.0200105	0.623914	2.18933	METTL7B	METTL7B	0	HLA-DPA1	-0.244401	0.171995	1.1846	DUSP1	-0.0152648	0.89352	1.01064					MX1	0.0596424	0.808035	1.04221
ADAMTS9-AS2	-1.1303	-1.37536	4.76253	0.0488498	0.623914	2.18904	ADAMTS9-AS2	ADAMTS9-AS2	0	HLA-DPB1	-0.185884	0.149016	1.13751	DUSP2	-0.305465	0.356392	1.23582					MX2	0.146192	0.611154	1.10664
DNAH17-AS1	-1.13	-0.684215	6.75749	0.022628	0.623914	2.18859	DNAH17-AS1	DNAH17-AS1	0	HLA-DQA1	#N/A	#N/A	#N/A	DUSP6	0.339116	0.00869581	1.26498					PSMB8	-0.0757227	0.507874	1.05389
STBD1	-1.11013	-1.07934	6.80397	0.0222535	0.623914	2.15864	STBD1	STBD1	0	HLA-DQB1	#N/A	#N/A	#N/A	EDN1	-0.112466	0.54788	1.08107					PTAFR	-0.228781	0.283427	1.17184
NMUR1	-1.10786	-0.608657	3.26517	0.0949113	0.623914	2.15526	0	0	0	HLA-DRA	0.153254	0.46816	1.11208	EGF	-0.265933	0.570106	1.20241		M			SOCS1	-0.217762	0.344257	1.16293
DKKL1	-1.08487	-0.835194	5.21969	0.0405423	0.623914	2.12119	DKKL1	DKKL1	0	HLA-DRB3	#N/A	#N/A	#N/A	FADD	0.0600534	0.553299	1.0425					SOCS3	-0.0851069	0.554683	1.06077
CALHM1	-1.08189	-0.516077	9.41172	0.0093637	0.623914	2.11681	CALHM1	CALHM1	0	HRAS	-0.26401	0.236343	1.20081	FAS	0.0939614	0.571548	1.0673					STAT1	0.150024	0.269183	1.10959
SLC6A17	-1.05874	-0.660839	5.52357	0.0359457	0.623914	2.08311	SLC6A17	SLC6A17	0	IFNG	#N/A	#N/A	#N/A	FGF10	#N/A	#N/A	#N/A					USP18	-0.0172258	0.928853	1.01201
KANTR	-1.04913	0.39383	14.192	0.0025125	0.623914	2.06928	KANTR	KANTR	0	IL1B	0.21961	0.376483	1.16442	FGF18	-0.194101	0.416484	1.14401					VCAM1	#N/A	#N/A	#N/A
SMAD6	-1.04559	-1.22679	3.99612	0.0678553	0.623914	2.06422	0	0	0	KIF20A	-0.151507	0.129324	1.11073	FGF2	0.646891	0.00912694	1.56579
EIF1B-AS1	-1.03664	-1.13174	5.73819	0.0330699	0.623914	2.05144	EIF1B-AS1	EIF1B-AS1	0	LAMP3	0.034992	0.738065	1.02455	FGF7	#N/A	#N/A	#N/A
LRRC37A11P	-1.02819	-0.87231	8.59336	0.0121181	0.623914	2.03947	LRRC37A11P	LRRC37A11P	0	LST1	-0.462646	0.139805	1.37807	FGFR1	-0.154647	0.139411	1.11315
OVCA2	-1.02722	-1.56424	2.58916	0.132579	0.629781	2.0381	0	0	0	MALT1	0.179342	0.230714	1.13237	FLT3	#N/A	#N/A	#N/A
MASP1	-1.02193	-1.01296	3.40672	0.0887704	0.623914	2.03064	0	0	0	MAP3K14	-0.245906	0.12303	1.18584	FN1	-0.16608	0.132417	1.12201
EME2	-1.02055	-0.392426	5.8881	0.0312224	0.623914	2.0287	EME2	EME2	0	MRC1	#N/A	#N/A	#N/A	FSCN1	-0.511446	0.0458549	1.42548
SMTNL2	-1.01241	-0.339422	3.29767	0.0934565	0.623914	2.01728	0	0	0	MRC2	-0.21953	0.246035	1.16435	FYN	-0.0888101	0.362818	1.06349
PRCD	-1.01193	-0.777346	6.66972	0.023356	0.623914	2.01661	PRCD	PRCD	0	NCF2	-0.0747161	0.757421	1.05315	HAVCR2	#N/A	#N/A	#N/A
KCNQ1	-1.00062	-0.682202	9.09651	0.0103275	0.623914	2.00086	KCNQ1	KCNQ1	0	NFATC1	-0.345609	0.153592	1.27069	HBEGF	0.147269	0.252488	1.10747
MAPT	-0.996875	0.632677	14.4343	0.00425263	0.623914	1.99567	MAPT	MAPT	0	NFATC2	-0.701873	0.032016	1.62662	HGF	#N/A	#N/A	#N/A
OVGP1	-0.990252	0.141289	6.38793	0.0258871	0.623914	1.98653	OVGP1	OVGP1	0	NFKB1	0.0579894	0.511968	1.04101	HRAS	-0.26401	0.236343	1.20081
LOC100996455	-0.98313	-1.02042	5.06855	0.0430877	0.623914	1.97675	LOC100996455	LOC100996455	0	NFKBIA	-0.042243	0.697838	1.02971	ICAM1	-0.138211	0.345103	1.10054
ENTPD8	-0.968928	-0.443921	5.62816	0.0400393	0.623914	1.95739	ENTPD8	ENTPD8	0	NFYC	-0.0649896	0.58121	1.04608	IL10	#N/A	#N/A	#N/A
LOC401052	-0.964623	-1.11257	4.43823	0.0559909	0.623914	1.95155	0	0	0	PSMB8	-0.0757227	0.507874	1.05389	IL10RA	#N/A	#N/A	#N/A
ST8SIA6	-0.964518	-1.53132	2.41981	0.14652	0.637147	1.95141	0	0	0	PSMB9	-0.0649149	0.671804	1.04602	IL12A	-0.205755	0.107479	1.15329
LOC285696	-0.962639	-0.855118	7.98504	0.0295159	0.623914	1.94887	LOC285696	LOC285696	0	PSME2	-0.0897206	0.409797	1.06416	IL12B	#N/A	#N/A	#N/A
LINC00304	-0.958532	-0.992483	2.99027	0.108393	0.623914	1.94333	0	0	0	PYCARD	-1.13925	0.0153077	2.20266	IL13	#N/A	#N/A	#N/A
SPON2	-0.956189	-0.667514	6.96521	0.0210093	0.623914	1.94018	SPON2	SPON2	0	RAF1	-0.048249	0.508673	1.03401	IL15	0.352995	0.0730531	1.27721
PRELP	-0.954721	-0.44868	3.41194	0.14652	0.637147	1.9382	0	0	0	SOCS1	-0.217762	0.344257	1.16293	IL15RA	-0.0203988	0.96082	1.01424
COL2A1	-0.954409	-0.990714	3.11784	0.101864	0.623914	1.93779	0	0	0	SOCS3	-0.0851069	0.554683	1.06077	IL17RA	-0.196952	0.247876	1.14627
LOC101929128	-0.948912	-1.4142	6.11803	0.0286209	0.623914	1.93042	LOC101929128	LOC101929128	0	SYK	#N/A	#N/A	#N/A	IL18	0.368822	0.08238	1.2913
NFE2	-0.947468	0.495303	14.0479	0.00260383	0.623914	1.92848	NFE2	NFE2	0	TAP1	-0.0679404	0.581554	1.04822	IL18R1	0.147992	0.528463	1.10803
TAC3	-0.946161	-0.482548	4.85072	0.0470997	0.623914	1.92674	TAC3	TAC3	0	TAP2	0.100023	0.219535	1.07179	IL1A	#N/A	#N/A	#N/A
DNAH10	-0.945553	-0.338845	8.22762	0.0136504	0.623914	1.92593	DNAH10	DNAH10	0	TAPBP	-0.113975	0.29276	1.08221	IL1B	0.21961	0.376483	1.16442
C21orf62-AS1	-0.927702	-0.485224	6.44509	0.0253485	0.623914	1.90224	C21orf62-AS1	C21orf62-AS1	0	TNF	#N/A	#N/A	#N/A	IL1R1	-0.0385563	0.771671	1.02709
DQX1	-0.921737	0.327407	4.69515	0.0502393	0.623914	1.89439	0	0	0	TRAF6	0.225171	0.136931	1.16892	IL1R2	#N/A	#N/A	#N/A
COL14A1	-0.921039	-0.724201	4.53696	0.053692	0.623914	1.89348	0	0	0	TRIM9	0.0928907	0.400442	1.0665	IL1RAP	0.255544	0.114031	1.19379
C9orf163	-0.919019	-0.459824	4.67454	0.0506738	0.623914	1.89083	0	0	0	TUBA1A	-0.185785	0.0914568	1.13744	IL1RL1	#N/A	#N/A	#N/A
LINC00473	-0.915035	-0.511826	1.85776	0.196961	0.659281	1.88561	0	0	0	TUBA4A	-0.140885	0.316896	1.10258	IL1RN	#N/A	#N/A	#N/A
AZU1	-0.910271	0.0726106	4.87884	0.0465575	0.623914	1.8794	AZU1	AZU1	0					IL2	#N/A	#N/A	#N/A
SERPINF2	-0.908516	1.60965	12.7687	0.00360957	0.623914	1.87711	SERPINF2	SERPINF2	0					IL21R	0.0794065	0.723178	1.05658
ENTPD2	-0.906459	-0.364291	7.54576	0.0171601	0.623914	1.87444	ENTPD2	ENTPD2	0					IL22	#N/A	#N/A	#N/A
PADI1	-0.904102	1.71839	19.56	0.000757178	0.623914	1.87138	PADI1	PADI1	0					IL23A	0.195534	0.637418	1.14515
FAM107A	-0.901576	-1.15015	6.47856	0.0250392	0.623914	1.86811	FAM107A	FAM107A	0					IL25	#N/A	#N/A	#N/A
STAG3L3	-0.900684	-0.436964	7.48138	0.0175434	0.623914	1.86695	STAG3L3	STAG3L3	0					IL27	#N/A	#N/A	#N/A
FANK1	-0.90066	-0.355189	8.91614	0.0109312	0.623914	1.86692	FANK1	FANK1	0					IL27RA	-0.344441	0.100382	1.26966
WNT9A	-0.898179	-0.924116	3.70459	0.0773522	0.623914	1.86371	0	0	0					IL3	#N/A	#N/A	#N/A
NAPSA	-0.888044	-0.858624	5.29765	0.0392995	0.623914	1.85066	NAPSA	NAPSA	0					IL33	#N/A	#N/A	#N/A
OXER1	-0.879823	-1.40995	3.3228	0.0923507	0.623914	1.84015	0	0	0					IL3RA	#N/A	#N/A	#N/A
FAM78A	-0.879751	1.49667	7.71226	0.0162137	0.623914	1.84006	FAM78A	FAM78A	0					IL4	#N/A	#N/A	#N/A
HSD11B2	-0.877919	-0.657503	6.68464	0.0232303	0.623914	1.83772	HSD11B2	HSD11B2	0					IL4I1	-0.130897	0.741786	1.09497
CHST1	-0.877482	-0.0663387	4.8124	0.0478507	0.623914	1.83717	CHST1	CHST1	0					IL4R	-0.239407	0.113889	1.18051
KBTBD11-OT1	-0.871945	-1.38185	3.90833	0.0882547	0.623914	1.83013	0	0	0					IL5	#N/A	#N/A	#N/A
P4HA3	-0.86913	0.673316	7.84831	0.0154858	0.623914	1.82656	P4HA3	P4HA3	0					IL5RA	-0.374937	0.248288	1.29678
LOC100130987	-0.864982	0.206387	6.30604	0.0266826	0.623914	1.82132	LOC100130987	LOC100130987	0					IL6	0.198024	0.30003	1.14713
WNT4	-0.864038	-1.14269	3.80368	0.073954	0.623914	1.82013	0	0	0					IL6R	-0.00826703	0.943291	1.00575
FAM95C	-0.862846	0.671749	7.16092	0.0196078	0.623914	1.81862	FAM95C	FAM95C	0					IL9	#N/A	#N/A	#N/A
LIMD1-AS1	-0.862289	-0.514722	4.89264	0.046294	0.623914	1.81792	LIMD1-AS1	LIMD1-AS1	0					JAG1	0.0350317	0.733713	1.02458
ADAMTS9	-0.860173	-1.34254	2.77437	0.146015	0.636378	1.81526	0	0	0					JAK3	-0.368592	0.034518	1.29109
ASB5	-0.860135	-1.20558	5.62646	0.0345314	0.623914	1.81521	ASB5	ASB5	0					JUN	-0.00139011	0.991728	1.00096
CHRNE	-0.859768	0.0346803	6.34511	0.0262995	0.623914	1.81475	CHRNE	CHRNE	0					KIT	-0.115945	0.33898	1.08369
ADM5	-0.859528	1.01423	13.2768	0.00316369	0.623914	1.81444	ADM5	ADM5	0					KITLG	0.588952	0.108551	1.50415
LOC100294362	-0.856603	-1.04469	1.81336	0.202044	0.663658	1.81077	0	0	0					LAT	-0.208232	0.257284	1.15527
C9orf172	-0.852858	-1.05696	1.71486	0.213944	0.667943	1.80607	0	0	0					LIF	-0.0270591	0.795059	1.01893
SMIM1	-0.842025	-0.00280261	2.24238	0.159125	0.643014	1.79257	0	0	0					LTA	#N/A	#N/A	#N/A
INHBC	-0.840655	-1.48704	6.07129	0.0291282	0.623914	1.79086	INHBC	INHBC	0					LTB	#N/A	#N/A	#N/A
MATK	-0.838513	-1.20375	2.31132	0.153349	0.641529	1.78821	0	0	0					MAP2K1	0.0508803	0.498266	1.0359
CDH15	-0.831913	-1.27999	1.41455	0.256431	0.679544	1.78004	0	0	0					MAP2K2	-0.192893	0.365604	1.14305
FIGNL2	-0.831444	0.439349	8.87568	0.0110723	0.623914	1.77947	FIGNL2	FIGNL2	0					MAP2K3	-0.0573529	0.707867	1.04055
GCOM1	-0.829235	-1.54795	1.51602	0.250435	0.678882	1.77674	0	0	0					MAP2K4	0.207788	0.155315	1.15492
FSTL5	-0.828752	-0.97252	0.637313	0.439608	0.747686	1.77615	0	0	0					MAP3K14	-0.245906	0.12303	1.18584
LVCAT1	-0.828307	0.455771	2.07915	0.303969	0.698037	1.7756	0	0	0					MAPK11	-0.125796	0.472741	1.09111
CILP2	-0.826238	-0.600121	3.13888	0.100834	0.623914	1.77306	0	0	0					MAPK12	-0.227447	0.235115	1.17076
TREML1	-0.825629	-1.4352	2.76326	0.121337	0.628913	1.77231	0	0	0					MAPK13	-0.281173	0.0273057	1.21518
PCDHGC4	-0.823279	-1.51654	0.926181	0.354128	0.719821	1.76942	0	0	0					MAPK14	0.0220774	0.791267	1.01542
TRPM6	-0.820913	-1.1631	3.51145	0.084536	0.623914	1.76652	0	0	0					MMP9	-0.594702	0.342399	1.51016
SPEF1	-0.819937	-0.363732	4.77184	0.0486613	0.623914	1.76533	SPEF1	SPEF1	0					MYD88	-0.135832	0.326917	1.09873
RGS4	-0.816937	-0.930862	3.41695	0.0883454	0.623914	1.76166	0	0	0					NFKB1	0.0579894	0.511968	1.04101
ARHGAP4	-0.815985	-0.276258	3.85528	0.072256	0.623914	1.7605	0	0	0					NFKBIA	-0.042243	0.697838	1.02971
GALNT9	-0.812276	0.218466	2.58684	0.132737	0.629781	1.75598	0	0	0					NFKBIZ	0.320351	0.132899	1.24863
CLEC3B	-0.809282	-0.336852	2.41995	0.144774	0.635872	1.75234	0	0	0					NOD1	-0.179018	0.234923	1.13211
LIPE	-0.80915	1.09078	4.41863	0.0564613	0.623914	1.75218	0	0	0					NOD2	0.0610098	0.878999	1.0432
FAM83C-AS1	-0.808945	-1.12525	1.6958	0.216351	0.669129	1.75193	0	0	0					NOS2	-0.18007	0.579998	1.13294
KCNMB4	-0.80334	0.93975	6.14339	0.0283499	0.623914	1.74514	KCNMB4	KCNMB4	0					OSM	#N/A	#N/A	#N/A
SEPT5-GP1BB	-0.799481	-0.0745718	4.51508	0.0541915	0.623914	1.74048	0	0	0					PDGFA	-0.264892	0.139613	1.20155
CPT1B	-0.798478	-0.646276	4.70246	0.0500862	0.623914	1.73927	0	0	0					PDGFB	-0.153822	0.461034	1.11251
HAR1A	-0.797157	-1.49601	5.09288	0.0426654	0.623914	1.73767	HAR1A	HAR1A	0					PDGFRA	0.0713634	0.78842	1.05071
RASIP1	-0.792495	-0.484835	7.11425	0.0199318	0.623914	1.73207	RASIP1	RASIP1	0					PELI1	0.153996	0.237672	1.11265
CCDC170	-0.78956	-0.562076	5.45289	0.036957	0.623914	1.72855	CCDC170	CCDC170	0					PIK3CG	#N/A	#N/A	#N/A
ACSL6	-0.786461	-0.0251713	5.52471	0.0359296	0.623914	1.72484	ACSL6	ACSL6	0					PSMB8	-0.0757227	0.507874	1.05389
CNFN	-0.785628	0.134698	2.602	0.131707	0.629781	1.72384	0	0	0					PSMB9	-0.0649149	0.671804	1.04602
RELN	-0.784355	-0.653165	4.19018	0.0623085	0.623914	1.72232	0	0	0					PSME2	-0.0897206	0.409797	1.06416
LOC554206	-0.781887	-0.149826	4.59684	0.0523525	0.623914	1.71938	0	0	0					PTGS2	0.257419	0.464707	1.19534
KCNK13	-0.78154	-0.977225	3.10292	0.102602	0.623914	1.71896	0	0	0					RAF1	-0.048249	0.508673	1.03401
TRPV4	-0.78126	0.847482	7.07562	0.0202047	0.623914	1.71863	TRPV4	TRPV4	0					RASAL1	-0.536046	0.0208853	1.44999
UPK3B	-0.781189	-1.0205	1.19262	0.295428	0.695392	1.71855	0	0	0					RASGRF2	0.157172	0.431988	1.1151
STKLD1	-0.778481	-0.739145	3.9701	0.0686436	0.623914	1.71532	0	0	0					RIPK2	0.0856884	0.49349	1.06119
EFCAB12	-0.771743	-1.29413	1.55531	0.235243	0.672042	1.70733	0	0	0					S1PR1	0.410489	0.0140358	1.32914
TSPAN32	-0.771705	-0.899975	2.35004	0.150221	0.637147	1.70729	0	0	0					SELE	#N/A	#N/A	#N/A
LINC01573	-0.770735	-0.283876	2.85351	0.115974	0.625645	1.70614	0	0	0					SOCS3	-0.0851069	0.554683	1.06077
HES7	-0.769711	-0.0814711	3.35898	0.0907856	0.623914	1.70493	0	0	0					SPTBN1	-0.0851322	0.423815	1.06078
SNAI3	-0.768259	0.732534	4.96627	0.0449185	0.623914	1.70321	SNAI3	SNAI3	0					SQSTM1	0.0398186	0.782783	1.02798
ADGRF5	-0.767609	-1.15035	2.88958	0.113913	0.624022	1.70245	0	0	0					STAT1	0.150024	0.269183	1.10959
FBXO24	-0.765383	0.402371	4.51209	0.0542602	0.623914	1.69982	0	0	0					STAT3	-0.152274	0.0676832	1.11132
LINC01356	-0.761431	-0.800694	3.15053	0.100268	0.623914	1.69517	0	0	0					STAT5A	-0.532626	0.00977924	1.44656
PSD4	-0.760075	1.03714	11.4229	0.00519428	0.623914	1.69358	PSD4	PSD4	0					STAT5B	-0.0785768	0.336431	1.05598
ACTA1	-0.759518	0.287402	6.16059	0.0281678	0.623914	1.69292	ACTA1	ACTA1	0					SYK	#N/A	#N/A	#N/A
RDH12	-0.759145	-1.34236	3.60481	0.0809668	0.623914	1.69249	0	0	0					TEK	#N/A	#N/A	#N/A
PLCH2	-0.755647	1.03449	15.424	0.00186704	0.623914	1.68839	PLCH2	PLCH2	0					TM7SF3	0.0956267	0.306705	1.06853
CAPN6	-0.751751	-1.38392	1.64167	0.223384	0.669129	1.68384	0	0	0					TNF	#N/A	#N/A	#N/A
GPR37	-0.749476	-1.25816	1.23717	0.286976	0.691403	1.68118	0	0	0					TNFAIP3	-0.132228	0.277392	1.09599
USH1G	-0.749175	-0.0154735	3.47133	0.0861286	0.623914	1.68083	0	0	0					TNFAIP6	#N/A	#N/A	#N/A
TNNT3	-0.7486	-1.3984	2.43253	0.143821	0.63532	1.68016	0	0	0					TNFAIP8	0.50149	0.0159098	1.41567
COL4A3	-0.747872	-0.0574638	5.05753	0.0432806	0.623914	1.67931	COL4A3	COL4A3	0					TNFRSF11A	-0.0769649	0.619031	1.0548
FAM66B	-0.747471	-0.399208	7.41092	0.0179744	0.623914	1.67885	FAM66B	FAM66B	0					TNFRSF12A	0.136281	0.38946	1.09907
CAHM	-0.747176	-1.20133	2.32327	0.152375	0.64044	1.6785	0	0	0					TNFRSF14	-0.598774	0.00159055	1.51443
RAET1G	-0.746298	-0.765234	1.23803	0.286818	0.691403	1.67748	0	0	0					TNFRSF1A	-0.153255	0.24396	1.11208
FAM222A	-0.744592	0.641134	5.01725	0.0439947	0.623914	1.6755	FAM222A	FAM222A	0					TNFRSF1B	-0.155256	0.372255	1.11362
EPPK1	-0.7431	1.77118	11.2017	0.00552661	0.623914	1.67377	EPPK1	EPPK1	0					TNFRSF4	#N/A	#N/A	#N/A
KCNIP1	-0.742932	-0.517045	2.84894	0.116239	0.625645	1.67357	0	0	0					TNFRSF8	-0.309711	0.339117	1.23946
MAP6	-0.742905	0.326717	14.1638	0.0025301	0.623914	1.67354	MAP6	MAP6	0					TNFRSF9	0.198666	0.363972	1.14764
TMEM121	-0.741566	1.19322	4.10252	0.0647438	0.623914	1.67199	0	0	0					TNFSF10	0.169327	0.502427	1.12453
ALDH3A1	-0.741004	-1.28117	2.65149	0.128411	0.629781	1.67134	0	0	0					TNFSF4	#N/A	#N/A	#N/A
SNORD36B	-0.740381	-0.212647	6.68906	0.0231932	0.623914	1.67062	SNORD36B	SNORD36B	0					TNFSF9	0.241001	0.163388	1.18181
GNMT	-0.738843	0.470676	7.42429	0.0178917	0.623914	1.66884	GNMT	GNMT	0					TRAF1	-0.388461	0.135922	1.309
RASL11A	-0.737921	-0.173881	3.21601	0.0971648	0.623914	1.66777	0	0	0					TRAF2	-0.197158	0.331174	1.14644
LOC388282	-0.736945	-1.07928	2.0485	0.17691	0.648534	1.66664	0	0	0					TRAF6	0.225171	0.136931	1.16892
LOC101930071	-0.735864	-0.0417722	2.88473	0.114188	0.624023	1.66539	0	0	0					TRAFD1	-0.035469	0.710287	1.02489
PCOLCE-AS1	-0.7342	-0.0132911	4.47377	0.0551499	0.623914	1.66347	0	0	0					VAV1	-0.348962	0.236665	1.27364
LOC730202	-0.73134	-0.86771	4.01078	0.0674163	0.623914	1.66018	0	0	0					VCAM1	#N/A	#N/A	#N/A
GPC5	-0.730931	-1.14184	1.87511	0.19502	0.657934	1.65971	0	0	0					VEGFC	0.186772	0.0855392	1.13821
KLHDC7A	-0.730427	0.362412	12.4356	0.00394174	0.623914	1.65913	KLHDC7A	KLHDC7A	0					YES1	0.304548	0.129446	1.23503
BEND6	-0.728894	-0.455592	4.49532	0.0546475	0.623914	1.65737	0	0	0
PDZK1	-0.725658	-0.330734	3.40215	0.0889609	0.623914	1.65365	0	0	0
MIR637	-0.721469	-0.886646	2.11898	0.170165	0.646164	1.64886	0	0	0
SUSD2	-0.721339	0.863285	13.1885	0.00323629	0.623914	1.64871	SUSD2	SUSD2	0
CD72	-0.720795	0.70522	8.66755	0.0118324	0.623914	1.64809	CD72	CD72	0
HLA-F-AS1	-0.719394	0.345842	5.46004	0.0368531	0.623914	1.64649	HLA-F-AS1	HLA-F-AS1	0
TNNT2	-0.718078	-0.762508	1.68044	0.218316	0.669129	1.64499	0	0	0
RUNDC3A	-0.715836	0.0783776	4.71155	0.0498968	0.623914	1.64243	RUNDC3A	RUNDC3A	0
KLC3	-0.714013	2.10675	4.30485	0.0592871	0.623914	1.64036	0	0	0
ADGRB1	-0.713985	-0.509461	4.04442	0.0664212	0.623914	1.64033	0	0	0
SNORD95	-0.713409	-1.21197	3.762	0.075361	0.623914	1.63967	0	0	0
ZDHHC1	-0.712551	0.505191	5.69195	0.0336657	0.623914	1.6387	ZDHHC1	ZDHHC1	0
HNRNPH2	-0.711625	-1.00173	3.23222	0.0964144	0.623914	1.63765	0	0	0
PRKXP1	-0.709831	-0.862394	5.11069	0.0423593	0.623914	1.63561	PRKXP1	PRKXP1	0
SULT1A1	-0.709825	-0.95826	2.37649	0.148131	0.637147	1.63561	0	0	0
PODN	-0.708965	1.37858	6.14507	0.028332	0.623914	1.63463	PODN	PODN	0
GRIN2D	-0.708925	2.26234	14.7331	0.00220134	0.623914	1.63459	GRIN2D	GRIN2D	0
HCG25	-0.704762	-0.950241	3.06625	0.104444	0.623914	1.62988	0	0	0
TEKT4P2	-0.704122	-1.15279	2.24351	0.159027	0.643014	1.62915	0	0	0
PRSS27	-0.703343	-0.664611	4.77484	0.0486009	0.623914	1.62827	PRSS27	PRSS27	0
MYO1F	-0.702686	-0.451379	7.09087	0.0361358	0.623914	1.62753	MYO1F	MYO1F	0
NFATC2	-0.701873	-0.223699	5.82246	0.032016	0.623914	1.62662	NFATC2	NFATC2	0
EPHA10	-0.701214	-1.10059	5.6627	0.0340492	0.623914	1.62587	EPHA10	EPHA10	0
SMA4	-0.699896	-1.17801	1.8232	0.200903	0.662604	1.62439	0	0	0
BIK	-0.699737	-0.0195931	4.46136	0.0554419	0.623914	1.62421	0	0	0
HCG26	-0.696797	-1.5421	2.33949	0.155724	0.642369	1.6209	0	0	0
RAB43	-0.696144	-0.4151	1.84179	0.19877	0.660986	1.62017	0	0	0
UQCRHL	-0.695993	-1.35877	2.05268	0.1765	0.648534	1.62	0	0	0
ATP2B2	-0.695504	-1.47546	1.16087	0.353828	0.719821	1.61945	0	0	0
APOBEC3D	-0.695152	0.58155	7.16735	0.0195637	0.623914	1.61905	APOBEC3D	APOBEC3D	0
VWA5B2	-0.695064	-0.873472	3.45286	0.086874	0.623914	1.61896	0	0	0
CHKB	-0.690718	-0.106344	5.73564	0.0331024	0.623914	1.61409	CHKB	CHKB	0
ATG9B	-0.689853	-0.759006	1.95789	0.186091	0.651808	1.61312	0	0	0
FAM92B	-0.689428	-1.34548	2.73489	0.123086	0.629781	1.61264	0	0	0
KCNJ4	-0.688794	-0.860286	2.42539	0.144361	0.635872	1.61194	0	0	0
PRKCG	-0.688733	-0.353715	4.16225	0.0630724	0.623914	1.61187	0	0	0
CCDC88B	-0.687736	2.55963	4.26753	0.0602508	0.623914	1.61075	0	0	0
GAL3ST1	-0.686447	1.58472	3.95047	0.0692453	0.623914	1.60932	0	0	0
VIPR1	-0.685861	-0.49923	3.22564	0.096718	0.623914	1.60866	0	0	0
FAM229A	-0.684773	-1.08903	0.507217	0.489442	0.76713	1.60745	0	0	0
GDF9	-0.684708	-1.01197	2.09474	0.172448	0.647265	1.60738	0	0	0
CX3CL1	-0.683383	1.73048	16.1451	0.00157942	0.623914	1.6059	CX3CL1	CX3CL1	0
ATP2B3	-0.682009	-1.24697	1.74072	0.210732	0.66723	1.60437	0	0	0
KIAA1614	-0.679264	0.186819	4.50447	0.0544357	0.623914	1.60132	0	0	0
DACT3	-0.678755	1.5945	11.6463	0.00488213	0.623914	1.60076	DACT3	DACT3	0
POLR2M	-0.678572	-0.53103	1.78393	0.205507	0.664987	1.60055	0	0	0
MGC50722	-0.677726	-1.63356	0.921774	0.355235	0.720276	1.59962	0	0	0
PPAN	-0.676928	0.34086	3.74951	0.0757887	0.623914	1.59873	0	0	0
NKX2-6	-0.673329	1.012	3.39863	0.0891079	0.623914	1.59475	0	0	0
F12	-0.669202	1.89731	2.28702	0.155354	0.641656	1.59019	0	0	0
CATIP	-0.666678	-1.41631	2.90101	0.113269	0.623914	1.58741	0	0	0
ITGAX	-0.665889	0.362201	8.04515	0.0144994	0.623914	1.58655	ITGAX	ITGAX	0
MIOX	-0.664698	-0.0957354	4.50373	0.0544529	0.623914	1.58524	0	0	0
OGFRP1	-0.66254	-1.07931	2.74875	0.122227	0.629012	1.58287	0	0	0
LAMB2P1	-0.661223	0.0785183	2.43531	0.143611	0.634778	1.58142	0	0	0
ANO1	-0.660413	-1.04179	2.60045	0.131811	0.629781	1.58054	0	0	0
MUC2	-0.660011	-0.025156	1.73309	0.211673	0.66723	1.58009	0	0	0
PLIN5	-0.65937	0.185813	3.21165	0.0973676	0.623914	1.57939	0	0	0
PRRT4	-0.65897	-0.613065	1.51392	0.241222	0.675134	1.57895	0	0	0
TTBK1	-0.655657	-0.705282	1.9279	0.189264	0.653374	1.57533	0	0	0
GPR75	-0.65417	-0.817835	4.88795	0.0463834	0.623914	1.57371	GPR75	GPR75	0
LOC100270746	-0.654119	-0.677601	5.02057	0.0619867	0.623914	1.57365	0	0	0
LINC01512	-0.653227	-1.82679	2.73702	0.127638	0.629781	1.57268	0	0	0
ELOVL3	-0.652316	1.90346	13.8503	0.00273545	0.623914	1.57169	ELOVL3	ELOVL3	0
SLC7A14	-0.651464	-1.02762	2.60525	0.131487	0.629781	1.57076	0	0	0
CDC42EP5	-0.650746	1.44471	2.62645	0.130066	0.629781	1.56998	0	0	0
ZNF469	-0.650329	0.12378	3.91932	0.0702136	0.623914	1.56953	0	0	0
PVRL4	-0.649272	1.9931	19.8125	0.000719525	0.623914	1.56838	PVRL4	PVRL4	0
SCARNA10	-0.646751	-1.40466	0.59841	0.453584	0.754288	1.56564	0	0	0
SYNE2	-0.645345	6.97325	9.179	0.0100645	0.623914	1.56411	SYNE2	SYNE2	0
DTX4	-0.64339	0.202436	4.49414	0.0546748	0.623914	1.56199	0	0	0
LENG9	-0.643068	0.696981	4.85764	0.0469655	0.623914	1.56165	LENG9	LENG9	0
LPPR3	-0.642683	3.17918	6.23967	0.0273485	0.623914	1.56123	LPPR3	LPPR3	0
TBC1D26	-0.641328	-0.0798695	1.6282	0.22518	0.669129	1.55976	0	0	0
LOC113230	-0.640803	-0.089564	2.15287	0.167039	0.644662	1.5592	0	0	0
PDE4C	-0.640717	2.87636	8.53484	0.0123491	0.623914	1.5591	PDE4C	PDE4C	0
COL17A1	-0.639359	-0.438347	4.84864	0.0673824	0.623914	1.55764	0	0	0
RAB19	-0.639016	-0.628902	4.97787	0.0447062	0.623914	1.55727	RAB19	RAB19	0
GRIN3B	-0.638	0.833446	4.31246	0.0590929	0.623914	1.55617	0	0	0
COL6A3	-0.637665	-0.204535	2.42356	0.1445	0.635872	1.55581	0	0	0
GUCY2D	-0.637507	-0.506718	3.73562	0.0762681	0.623914	1.55564	0	0	0
DNAH2	-0.637173	-0.784411	1.25876	0.283001	0.69098	1.55528	0	0	0
MSH5	-0.636549	-0.721614	3.03259	0.106171	0.623914	1.55461	0	0	0
PHOX2A	-0.636406	-0.768783	2.31252	0.153251	0.641529	1.55445	0	0	0
NCKAP1L	-0.636269	-1.24479	1.50629	0.242347	0.675351	1.5543	0	0	0
ZNF653	-0.635997	1.1381	6.34978	0.0262541	0.623914	1.55401	ZNF653	ZNF653	0
MMP11	-0.635606	2.11773	10.6447	0.0064795	0.623914	1.55359	MMP11	MMP11	0
TJP3	-0.635422	2.26304	7.16161	0.019603	0.623914	1.55339	TJP3	TJP3	0
C16orf86	-0.635404	0.27794	2.18978	0.163716	0.643466	1.55337	0	0	0
CLEC17A	-0.635232	-1.0747	4.60251	0.0522279	0.623914	1.55319	0	0	0
ANGPTL4	-0.634859	-1.36585	2.01418	0.180318	0.65157	1.55279	0	0	0
SEMA3G	-0.633883	0.721082	6.09521	0.0288672	0.623914	1.55174	SEMA3G	SEMA3G	0
GSTM2	-0.632962	1.97692	6.09895	0.0288267	0.623914	1.55075	GSTM2	GSTM2	0
LMF1	-0.632707	2.11401	5.69919	0.0335716	0.623914	1.55047	LMF1	LMF1	0
PTPRN2	-0.628649	1.20823	4.33922	0.058416	0.623914	1.54612	0	0	0
TSPAN1	-0.626588	0.729189	8.72448	0.0116186	0.623914	1.54391	TSPAN1	TSPAN1	0
ASB9	-0.626364	0.510779	2.59013	0.132512	0.629781	1.54367	0	0	0
RASA4B	-0.626322	-0.415194	3.49714	0.122356	0.629012	1.54363	0	0	0
CSGALNACT1	-0.625418	0.664253	4.03945	0.0665671	0.623914	1.54266	0	0	0
ALPP	-0.62484	-1.23292	0.767533	0.397525	0.732194	1.54204	0	0	0
KLHDC9	-0.624632	0.060875	5.74488	0.0329847	0.623914	1.54182	KLHDC9	KLHDC9	0
DLGAP3	-0.624223	-0.0720883	3.5367	0.0835524	0.623914	1.54138	0	0	0
SHBG	-0.623451	-0.387179	3.12934	0.101299	0.623914	1.54056	0	0	0
FA2H	-0.623401	1.52873	9.41802	0.00934554	0.623914	1.5405	FA2H	FA2H	0
FOS	-0.623267	2.16299	8.65664	0.011874	0.623914	1.54036	FOS	FOS	0
KCNC4	-0.62294	-0.442299	3.48752	0.0854814	0.623914	1.54001	0	0	0
ASIC3	-0.622812	1.75747	4.32986	0.0586516	0.623914	1.53987	0	0	0
SOX15	-0.621994	-0.905397	1.30547	0.274656	0.688168	1.539	0	0	0
SLC23A1	-0.621675	-1.03522	1.52739	0.2513	0.678882	1.53866	0	0	0
CCDC74B	-0.621034	0.426185	3.44097	0.087358	0.623914	1.53798	0	0	0
ACHE	-0.619497	1.60883	7.30102	0.0186719	0.623914	1.53634	ACHE	ACHE	0
ASGR1	-0.618963	1.64731	5.10012	0.0425407	0.623914	1.53577	ASGR1	ASGR1	0
MYCBPAP	-0.617209	-0.90221	1.49876	0.243463	0.676329	1.5339	0	0	0
SSC4D	-0.615244	1.58252	10.8513	0.00610524	0.623914	1.53182	SSC4D	SSC4D	0
GDF7	-0.614284	-1.22081	1.1669	0.300466	0.696281	1.5308	0	0	0
LOC101930010	-0.613417	-0.418036	2.83601	0.116991	0.626136	1.52988	0	0	0
MIR31HG	-0.613208	-0.010849	2.5843	0.13291	0.629781	1.52966	0	0	0
ZNF385C	-0.611302	1.39203	5.92261	0.0308146	0.623914	1.52764	ZNF385C	ZNF385C	0
PCDHGC5	-0.610478	0.313166	4.1485	0.0634526	0.623914	1.52676	0	0	0
PAQR9	-0.610384	1.21048	12.4779	0.00389768	0.623914	1.52667	PAQR9	PAQR9	0
EVA1B	-0.610162	2.56681	1.95202	0.186707	0.651808	1.52643	0	0	0
TRAPPC5	-0.60922	3.27226	2.30526	0.153846	0.641656	1.52543	0	0	0
SAMD11	-0.60757	0.369413	4.72737	0.049569	0.623914	1.52369	SAMD11	SAMD11	0
CD99P1	-0.605632	1.09933	14.6153	0.00226508	0.623914	1.52165	CD99P1	CD99P1	0
MIR143HG	-0.60473	0.0280347	5.54364	0.0679186	0.623914	1.52069	0	0	0
SHANK1	-0.604061	-0.32093	1.66523	0.220286	0.669129	1.51999	0	0	0
DHDH	-0.60132	0.535412	3.5356	0.083595	0.623914	1.5171	0	0	0
HHIPL1	-0.600666	-1.15385	1.08736	0.316829	0.705646	1.51642	0	0	0
RGS9	-0.600411	2.49372	17.2636	0.0012292	0.623914	1.51615	RGS9	RGS9	0
DBH-AS1	-0.600312	-0.462718	3.89163	0.0710882	0.623914	1.51604	0	0	0
CFAP74	-0.599276	0.837246	10.7238	0.00633308	0.623914	1.51496	CFAP74	CFAP74	0
TNFRSF14	-0.598774	2.83545	16.1144	0.00159055	0.623914	1.51443	TNFRSF14	TNFRSF14	0
FLJ42351	-0.597056	-1.15634	0.791291	0.390529	0.731336	1.51263	0	0	0
KIAA1024	-0.596943	0.302239	5.66514	0.0340169	0.623914	1.51251	KIAA1024	KIAA1024	0
NLGN3	-0.595618	1.40178	7.79184	0.0157832	0.623914	1.51112	NLGN3	NLGN3	0
KSR2	-0.595463	-0.552255	3.23968	0.0960715	0.623914	1.51096	0	0	0
CATSPERG	-0.594736	0.0913823	4.8694	0.0467386	0.623914	1.5102	CATSPERG	CATSPERG	0
MMP9	-0.594702	-1.2597	0.974115	0.342399	0.715386	1.51016	0	0	0
EXOC3L4	-0.593666	-1.1209	2.51713	0.137607	0.632896	1.50908	0	0	0
TMIE	-0.593325	0.0102341	4.91245	0.045919	0.623914	1.50872	TMIE	TMIE	0
LINC00342	-0.592672	1.63142	8.6861	0.0117622	0.623914	1.50804	LINC00342	LINC00342	0
CYS1	-0.592124	1.14984	6.00793	0.0298332	0.623914	1.50746	CYS1	CYS1	0
OTOF	-0.590429	1.29496	5.62073	0.0346085	0.623914	1.50569	OTOF	OTOF	0
LOC388849	-0.588697	-0.209818	4.52655	0.0539288	0.623914	1.50389	0	0	0
RNF157-AS1	-0.588573	0.267426	3.34443	0.091411	0.623914	1.50376	0	0	0
ECHDC2	-0.586492	2.97886	10.8003	0.00619514	0.623914	1.50159	ECHDC2	ECHDC2	0
ACAN	-0.5849	1.05629	4.65784	0.0510291	0.623914	1.49994	0	0	0
WFDC21P	-0.584699	1.84998	5.27305	0.0396868	0.623914	1.49973	0	0	0
CFAP70	-0.584458	1.41855	9.17089	0.01009	0.623914	1.49948	0	0	0
HERC2P10	-0.58357	-0.668011	1.52463	0.239655	0.674453	1.49855	0	0	0
PADI2	-0.581902	3.2955	14.8159	0.00215781	0.623914	1.49682	0	0	0
RBP1	-0.579354	-0.0392583	2.29913	0.154351	0.641656	1.49418	0	0	0
CDHR4	-0.579191	-1.28276	1.97566	0.196638	0.659036	1.49401	0	0	0
HES2	-0.578979	-1.00854	1.6212	0.226121	0.669129	1.49379	0	0	0
OPRL1	-0.577947	2.68038	5.12005	0.0421996	0.623914	1.49272	0	0	0
RAB7B	-0.57757	1.13852	5.4568	0.0369002	0.623914	1.49233	0	0	0
SLC7A5P2	-0.576859	-1.25041	1.62939	0.225021	0.669129	1.4916	0	0	0
ADCY10P1	-0.575408	-0.0457727	2.0957	0.172356	0.647265	1.4901	0	0	0
LPAL2	-0.574828	-1.32232	1.08566	0.317192	0.705743	1.4895	0	0	0
TNXB	-0.574522	3.51386	5.12877	0.0420513	0.623914	1.48918	0	0	0
LMOD1	-0.573328	3.30138	8.61593	0.0120304	0.623914	1.48795	0	0	0
LINC01137	-0.572874	0.732368	3.4852	0.0855739	0.623914	1.48748	0	0	0
TLE6	-0.572748	1.25565	7.86636	0.0153921	0.623914	1.48735	0	0	0
PPP1R32	-0.570965	1.84581	5.26009	0.0398926	0.623914	1.48552	0	0	0
SERPINA5	-0.570791	0.822824	3.43269	0.0876968	0.623914	1.48534	0	0	0
LOC283140	-0.569541	0.714352	4.27532	0.060048	0.623914	1.48405	0	0	0
RHBDL1	-0.568641	1.63916	3.92381	0.0700732	0.623914	1.48313	0	0	0
PRR22	-0.566922	-0.670334	2.59331	0.132296	0.629781	1.48136	0	0	0
JAG2	-0.566562	4.01515	7.69926	0.0162854	0.623914	1.48099	0	0	0
AKR1C3	-0.565004	-1.56236	0.176395	0.681628	0.861601	1.47939	0	0	0
CARD8-AS1	-0.564492	-0.427353	1.6967	0.216236	0.669129	1.47887	0	0	0
SLC29A4	-0.563836	3.73479	3.71311	0.0770528	0.623914	1.47819	0	0	0
CEL	-0.563237	0.522415	4.97405	0.044776	0.623914	1.47758	0	0	0
IGLON5	-0.562829	-1.71423	0.331364	0.575086	0.808646	1.47716	0	0	0
CD248	-0.562068	1.7392	4.8628	0.0468658	0.623914	1.47638	0	0	0
RGS11	-0.561899	0.976612	3.72715	0.0765623	0.623914	1.47621	0	0	0
RINL	-0.561317	1.14629	8.46446	0.0126339	0.623914	1.47562	0	0	0
QRICH2	-0.561315	0.719537	6.47903	0.0250349	0.623914	1.47561	0	0	0
AGPAT4-IT1	-0.561063	-0.781258	1.8008	0.203513	0.664526	1.47536	0	0	0
COLQ	-0.560928	-0.400246	4.75543	0.0489939	0.623914	1.47522	0	0	0
ART5	-0.560824	1.58478	6.03966	0.0294776	0.623914	1.47511	0	0	0
ASIC4	-0.560389	0.343952	2.04092	0.177656	0.648534	1.47467	0	0	0
SEC16B	-0.560342	0.400619	5.84019	0.0317993	0.623914	1.47462	0	0	0
HMCN1	-0.559242	0.73674	6.52974	0.0245749	0.623914	1.47349	0	0	0
CD14	-0.558948	1.53147	5.46308	0.0368091	0.623914	1.47319	0	0	0
SLC12A8	-0.558188	0.623557	9.40332	0.00938798	0.623914	1.47242	0	0	0
CTB-178M22.2	-0.558104	-1.36983	1.34084	0.268558	0.685002	1.47233	0	0	0
PADI4	-0.557783	1.1003	4.07584	0.0655075	0.623914	1.47201	0	0	0
BRE-AS1	-0.557596	-0.643189	0.988267	0.339044	0.714128	1.47181	0	0	0
RTN4R	-0.557573	2.87773	2.47875	0.140384	0.633241	1.47179	0	0	0
GCHFR	-0.557553	1.276	5.34905	0.0385049	0.623914	1.47177	0	0	0
DAPK2	-0.557219	1.10011	5.50078	0.0362681	0.623914	1.47143	0	0	0
RAP1GAP	-0.556881	3.78957	9.64074	0.00872924	0.623914	1.47109	0	0	0
PRSS8	-0.556761	0.592828	2.94708	0.110719	0.623914	1.47096	0	0	0
PITX1	-0.555639	0.692088	3.13131	0.101203	0.623914	1.46982	0	0	0
SPOCK3	-0.555018	-0.0612764	1.05859	0.323059	0.708841	1.46919	0	0	0
HIST3H2A	-0.554368	-0.0108898	1.3917	0.260109	0.680657	1.46853	0	0	0
CRB2	-0.554281	1.86059	3.42205	0.0881346	0.623914	1.46844	0	0	0
SAMD14	-0.554259	2.48039	9.48017	0.00916856	0.623914	1.46841	0	0	0
GRHL3	-0.553845	0.738474	5.58635	0.0350747	0.623914	1.46799	0	0	0
SFN	-0.553527	2.66154	5.70521	0.0334935	0.623914	1.46767	0	0	0
LAMA5	-0.553186	5.96073	3.6879	0.0779432	0.623914	1.46732	0	0	0
FCRLB	-0.552512	-1.19479	2.11051	0.170959	0.646164	1.46664	0	0	0
ARHGEF6	-0.551935	1.04532	5.07022	0.0430585	0.623914	1.46605	0	0	0
PRSS36	-0.551657	-1.12265	0.886892	0.364188	0.723347	1.46577	0	0	0
JMJD1C-AS1	-0.549784	1.27501	2.43907	0.143328	0.634322	1.46387	0	0	0
GUSBP2	-0.549625	-0.692236	1.94889	0.187036	0.651808	1.46371	0	0	0
DENND1C	-0.54948	2.90582	9.38658	0.00943659	0.623914	1.46356	0	0	0
KCNIP2	-0.548962	0.105647	1.97306	0.184512	0.65157	1.46303	0	0	0
IGFBP5	-0.548848	2.16271	4.77573	0.0485828	0.623914	1.46292	0	0	0
KCNH2	-0.548226	0.995998	3.16546	0.0995503	0.623914	1.46229	0	0	0
POM121L2	-0.547807	-0.730324	0.779302	0.394035	0.731755	1.46186	0	0	0
TIAF1	-0.546253	-0.857116	2.354	0.149906	0.637147	1.46029	0	0	0
PLEKHB1	-0.545417	3.15198	22.8616	0.000401002	0.623914	1.45944	0	0	0
PCSK1N	-0.545267	-0.150792	0.903351	0.359922	0.722438	1.45929	0	0	0
FBXL8	-0.544087	0.453009	1.66488	0.220332	0.669129	1.4581	0	0	0
ANXA2P1	-0.544052	-0.859791	2.27243	0.211791	0.66723	1.45806	0	0	0
LOC101927550	-0.543752	1.72008	11.9822	0.00445305	0.623914	1.45776	0	0	0
LINC00324	-0.542863	0.2124	1.85226	0.197582	0.659281	1.45686	0	0	0
FAM57B	-0.542149	2.12016	4.39525	0.0570284	0.623914	1.45614	0	0	0
MXD4	-0.541278	4.86554	5.98173	0.0301305	0.623914	1.45526	0	0	0
AGAP4	-0.541241	0.761217	3.63715	0.0797734	0.623914	1.45522	0	0	0
ZNF491	-0.541087	0.106844	2.73721	0.122942	0.629781	1.45507	0	0	0
IZUMO4	-0.540966	0.96699	2.47272	0.140826	0.633241	1.45495	0	0	0
ZP3	-0.540597	-1.25516	1.38074	0.2619	0.682134	1.45457	0	0	0
GRIN1	-0.540528	-0.239962	2.13624	0.168564	0.646164	1.4545	0	0	0
FOSB	-0.540092	0.802905	5.47092	0.0366959	0.623914	1.45407	0	0	0
ITK	-0.539993	-0.943175	1.82582	0.200601	0.662408	1.45397	0	0	0
CD79B	-0.539807	0.276712	4.00186	0.067683	0.623914	1.45378	0	0	0
SLC2A4	-0.539641	2.14211	4.48518	0.0548833	0.623914	1.45361	0	0	0
HTRA1	-0.539415	2.25108	10.4965	0.00676449	0.623914	1.45338	0	0	0
ROCK1P1	-0.538692	-0.87098	1.27736	0.279637	0.688809	1.45266	0	0	0
DUOX2	-0.538012	-0.581202	3.87282	0.0716897	0.623914	1.45197	0	0	0
RASAL1	-0.536046	2.24367	6.9819	0.0208853	0.623914	1.44999	0	0	0
TMEM91	-0.534857	1.48909	5.24374	0.040154	0.623914	1.4488	0	0	0
KANK3	-0.534415	0.276551	2.51248	0.13794	0.632908	1.44835	0	0	0
PABPN1	-0.534158	2.50885	5.1859	0.0410955	0.623914	1.4481	0	0	0
FOLR3	-0.533557	0.0792349	2.98524	0.108661	0.623914	1.44749	0	0	0
C2CD4C	-0.533373	1.77238	2.55796	0.134728	0.632724	1.44731	0	0	0
PTGDS	-0.532892	0.0257757	2.45822	0.141897	0.633241	1.44683	0	0	0
STAT5A	-0.532626	2.72651	9.27136	0.00977924	0.623914	1.44656	0	0	0
CLDN7	-0.531442	-0.800169	1.80482	0.203042	0.663736	1.44537	0	0	0
CACNG7	-0.529704	0.902323	4.76484	0.0488029	0.623914	1.44363	0	0	0
LRRC37A3	-0.529652	-0.308483	3.55351	0.082905	0.623914	1.44358	0	0	0
HCK	-0.529403	1.75879	11.9183	0.00453122	0.623914	1.44333	0	0	0
ACVRL1	-0.528639	0.0646482	3.79533	0.0742333	0.623914	1.44257	0	0	0
POU6F1	-0.527458	3.59769	20.4362	0.000635488	0.623914	1.44139	0	0	0
TMEM229B	-0.527114	2.18676	7.79242	0.0157801	0.623914	1.44104	0	0	0
WNT2	-0.52678	0.231998	1.3228	0.271898	0.686473	1.44071	0	0	0
CFD	-0.526322	1.48203	2.097	0.172233	0.647265	1.44025	0	0	0
CHMP3	-0.526021	0.54807	2.11045	0.170964	0.646164	1.43995	0	0	0
NTN1	-0.525974	2.43664	14.8189	0.00215623	0.623914	1.4399	0	0	0
ANGPTL2	-0.525689	2.62658	10.5619	0.00663696	0.623914	1.43962	0	0	0
TAGLN3	-0.525396	0.777694	2.21678	0.161339	0.643466	1.43933	0	0	0
BMS1P6	-0.524912	0.265549	2.84291	0.116589	0.625645	1.43885	0	0	0
AGAP5	-0.523487	0.164528	1.99668	0.182088	0.65157	1.43743	0	0	0
NRG2	-0.523365	0.0021977	4.24014	0.0609699	0.623914	1.4373	0	0	0
YPEL3	-0.522945	4.08624	7.39693	0.0180615	0.623914	1.43689	0	0	0
YBX2	-0.522523	1.94389	8.81758	0.0112785	0.623914	1.43647	0	0	0
RN7SL1	-0.522392	1.53126	1.55027	0.235959	0.672433	1.43633	0	0	0
HRCT1	-0.521468	-0.0780723	1.45407	0.250233	0.678882	1.43541	0	0	0
GCK	-0.521453	2.95607	5.68646	0.0337373	0.623914	1.4354	0	0	0
UBQLNL	-0.519838	-0.990529	1.02304	0.331	0.713663	1.43379	0	0	0
GLIS1	-0.519053	2.66199	2.95095	0.110508	0.623914	1.43301	0	0	0
KRT86	-0.518335	0.509839	3.33649	0.0917545	0.623914	1.4323	0	0	0
GJA5	-0.518132	-0.0266077	2.9577	0.110141	0.623914	1.4321	0	0	0
AKR7L	-0.518034	-0.64701	0.896379	0.36172	0.722574	1.432	0	0	0
PLCH1	-0.517355	-0.654058	1.52605	0.239449	0.674453	1.43133	0	0	0
FABP3	-0.517296	-0.86423	1.03087	0.329227	0.713096	1.43127	0	0	0
ACTC1	-0.517146	2.1922	5.59744	0.0349235	0.623914	1.43112	0	0	0
KIAA1324	-0.516403	2.15043	12.3858	0.00399441	0.623914	1.43038	0	0	0
CACNA1B	-0.516241	-0.547892	2.88108	0.11777	0.626136	1.43022	0	0	0
CHKB-AS1	-0.515929	0.456954	6.36714	0.0260864	0.623914	1.42991	0	0	0
AIFM3	-0.515284	1.44218	2.23153	0.160058	0.643014	1.42928	0	0	0
ABCA2	-0.51526	5.96583	7.88056	0.0153189	0.623914	1.42925	0	0	0
FDXR	-0.51496	6.04263	6.58501	0.0240849	0.623914	1.42895	0	0	0
DLX3	-0.514023	-0.972968	1.80174	0.203402	0.664526	1.42803	0	0	0
GALK1	-0.513809	5.19926	2.72129	0.123935	0.629781	1.42782	0	0	0
WIPF3	-0.513569	-0.932049	3.58219	0.11777	0.626136	1.42758	0	0	0
CD27-AS1	-0.513406	1.01819	2.36341	0.14916	0.637147	1.42742	0	0	0
PRAP1	-0.513319	0.754659	2.27512	0.156348	0.642417	1.42733	0	0	0
C9orf16	-0.512719	3.72797	2.0046	0.181284	0.65157	1.42674	0	0	0
GPR78	-0.512252	-0.852662	1.95811	0.19016	0.653421	1.42627	0	0	0
UNC5A	-0.512222	1.14287	2.99315	0.10824	0.623914	1.42625	0	0	0
PLAC8L1	-0.511549	-1.62684	1.08952	0.316369	0.705586	1.42558	0	0	0
FSCN1	-0.511446	5.64254	4.91586	0.0458549	0.623914	1.42548	0	0	0
ACER2	-0.510401	1.76061	9.14775	0.0101632	0.623914	1.42445	0	0	0
ABCB4	-0.510306	1.178	9.18313	0.0100515	0.623914	1.42435	0	0	0
TNNC2	-0.510242	-1.37677	1.70206	0.215556	0.669129	1.42429	0	0	0
C9orf116	-0.5102	1.14346	8.2867	0.0133881	0.623914	1.42425	0	0	0
CARNS1	-0.510117	2.69423	7.33931	0.0184253	0.623914	1.42417	0	0	0
LDHD	-0.509265	0.0824481	1.79088	0.207529	0.666197	1.42332	0	0	0
LINC00950	-0.508936	0.628465	6.86357	0.0227466	0.623914	1.423	0	0	0
CCNO	-0.508768	0.118071	2.41105	0.145454	0.636378	1.42284	0	0	0
LOH12CR2	-0.508704	-0.119206	2.69183	0.1258	0.629781	1.42277	0	0	0
IRF6	-0.50857	-1.26717	0.389023	0.544041	0.794502	1.42264	0	0	0
TNNC1	-0.508216	0.501461	3.81875	0.0734533	0.623914	1.42229	0	0	0
LOC171391	-0.507848	1.60161	4.96137	0.0450086	0.623914	1.42193	0	0	0
CLCNKB	-0.507649	0.402835	2.94598	0.11078	0.623914	1.42173	0	0	0
FAM131C	-0.507507	1.64052	2.85957	0.115625	0.625645	1.42159	0	0	0
RUFY4	-0.50653	-0.19553	2.45826	0.141894	0.633241	1.42063	0	0	0
THSD7B	-0.506521	-0.754292	1.70464	0.21523	0.669129	1.42062	0	0	0
SERHL2	-0.506329	1.11837	3.65459	0.0791387	0.623914	1.42043	0	0	0
KRT17	-0.50557	4.80771	6.21335	0.0276181	0.623914	1.41968	0	0	0
LRRC73	-0.505368	-0.129782	1.39939	0.258865	0.680657	1.41949	0	0	0
VPS37D	-0.50468	1.95713	3.42762	0.0879049	0.623914	1.41881	0	0	0
VWA1	-0.50448	3.75829	2.95676	0.110193	0.623914	1.41861	0	0	0
SCARF1	-0.502552	1.29298	4.9012	0.0461316	0.623914	1.41672	0	0	0
FCHO1	-0.502444	2.44853	3.72293	0.0767094	0.623914	1.41661	0	0	0
NXPH3	-0.502294	1.38102	5.10899	0.0423884	0.623914	1.41646	0	0	0
ADCY4	-0.501788	-1.19183	2.17431	0.165098	0.643535	1.41597	0	0	0
SNORD32A	-0.501781	-0.58746	3.09535	0.160182	0.643014	1.41596	0	0	0
HSPG2	-0.501354	7.66788	3.40586	0.0888061	0.623914	1.41554	0	0	0
LOC653712	-0.50107	-0.589843	1.56822	0.233417	0.672007	1.41526	0	0	0
LOC100133669	-0.500916	-0.742436	1.80992	0.202444	0.663658	1.41511	0	0	0
DRAXIN	-0.500337	1.21686	9.51731	0.0090647	0.623914	1.41454	0	0	0
CAMK2B	-0.500337	0.10635	2.85954	0.115626	0.625645	1.41454	0	0	0
ABI3	-0.500248	1.12997	3.47855	0.0858392	0.623914	1.41446	0	0	0
TP53TG1	-0.498878	1.16619	7.28307	0.0187888	0.623914	1.41311	0	0	0
SAP25	-0.498534	0.53339	1.33151	0.270149	0.685891	1.41278	0	0	0
NXNL2	-0.498332	-0.273506	1.10257	0.392715	0.731499	1.41258	0	0	0
ACOT1	-0.498223	1.47454	6.65635	0.0234693	0.623914	1.41247	0	0	0
ZNF878	-0.497479	-0.613176	0.75486	0.401336	0.732272	1.41174	0	0	0
MAT1A	-0.496989	-0.754762	1.1267	0.308584	0.700536	1.41127	0	0	0
SARDH	-0.49682	2.13302	4.52409	0.0539851	0.623914	1.4111	0	0	0
LRP1	-0.496292	8.55597	4.42319	0.0563515	0.623914	1.41058	0	0	0
PLA2G4B	-0.496195	-0.526015	2.38714	0.147299	0.637147	1.41049	0	0	0
CHST13	-0.496114	-1.27501	1.30487	0.274761	0.688227	1.41041	0	0	0
ZNF541	-0.495705	-1.53976	1.78604	0.205257	0.664987	1.41001	0	0	0
WEE2-AS1	-0.495393	-0.38227	2.04934	0.176827	0.648534	1.4097	0	0	0
WASH2P	-0.495378	-0.0334415	2.78627	0.119941	0.627803	1.40969	0	0	0
FER1L4	-0.495034	4.95758	4.20331	0.0619536	0.623914	1.40935	0	0	0
RARRES2	-0.494315	-0.305139	0.889776	0.363435	0.722574	1.40865	0	0	0
OCLM	-0.493489	-0.682852	1.22079	0.290045	0.691761	1.40784	0	0	0
LRRC37A8P	-0.493344	1.90956	5.60803	0.0347798	0.623914	1.4077	0	0	0
KRT79	-0.492962	-0.403205	1.06579	0.321484	0.707719	1.40733	0	0	0
LINC00920	-0.49278	-0.316578	4.06386	0.065854	0.623914	1.40715	0	0	0
ICAM5	-0.492652	4.16846	4.76763	0.0487464	0.623914	1.40703	0	0	0
ARHGAP5-AS1	-0.490903	0.170279	3.81846	0.0734627	0.623914	1.40532	0	0	0
SNORD24	-0.490753	-1.37393	0.837693	0.377397	0.725391	1.40518	0	0	0
COL9A3	-0.490554	4.42617	3.60055	0.0811257	0.623914	1.40498	0	0	0
LOC100506100	-0.49006	1.48403	3.62648	0.0801649	0.623914	1.4045	0	0	0
UPK1A-AS1	-0.489586	-0.492346	2.67351	0.126978	0.629781	1.40404	0	0	0
SPTBN2	-0.489259	1.74295	2.5821	0.133061	0.629781	1.40372	0	0	0
LYPD6B	-0.48823	1.09706	4.24367	0.0608768	0.623914	1.40272	0	0	0
PLCB2	-0.488057	-0.427272	2.55009	0.135277	0.632724	1.40255	0	0	0
ABHD8	-0.487661	3.45618	2.75088	0.122096	0.629012	1.40217	0	0	0
ABHD1	-0.486924	-0.241302	1.89336	0.193005	0.65725	1.40145	0	0	0
FRRS1L	-0.486899	-0.200416	4.01684	0.0729528	0.623914	1.40143	0	0	0
MICALL2	-0.486795	3.11209	2.30214	0.154103	0.641656	1.40133	0	0	0
ESYT3	-0.486043	1.02079	8.36061	0.0130683	0.623914	1.4006	0	0	0
TMEM132D	-0.485475	-0.809237	1.88723	0.193679	0.657273	1.40005	0	0	0
TMEM253	-0.485016	0.547729	4.35939	0.0579119	0.623914	1.3996	0	0	0
GPC1	-0.484162	5.61281	3.55177	0.0829719	0.623914	1.39877	0	0	0
RLTPR	-0.483532	2.09576	4.97456	0.0447667	0.623914	1.39816	0	0	0
HSPA6	-0.483528	-1.31975	0.866203	0.369656	0.72496	1.39816	0	0	0
TMEM9B-AS1	-0.483515	1.65568	5.01618	0.0440138	0.623914	1.39815	0	0	0
RRAD	-0.483498	1.26078	2.23475	0.15978	0.643014	1.39813	0	0	0
ADRA1B	-0.483243	1.33305	4.53622	0.0537087	0.623914	1.39788	0	0	0
FAR2	-0.482898	-1.26239	0.990588	0.338498	0.714128	1.39755	0	0	0
MMP15	-0.482753	4.9294	6.34476	0.0263029	0.623914	1.39741	0	0	0
RGCC	-0.481902	0.210719	4.12322	0.083242	0.623914	1.39658	0	0	0
AHNAK2	-0.481648	4.26568	9.67229	0.00864584	0.623914	1.39634	0	0	0
ZNF529-AS1	-0.48148	1.28169	4.70564	0.0500199	0.623914	1.39618	0	0	0
LOC100507487	-0.481328	-0.415745	1.50653	0.242311	0.675351	1.39603	0	0	0
SPRN	-0.480521	0.0250892	1.80696	0.202791	0.663736	1.39525	0	0	0
MYO18B	-0.480468	-0.812437	1.28865	0.277621	0.688622	1.3952	0	0	0
SEMA3B	-0.47971	4.96891	7.40931	0.0179844	0.623914	1.39446	0	0	0
LOC101929140	-0.479643	0.31126	3.09829	0.102832	0.623914	1.3944	0	0	0
CEMIP	-0.478172	-0.119955	2.14479	0.167778	0.645423	1.39298	0	0	0
NUDT3	-0.477596	0.189396	0.836552	0.377711	0.725391	1.39242	0	0	0
FBXO2	-0.477201	3.24021	4.85285	0.0470583	0.623914	1.39204	0	0	0
KIF26A	-0.476309	0.808913	1.72581	0.212576	0.66723	1.39118	0	0	0
NME2	-0.475337	-0.433929	0.755251	0.401218	0.732272	1.39024	0	0	0
SYT13	-0.475165	1.35349	2.74445	0.122493	0.629012	1.39008	0	0	0
LOC100288152	-0.474839	2.41822	3.56217	0.0825738	0.623914	1.38976	0	0	0
LOC100506023	-0.47457	-1.1458	1.39314	0.259877	0.680657	1.3895	0	0	0
METRN	-0.474064	2.87999	1.56358	0.234072	0.672007	1.38902	0	0	0
PRRX2	-0.473865	1.47119	2.60193	0.131712	0.629781	1.38882	0	0	0
ATP13A2	-0.473514	4.97655	6.23066	0.0274404	0.623914	1.38849	0	0	0
MTMR9LP	-0.472371	1.84585	4.37812	0.0574485	0.623914	1.38739	0	0	0
RALGPS1	-0.471421	3.40379	13.2466	0.00318829	0.623914	1.38647	0	0	0
AHNAK	-0.471016	9.97284	5.2772	0.0396211	0.623914	1.38609	0	0	0
GDPD5	-0.470297	3.55754	5.0979	0.0425788	0.623914	1.38539	0	0	0
PLA2G4C	-0.470047	1.42032	3.58022	0.0818888	0.623914	1.38515	0	0	0
DNAH1	-0.46971	0.909794	3.00078	0.107836	0.623914	1.38483	0	0	0
SRP14-AS1	-0.469529	1.95175	11.3698	0.0052718	0.623914	1.38466	0	0	0
ZNF862	-0.468885	1.86168	5.21649	0.0405944	0.623914	1.38404	0	0	0
CACNA1A	-0.468856	2.19142	11.7921	0.00469017	0.623914	1.38401	0	0	0
MYO15B	-0.46832	2.78491	2.97834	0.10903	0.623914	1.3835	0	0	0
FBP1	-0.467998	-0.897699	1.98573	0.183206	0.65157	1.38319	0	0	0
TNFRSF10A	-0.467801	1.4289	6.66954	0.0233575	0.623914	1.383	0	0	0
LAMA2	-0.467766	0.705462	3.0891	0.103291	0.623914	1.38297	0	0	0
ST14	-0.466032	-1.20235	0.92259	0.35503	0.720276	1.38131	0	0	0
PCSK9	-0.465895	3.63991	5.45011	0.0369975	0.623914	1.38117	0	0	0
NOTCH4	-0.465403	0.241002	4.21367	0.0616749	0.623914	1.3807	0	0	0
HSPB8	-0.465377	0.0512377	2.96609	0.113657	0.624022	1.38068	0	0	0
TEPP	-0.465339	0.468747	2.10178	0.171781	0.647265	1.38064	0	0	0
CGB7	-0.465298	0.136028	1.66075	0.220871	0.669129	1.3806	0	0	0
NYNRIN	-0.465292	4.60735	6.75555	0.0226439	0.623914	1.3806	0	0	0
HOXB13	-0.46482	0.167936	1.54978	0.236029	0.672433	1.38015	0	0	0
BSCL2	-0.464365	0.778118	3.84157	0.0727024	0.623914	1.37971	0	0	0
B3GALT4	-0.462925	1.20607	1.92465	0.195376	0.658226	1.37833	0	0	0
LST1	-0.462646	0.0452183	2.48667	0.139805	0.633241	1.37807	0	0	0
PIK3IP1	-0.462495	1.15752	2.96364	0.10982	0.623914	1.37792	0	0	0
PROCA1	-0.462479	1.50729	3.98923	0.0680631	0.623914	1.37791	0	0	0
IFI27L2	-0.462219	3.9238	2.77209	0.120799	0.628318	1.37766	0	0	0
LCP1	-0.462109	-0.460791	1.54249	0.237073	0.673235	1.37755	0	0	0
APOM	-0.461666	0.828951	4.39389	0.0570617	0.623914	1.37713	0	0	0
RASL12	-0.461319	-1.17204	0.694062	0.421961	0.739834	1.3768	0	0	0
DNAH6	-0.46052	0.543021	3.41034	0.0886195	0.623914	1.37604	0	0	0
PADI3	-0.460228	1.93976	8.99275	0.0106698	0.623914	1.37576	0	0	0
LOC554223	-0.45979	0.275981	1.30874	0.274084	0.687954	1.37534	0	0	0
IP6K3	-0.459768	3.25556	9.61497	0.00879805	0.623914	1.37532	0	0	0
FRZB	-0.459231	1.49015	2.90785	0.112886	0.623914	1.37481	0	0	0
LMO7-AS1	-0.459047	-1.34729	0.702093	0.417834	0.738138	1.37463	0	0	0
LIMS2	-0.458916	5.17049	4.44401	0.0558532	0.623914	1.37451	0	0	0
LINC01089	-0.458616	2.43514	3.09814	0.102839	0.623914	1.37422	0	0	0
ABCC2	-0.458101	1.05823	4.83228	0.0474594	0.623914	1.37373	0	0	0
SELPLG	-0.457452	0.257018	2.59554	0.132145	0.629781	1.37311	0	0	0
SNORA10	-0.457101	-0.147691	1.19638	0.294701	0.695188	1.37278	0	0	0
BAIAP3	-0.456763	2.13961	3.03277	0.106162	0.623914	1.37246	0	0	0
LRRC37A4P	-0.456632	1.18699	5.87295	0.0314034	0.623914	1.37233	0	0	0
SLIT3	-0.456457	2.44828	6.16342	0.028138	0.623914	1.37217	0	0	0
HESX1	-0.456195	0.438424	3.75227	0.0756941	0.623914	1.37192	0	0	0
NSG1	-0.456192	-0.141068	3.07981	0.103758	0.623914	1.37192	0	0	0
LOC100128076	-0.455548	1.29208	1.68436	0.217812	0.669129	1.3713	0	0	0
MAB21L2	-0.455355	-1.26317	1.55101	0.235854	0.672433	1.37112	0	0	0
LOC101928837	-0.455158	-0.670558	1.87837	0.194658	0.6576	1.37093	0	0	0
FAM13A-AS1	-0.454755	-0.968587	0.93098	0.352927	0.719821	1.37055	0	0	0
TTLL6	-0.454448	1.85218	6.74243	0.022751	0.623914	1.37026	0	0	0
HYAL3	-0.453958	0.747597	3.98874	0.0680777	0.623914	1.36979	0	0	0
CYB5R2	-0.453958	-0.796955	1.88749	0.19365	0.657273	1.36979	0	0	0
TMC4	-0.453792	-0.516763	2.04885	0.176876	0.648534	1.36964	0	0	0
PLA2G6	-0.453765	3.14035	4.76956	0.0487074	0.623914	1.36961	0	0	0
TM6SF2	-0.453483	1.16055	5.9374	0.0306418	0.623914	1.36934	0	0	0
CDYL2	-0.453471	-0.168407	3.2241	0.0967893	0.623914	1.36933	0	0	0
MEI1	-0.452977	-0.16232	3.32861	0.092097	0.623914	1.36886	0	0	0
TCEAL5	-0.452806	-0.960204	1.34919	0.267147	0.68434	1.3687	0	0	0
CDKN1A	-0.452033	7.69584	17.8437	0.00108361	0.623914	1.36797	0	0	0
NTSR1	-0.452002	-1.00116	1.36805	0.263994	0.683309	1.36794	0	0	0
PPM1N	-0.451216	1.45987	4.47064	0.0552235	0.623914	1.36719	0	0	0
TMPRSS5	-0.450546	0.149981	2.7536	0.121929	0.629012	1.36656	0	0	0
ZDHHC8P1	-0.450171	-0.106631	0.908244	0.358669	0.722099	1.3662	0	0	0
ZC3H12A	-0.450049	2.13316	5.38148	0.0380133	0.623914	1.36609	0	0	0
PLIN4	-0.449547	0.429603	3.05008	0.10527	0.623914	1.36561	0	0	0
ICAM3	-0.449343	1.8949	3.03721	0.105932	0.623914	1.36542	0	0	0
PNCK	-0.448984	-0.366688	2.04411	0.177341	0.648534	1.36508	0	0	0
MYH7B	-0.448703	0.380199	1.80488	0.203035	0.663736	1.36481	0	0	0
ATP1A1-AS1	-0.448655	-0.435165	1.37302	0.263171	0.683013	1.36477	0	0	0
KCNN1	-0.447974	2.0098	3.81807	0.0734759	0.623914	1.36412	0	0	0
AHDC1	-0.447206	5.05274	4.77768	0.0485436	0.623914	1.3634	0	0	0
LINC01588	-0.447117	1.05633	3.98434	0.0682108	0.623914	1.36331	0	0	0
GPR146	-0.446746	-0.600606	1.46635	0.248347	0.678724	1.36296	0	0	0
INE1	-0.446686	0.982779	1.68162	0.218165	0.669129	1.36291	0	0	0
RNF112	-0.445872	0.676644	2.0815	0.173711	0.648534	1.36214	0	0	0
CASKIN1	-0.445787	1.74766	3.68524	0.0780378	0.623914	1.36206	0	0	0
SLC44A4	-0.445036	0.417687	2.80818	0.11863	0.626159	1.36135	0	0	0
ALDH16A1	-0.444993	4.02338	2.37376	0.148345	0.637147	1.36131	0	0	0
COL4A4	-0.444984	2.11854	10.6771	0.00641902	0.623914	1.3613	0	0	0
LOC100652768	-0.444913	1.9491	6.14436	0.0283395	0.623914	1.36123	0	0	0
C16orf95	-0.444897	1.97146	2.97224	0.109357	0.623914	1.36122	0	0	0
DENND6B	-0.444858	1.31017	3.25845	0.0952155	0.623914	1.36118	0	0	0
VASN	-0.444686	4.73921	2.1748	0.165054	0.643535	1.36102	0	0	0
NRN1L	-0.444532	-0.703134	0.945672	0.349288	0.718257	1.36087	0	0	0
CCDC13	-0.444435	-0.850871	3.03866	0.129346	0.629781	1.36078	0	0	0
CEP295NL	-0.444308	-0.0639151	2.7392	0.122818	0.629781	1.36066	0	0	0
HCN2	-0.44392	4.48562	6.26319	0.0271103	0.623914	1.3603	0	0	0
LRRC29	-0.443	1.13467	2.37897	0.147937	0.637147	1.35943	0	0	0
SLC44A3	-0.442645	0.771051	2.26684	0.157044	0.643006	1.35909	0	0	0
LMTK3	-0.442565	2.87812	4.38824	0.0571999	0.623914	1.35902	0	0	0
CCDC24	-0.442453	2.5728	4.58492	0.0526161	0.623914	1.35891	0	0	0
ECEL1P2	-0.442282	1.0274	2.69479	0.125612	0.629781	1.35875	0	0	0
MIB2	-0.442079	4.57105	2.49983	0.13885	0.633241	1.35856	0	0	0
ABCA7	-0.4417	4.76395	6.76657	0.0225543	0.623914	1.3582	0	0	0
PCOLCE	-0.44141	3.0651	5.36953	0.0381935	0.623914	1.35793	0	0	0
ADHFE1	-0.441323	-0.376603	2.98749	0.109761	0.623914	1.35785	0	0	0
SHANK3	-0.44076	3.374	3.79949	0.074094	0.623914	1.35732	0	0	0
MC1R	-0.440696	2.57927	2.61947	0.130531	0.629781	1.35726	0	0	0
GGN	-0.440663	-1.55862	0.487224	0.533929	0.790405	1.35723	0	0	0
KIAA1456	-0.440398	0.328743	3.71791	0.0768847	0.623914	1.35698	0	0	0
TAS2R20	-0.439856	0.648468	3.45133	0.0869357	0.623914	1.35647	0	0	0
GABRD	-0.43981	0.874726	1.66097	0.220842	0.669129	1.35643	0	0	0
ABCC9	-0.43965	-0.622439	1.50663	0.242296	0.675351	1.35627	0	0	0
TP53I3	-0.43959	5.50665	9.84346	0.00820931	0.623914	1.35622	0	0	0
CHST6	-0.439295	2.94969	7.18861	0.0194185	0.623914	1.35594	0	0	0
GATSL3	-0.439252	2.02831	4.91011	0.0459631	0.623914	1.3559	0	0	0
MST1P2	-0.439125	-0.815787	2.50744	0.138302	0.632908	1.35578	0	0	0
DES	-0.43881	0.940386	2.72396	0.123768	0.629781	1.35549	0	0	0
MARCH2	-0.438654	3.6047	7.35572	0.0183208	0.623914	1.35534	0	0	0
STAT4	-0.438623	0.452411	2.75573	0.121798	0.629012	1.35531	0	0	0
RDH16	-0.438612	-1.20559	1.14837	0.30417	0.698278	1.3553	0	0	0
SERPINA1	-0.43858	1.56094	5.60278	0.034851	0.623914	1.35527	0	0	0
GRTP1	-0.43855	2.20168	7.78844	0.0158013	0.623914	1.35524	0	0	0
SEPT1	-0.438451	-0.412943	1.85746	0.205806	0.665042	1.35515	0	0	0
P2RX7	-0.438241	0.83962	5.22721	0.0404204	0.623914	1.35495	0	0	0
PSORS1C3	-0.438053	0.132437	1.11862	0.310252	0.701458	1.35477	0	0	0
CECR1	-0.438053	-1.30622	0.89377	0.362396	0.722574	1.35477	0	0	0
GJD3	-0.438022	0.0132657	2.62709	0.130023	0.629781	1.35475	0	0	0
RAB26	-0.43791	1.61388	3.35562	0.0909296	0.623914	1.35464	0	0	0
ANK1	-0.437854	2.38504	9.11747	0.0102599	0.623914	1.35459	0	0	0
HERC1	-0.43751	6.46777	5.89831	0.0311011	0.623914	1.35426	0	0	0
MZT2A	-0.436653	3.92179	1.8076	0.202716	0.663736	1.35346	0	0	0
XKR8	-0.436589	2.86662	8.46891	0.0126157	0.623914	1.3534	0	0	0
EMID1	-0.436586	2.27567	2.69692	0.125476	0.629781	1.3534	0	0	0
SNORD35B	-0.43617	-0.439868	2.88401	0.135351	0.632724	1.35301	0	0	0
CCDC74A	-0.436091	1.77649	4.03836	0.0665992	0.623914	1.35293	0	0	0
SLC22A23	-0.436061	1.51176	6.86114	0.0218026	0.623914	1.35291	0	0	0
ESPN	-0.435832	-0.803822	0.865688	0.369794	0.72496	1.35269	0	0	0
UNC79	-0.435625	-0.986415	1.16906	0.300039	0.696281	1.3525	0	0	0
FLJ16779	-0.435348	-1.53672	0.824029	0.381193	0.726922	1.35224	0	0	0
PMS2P4	-0.434642	-0.0190854	3.04243	0.105663	0.623914	1.35158	0	0	0
FOLR1	-0.434617	2.12293	2.46201	0.141616	0.633241	1.35155	0	0	0
KHDC1	-0.43435	2.5502	9.96639	0.00791168	0.623914	1.3513	0	0	0
BOC	-0.434207	-0.374076	2.1505	0.167255	0.644662	1.35117	0	0	0
SCOC-AS1	-0.434139	0.956574	2.78408	0.120073	0.628017	1.3511	0	0	0
PAMR1	-0.433865	-1.03416	0.969559	0.362597	0.722574	1.35085	0	0	0
CFL1P1	-0.433142	0.0730331	3.88714	0.0712312	0.623914	1.35017	0	0	0
SH3TC2	-0.432417	0.454175	3.03244	0.106179	0.623914	1.34949	0	0	0
LOC100133331	-0.432343	0.825486	2.88147	0.114372	0.624575	1.34942	0	0	0
LOC101927501	-0.432237	-0.887524	1.24618	0.285309	0.691403	1.34932	0	0	0
NXF3	-0.431838	-0.55483	0.868609	0.369014	0.72496	1.34895	0	0	0
HOXC8	-0.431797	-1.17977	1.4627	0.270445	0.685891	1.34891	0	0	0
KLHL30	-0.431391	1.37539	2.7775	0.120471	0.628017	1.34853	0	0	0
NYAP1	-0.430873	1.65429	2.85576	0.115844	0.625645	1.34805	0	0	0
ABCC6	-0.430771	2.28028	10.0071	0.00781591	0.623914	1.34795	0	0	0
C5orf45	-0.430769	4.43873	8.27928	0.0134207	0.623914	1.34795	0	0	0
AATK	-0.430589	1.94982	2.23046	0.16015	0.643014	1.34778	0	0	0
PRX	-0.430574	2.89571	4.09737	0.0648905	0.623914	1.34777	0	0	0
VTN	-0.430491	1.26028	4.16894	0.0628884	0.623914	1.34769	0	0	0
PCSK4	-0.43046	2.9484	3.49465	0.0851985	0.623914	1.34766	0	0	0
RIMS1	-0.430253	-0.683077	0.602375	0.452127	0.753499	1.34747	0	0	0
RBP5	-0.430032	-0.575518	1.10072	0.313993	0.703257	1.34726	0	0	0
LOC100507564	-0.430025	-0.735188	1.06298	0.322098	0.708114	1.34726	0	0	0
S100A4	-0.428369	1.03785	2.18112	0.164488	0.643466	1.34571	0	0	0
HECTD4	-0.428226	6.72991	6.78369	0.022416	0.623914	1.34558	0	0	0
MSLN	-0.428205	4.07939	2.9996	0.107898	0.623914	1.34556	0	0	0
ABCC11	-0.427879	-1.40303	1.48627	0.24533	0.677233	1.34525	0	0	0
UBR5-AS1	-0.427695	-0.150439	2.50684	0.138345	0.632908	1.34508	0	0	0
NEXN-AS1	-0.427069	0.41265	1.59382	0.229854	0.671555	1.3445	0	0	0
SLC52A1	-0.427011	0.920768	2.96126	0.109949	0.623914	1.34445	0	0	0
UNC13D	-0.426886	2.21213	5.42404	0.0373795	0.623914	1.34433	0	0	0
SLC22A20	-0.426737	-1.15259	0.71553	0.413533	0.736399	1.34419	0	0	0
REM2	-0.42641	-0.757986	1.04522	0.326013	0.711271	1.34389	0	0	0
LRRC56	-0.426403	1.33231	1.81009	0.202425	0.663658	1.34388	0	0	0
CXXC5	-0.426127	3.7502	3.23204	0.0964229	0.623914	1.34362	0	0	0
RUSC1-AS1	-0.425877	-0.781593	2.11934	0.170132	0.646164	1.34339	0	0	0
COL6A1	-0.425526	7.1745	4.06405	0.0658486	0.623914	1.34306	0	0	0
GGACT	-0.425414	-1.16046	1.16496	0.300851	0.696281	1.34296	0	0	0
ACTG2	-0.424989	3.15092	4.76746	0.0487498	0.623914	1.34256	0	0	0
SNPH	-0.424826	3.88007	4.1198	0.0642548	0.623914	1.34241	0	0	0
RASSF5	-0.424319	2.00825	10.321	0.0071213	0.623914	1.34194	0	0	0
RNF208	-0.424305	3.02176	1.77744	0.206281	0.66555	1.34193	0	0	0
FAM227A	-0.423863	2.72975	3.1212	0.101698	0.623914	1.34152	0	0	0
LRRC61	-0.423829	0.747425	1.68061	0.218294	0.669129	1.34148	0	0	0
TMOD1	-0.423562	-0.309299	1.63523	0.224241	0.669129	1.34123	0	0	0
COL5A3	-0.423202	-0.520616	0.525237	0.481979	0.765838	1.3409	0	0	0
ITGB4	-0.423173	6.074	3.59289	0.0814125	0.623914	1.34087	0	0	0
SPOCK2	-0.423004	-0.738797	0.960006	0.345791	0.716502	1.34072	0	0	0
SNORA61	-0.422784	0.53256	1.60278	0.228623	0.671334	1.34051	0	0	0
ALDOC	-0.422674	1.64031	2.42067	0.14472	0.635872	1.34041	0	0	0
MDGA1	-0.422479	6.05203	10.0456	0.00772667	0.623914	1.34023	0	0	0
ICOSLG	-0.422303	-0.855552	1.29904	0.275783	0.688622	1.34006	0	0	0
OPN4	-0.422035	-1.30891	0.76174	0.39926	0.732194	1.33982	0	0	0
ABCD1	-0.421206	3.12079	3.4669	0.0863067	0.623914	1.33905	0	0	0
LYNX1	-0.421133	3.92126	4.91123	0.045942	0.623914	1.33898	0	0	0
IDUA	-0.420423	2.99882	3.51471	0.0844083	0.623914	1.33832	0	0	0
INHA	-0.420358	0.392571	1.23197	0.287946	0.691403	1.33826	0	0	0
ALDH1A3	-0.420312	0.529714	4.70079	0.0501213	0.623914	1.33822	0	0	0
PGBD5	-0.419587	-0.90754	2.34857	0.150339	0.637147	1.33754	0	0	0
ZNF792	-0.419485	2.0317	6.20724	0.0276811	0.623914	1.33745	0	0	0
CAMSAP3	-0.41934	2.84971	2.63318	0.129618	0.629781	1.33732	0	0	0
PLEC	-0.418834	8.24737	2.62922	0.129881	0.629781	1.33685	0	0	0
MAP1A	-0.418819	5.81154	7.37443	0.0182026	0.623914	1.33683	0	0	0
FAT1	-0.418717	8.25263	5.4274	0.03733	0.623914	1.33674	0	0	0
NUDT14	-0.418518	3.80683	2.57351	0.133652	0.630966	1.33655	0	0	0
CCDC17	-0.418034	-0.761609	2.30789	0.198556	0.660986	1.33611	0	0	0
MYL3	-0.418032	0.572091	3.10844	0.102328	0.623914	1.3361	0	0	0
SLC47A2	-0.417635	-0.709657	0.762431	0.399052	0.732194	1.33574	0	0	0
ARHGAP22	-0.417613	0.575293	1.55967	0.234624	0.672007	1.33572	0	0	0
POMZP3	-0.417111	1.67579	4.03266	0.0667669	0.623914	1.33525	0	0	0
POU5F1	-0.416715	-0.616025	0.594804	0.454917	0.754557	1.33488	0	0	0
APOBEC3G	-0.416451	0.666025	6.69971	0.0231042	0.623914	1.33464	0	0	0
LPPR4	-0.416432	-1.07378	1.71524	0.226539	0.669235	1.33462	0	0	0
MFSD3	-0.414759	3.24668	2.48439	0.139971	0.633241	1.33308	0	0	0
GSTM4	-0.413703	2.95538	8.7555	0.011504	0.623914	1.3321	0	0	0
CDA	-0.413395	-0.628863	1.05635	0.323551	0.709146	1.33182	0	0	0
TMEM52B	-0.413279	-1.08457	0.646884	0.436277	0.745929	1.33171	0	0	0
FRMD8	-0.413051	5.35405	8.92169	0.010912	0.623914	1.3315	0	0	0
REEP6	-0.412832	3.77176	2.14835	0.167452	0.644858	1.3313	0	0	0
IGSF10	-0.412771	-1.04116	1.45317	0.313115	0.702953	1.33124	0	0	0
TSPAN10	-0.412751	1.41628	2.93083	0.111611	0.623914	1.33122	0	0	0
PRRT1	-0.41272	1.51791	2.92356	0.112012	0.623914	1.33119	0	0	0
FEZ1	-0.412617	1.82367	8.34855	0.0131199	0.623914	1.3311	0	0	0
ZNF763	-0.412577	-0.502681	2.02383	0.179351	0.650186	1.33106	0	0	0
NDUFS7	-0.412558	4.79541	1.17088	0.299678	0.696281	1.33104	0	0	0
MUC3A	-0.412519	-0.188115	0.918309	0.35611	0.720342	1.33101	0	0	0
KCNIP2-AS1	-0.411354	-0.284581	1.09379	0.315459	0.704632	1.32993	0	0	0
RILP	-0.410571	3.16432	4.64984	0.0512004	0.623914	1.32921	0	0	0
PANX2	-0.410457	2.19718	2.05559	0.176216	0.648534	1.32911	0	0	0
YJEFN3	-0.409208	1.94177	1.44172	0.252148	0.678882	1.32796	0	0	0
TMEM92-AS1	-0.409172	-0.659243	0.687351	0.422635	0.740334	1.32792	0	0	0
PIANP	-0.409103	4.65384	8.75371	0.0115105	0.623914	1.32786	0	0	0
SOX3	-0.408745	1.56299	4.57162	0.0529117	0.623914	1.32753	0	0	0
TPPP	-0.408708	0.590786	2.52172	0.13728	0.632724	1.3275	0	0	0
ACE	-0.408684	-0.673636	1.83663	0.19936	0.661445	1.32747	0	0	0
NDRG4	-0.408477	3.97972	10.9156	0.00599387	0.623914	1.32728	0	0	0
KCNQ1OT1	-0.408446	4.23506	4.18382	0.0624816	0.623914	1.32726	0	0	0
GATS	-0.407692	4.91661	18.8176	0.000881891	0.623914	1.32656	0	0	0
GHR	-0.407544	-1.37079	0.540223	0.475921	0.764273	1.32643	0	0	0
C19orf60	-0.407198	1.64418	2.04059	0.177688	0.648534	1.32611	0	0	0
FRMPD3	-0.406803	3.26664	7.04267	0.020441	0.623914	1.32574	0	0	0
PDZD4	-0.406565	2.99171	4.9023	0.0461107	0.623914	1.32553	0	0	0
LOC100133985	-0.40647	-1.43995	0.683179	0.42401	0.740676	1.32544	0	0	0
AGAP2	-0.406464	3.04676	6.6432	0.0235813	0.623914	1.32543	0	0	0
ALG12	-0.405977	4.96929	4.71226	0.0498821	0.623914	1.32499	0	0	0
GAS6	-0.405915	4.66014	3.88402	0.0713308	0.623914	1.32493	0	0	0
JUNB	-0.405865	2.78371	2.82661	0.117542	0.626136	1.32488	0	0	0
PAXIP1-AS2	-0.405717	-0.430731	1.56405	0.234005	0.672007	1.32475	0	0	0
ARRDC3-AS1	-0.405376	0.26341	2.15502	0.166843	0.644662	1.32443	0	0	0
PACSIN1	-0.405223	2.04174	2.31153	0.153332	0.641529	1.32429	0	0	0
MGC16142	-0.405201	-0.360011	1.78757	0.205075	0.664987	1.32427	0	0	0
CCDC120	-0.405185	1.81428	3.76809	0.0751534	0.623914	1.32426	0	0	0
PCDH18	-0.405104	1.536	3.91019	0.0837454	0.623914	1.32418	0	0	0
CRACR2B	-0.404847	1.51501	1.77112	0.207039	0.665882	1.32395	0	0	0
NR4A2	-0.404787	-0.593313	1.18192	0.297509	0.695606	1.32389	0	0	0
SULF2	-0.404784	2.82061	7.59466	0.0168756	0.623914	1.32389	0	0	0
SNORA45A	-0.404694	-0.99916	0.816257	0.383379	0.727252	1.32381	0	0	0
FN3K	-0.403903	1.79092	4.04072	0.0665296	0.623914	1.32308	0	0	0
TMEM240	-0.403881	-0.0868144	0.836836	0.377633	0.725391	1.32306	0	0	0
ZBED6CL	-0.403656	0.742084	3.1664	0.099505	0.623914	1.32286	0	0	0
PARD6G-AS1	-0.403117	-1.07547	0.681227	0.424963	0.741034	1.32236	0	0	0
FES	-0.403065	2.57277	3.64038	0.0796553	0.623914	1.32231	0	0	0
SLC22A31	-0.402948	0.582121	1.78255	0.205672	0.664987	1.32221	0	0	0
ST6GALNAC2	-0.402586	0.906118	2.32559	0.152187	0.640199	1.32188	0	0	0
TCEA2	-0.401971	4.83729	5.01321	0.044067	0.623914	1.32131	0	0	0
FAM13C	-0.401873	0.308754	4.45959	0.0554837	0.623914	1.32122	0	0	0
KIAA1755	-0.401646	-0.832473	2.29779	0.198556	0.660986	1.32101	0	0	0
LOC730102	-0.401551	0.0577913	0.788806	0.391252	0.731499	1.32093	0	0	0
ARHGEF4	-0.401404	2.71576	8.10595	0.0142098	0.623914	1.32079	0	0	0
LOC151174	-0.40136	1.94721	3.16419	0.0996113	0.623914	1.32075	0	0	0
AGAP11	-0.401156	-1.08691	1.36099	0.265167	0.683309	1.32057	0	0	0
MAP4K1	-0.400933	-0.350066	1.85509	0.197263	0.659281	1.32036	0	0	0
PDZD7	-0.400925	1.76143	2.15494	0.16685	0.644662	1.32035	0	0	0
PCDHGA10	-0.40074	0.584127	3.77021	0.0750812	0.623914	1.32019	0	0	0
INPP5D	-0.400708	2.77007	5.55092	0.0355631	0.623914	1.32016	0	0	0
KIAA0125	-0.400666	0.304825	0.601636	0.452398	0.753499	1.32012	0	0	0
NMU	-0.400606	2.0182	5.1338	0.0419662	0.623914	1.32006	0	0	0
NRXN2	-0.400576	1.9213	3.27483	0.0944759	0.623914	1.32004	0	0	0
SNORD52	-0.400314	1.10027	1.15139	0.303562	0.697721	1.31979	0	0	0
L3MBTL1	-0.399577	3.95464	5.31434	0.0390394	0.623914	1.31912	0	0	0
NGFR	-0.399279	2.45771	6.49182	0.024918	0.623914	1.31885	0	0	0
C2orf81	-0.399024	1.62718	2.29259	0.154892	0.641656	1.31862	0	0	0
ARRB1	-0.398879	3.92094	19.4908	0.000767895	0.623914	1.31848	0	0	0
RYR1	-0.39871	1.5589	4.02126	0.0671043	0.623914	1.31833	0	0	0
TMEM175	-0.398679	3.93606	4.76533	0.0487931	0.623914	1.3183	0	0	0
URAHP	-0.397996	0.408895	2.17293	0.165222	0.643535	1.31768	0	0	0
MYO7B	-0.397795	0.919079	1.40573	0.257842	0.680273	1.31749	0	0	0
SIDT2	-0.397753	5.36214	10.6628	0.00644573	0.623914	1.31745	0	0	0
FAM171A2	-0.397732	4.31105	1.52644	0.239392	0.674453	1.31744	0	0	0
ADRB2	-0.397667	2.21017	7.74041	0.0160599	0.623914	1.31738	0	0	0
FOXH1	-0.397591	-1.10127	1.00026	0.336238	0.714128	1.31731	0	0	0
TNK1	-0.397175	2.06954	4.12159	0.0642046	0.623914	1.31693	0	0	0
LOC100129518	-0.396899	-0.75845	0.960669	0.345631	0.716472	1.31667	0	0	0
PAPL	-0.396873	1.26532	2.68234	0.126409	0.629781	1.31665	0	0	0
SNORD89	-0.396769	-1.26393	1.31811	0.284131	0.691403	1.31656	0	0	0
KMT2C	-0.396524	6.22607	4.18271	0.0625119	0.623914	1.31633	0	0	0
ERCC5	-0.395921	1.08681	4.17241	0.0627932	0.623914	1.31578	0	0	0
ZNF524	-0.39525	1.38624	1.6904	0.217039	0.669129	1.31517	0	0	0
SHC2	-0.395112	3.0107	2.24905	0.158554	0.643014	1.31505	0	0	0
LINC00663	-0.39507	2.2563	7.4727	0.0175958	0.623914	1.31501	0	0	0
PSORS1C1	-0.395009	0.99797	1.75642	0.208814	0.666584	1.31495	0	0	0
GPRIN2	-0.394744	1.30918	3.94426	0.0694373	0.623914	1.31471	0	0	0
CDC42BPG	-0.394661	1.86258	3.92849	0.069927	0.623914	1.31463	0	0	0
DBP	-0.394446	1.73523	3.25141	0.0955358	0.623914	1.31444	0	0	0
SESN3	-0.394091	-1.2302	0.399608	0.538696	0.792503	1.31411	0	0	0
KLHL23	-0.393799	-0.348769	0.570097	0.464227	0.758782	1.31385	0	0	0
CRYAB	-0.393568	3.75982	8.91427	0.0109377	0.623914	1.31364	0	0	0
HIVEP3	-0.393428	3.42012	7.30736	0.0186308	0.623914	1.31351	0	0	0
BNIPL	-0.393269	-0.0127343	1.06297	0.322099	0.708114	1.31337	0	0	0
ARHGAP31	-0.392766	2.26592	7.3857	0.0181317	0.623914	1.31291	0	0	0
ITGB7	-0.392472	-1.21388	0.504055	0.490773	0.767678	1.31264	0	0	0
ACKR3	-0.392402	0.476092	4.23569	0.0610877	0.623914	1.31258	0	0	0
CARD10	-0.392249	5.40846	3.28125	0.094188	0.623914	1.31244	0	0	0
CSPG4	-0.392074	6.14017	3.99615	0.0678544	0.623914	1.31228	0	0	0
CARD6	-0.391743	0.145535	3.55009	0.0830363	0.623914	1.31198	0	0	0
GLI4	-0.391654	2.46488	2.55778	0.13474	0.632724	1.3119	0	0	0
KIF1A	-0.391476	0.872111	2.19614	0.163152	0.643466	1.31174	0	0	0
LOC729603	-0.391404	0.830115	1.75873	0.208534	0.666584	1.31167	0	0	0
LINC01301	-0.391355	-0.00146581	1.69338	0.216659	0.669129	1.31162	0	0	0
RNF213	-0.390321	8.81414	4.76073	0.0488863	0.623914	1.31068	0	0	0
PLXNB3	-0.390073	4.50438	5.11263	0.0423263	0.623914	1.31046	0	0	0
GLS2	-0.389897	2.37293	6.84926	0.0218954	0.623914	1.3103	0	0	0
KIAA1549L	-0.389882	1.44874	4.19278	0.062238	0.623914	1.31029	0	0	0
FAM66C	-0.389788	-0.325093	1.53153	0.238652	0.674332	1.3102	0	0	0
PIDD1	-0.389449	5.65181	2.38824	0.147213	0.637147	1.30989	0	0	0
CROCC	-0.389042	3.51575	2.66169	0.127744	0.629781	1.30952	0	0	0
RHCE	-0.389014	-0.764941	0.701415	0.418053	0.738243	1.3095	0	0	0
CTSF	-0.388837	5.30726	9.83456	0.00823135	0.623914	1.30934	0	0	0
WNT7B	-0.388778	-0.0201368	1.49304	0.244316	0.676659	1.30928	0	0	0
TRAF1	-0.388461	1.51647	2.5409	0.135922	0.632724	1.309	0	0	0
GTSE1-AS1	-0.388353	0.157233	1.98282	0.183506	0.65157	1.3089	0	0	0
ALPL	-0.388202	2.77303	3.69397	0.0777275	0.623914	1.30876	0	0	0
CD8A	-0.388131	0.412224	2.54029	0.135965	0.632724	1.3087	0	0	0
ANO9	-0.387995	-0.324381	1.18387	0.297129	0.695592	1.30857	0	0	0
LINC01061	-0.387983	1.79391	3.85259	0.0723433	0.623914	1.30856	0	0	0
LOC100132356	-0.387956	-1.05801	0.92629	0.362553	0.722574	1.30854	0	0	0
ANO7	-0.38761	0.817766	2.26223	0.157433	0.643014	1.30822	0	0	0
LOC101927267	-0.387256	1.04943	1.92157	0.189943	0.653421	1.3079	0	0	0
NKX2-5	-0.386946	1.76111	3.31286	0.0927859	0.623914	1.30762	0	0	0
SCART1	-0.386849	1.29661	2.81867	0.118009	0.626159	1.30753	0	0	0
FAM46B	-0.386707	3.65109	3.31835	0.0925454	0.623914	1.30741	0	0	0
EPS8L1	-0.386579	2.18718	2.05756	0.176024	0.648534	1.30729	0	0	0
NPW	-0.38648	-1.041	0.520904	0.483755	0.766107	1.3072	0	0	0
APOE	-0.386471	3.95715	1.96532	0.185315	0.651795	1.30719	0	0	0
PRR19	-0.386331	0.471627	2.0487	0.17689	0.648534	1.30706	0	0	0
HAAO	-0.386068	0.54257	2.20842	0.16207	0.643466	1.30683	0	0	0
ZNF213-AS1	-0.386066	1.37969	2.19181	0.163536	0.643466	1.30682	0	0	0
LOC101928063	-0.385902	-1.09678	0.585223	0.45849	0.756453	1.30668	0	0	0
RAMP1	-0.385889	1.17726	1.06758	0.321094	0.707541	1.30666	0	0	0
ZSWIM8-AS1	-0.385789	1.31123	1.9282	0.189232	0.653374	1.30657	0	0	0
NOTCH3	-0.385689	6.05447	3.23454	0.0963078	0.623914	1.30648	0	0	0
MIXL1	-0.385598	0.142537	2.55001	0.135283	0.632724	1.3064	0	0	0
C16orf96	-0.385419	-0.839905	1.02795	0.329888	0.713096	1.30624	0	0	0
SEC14L5	-0.385226	-0.880397	1.07574	0.328494	0.713012	1.30606	0	0	0
TEX19	-0.384854	1.62403	5.34582	0.0385542	0.623914	1.30573	0	0	0
LIN7B	-0.384834	2.66317	3.45404	0.0868259	0.623914	1.30571	0	0	0
CITED4	-0.384832	1.86284	1.60768	0.227955	0.671251	1.30571	0	0	0
UNC93B1	-0.384581	3.87104	3.71495	0.0769883	0.623914	1.30548	0	0	0
ADAMTS13	-0.384528	3.44101	3.16487	0.0995785	0.623914	1.30543	0	0	0
NDUFA7	-0.384369	4.51471	6.11678	0.0286342	0.623914	1.30529	0	0	0
TNS2	-0.384363	5.19228	4.63454	0.0515299	0.623914	1.30528	0	0	0
RTN4RL2	-0.384025	1.28114	1.22091	0.290022	0.691761	1.30498	0	0	0
TMEM187	-0.383584	2.37908	4.05964	0.0659766	0.623914	1.30458	0	0	0
NUBP2	-0.383076	5.2151	1.42983	0.25401	0.679177	1.30412	0	0	0
SNHG19	-0.382738	2.14548	3.27952	0.0942655	0.623914	1.30381	0	0	0
MUC1	-0.382715	2.80228	7.51201	0.0173598	0.623914	1.30379	0	0	0
B3GNT7	-0.382698	1.06607	2.48663	0.139808	0.633241	1.30378	0	0	0
CROCCP3	-0.382654	1.7638	2.36555	0.148991	0.637147	1.30374	0	0	0
LOC401127	-0.38241	-1.33727	0.512321	0.487308	0.76702	1.30352	0	0	0
MUC20	-0.382386	-1.2818	0.464764	0.507856	0.776346	1.3035	0	0	0
SLC29A3	-0.382233	1.05811	3.3205	0.0924512	0.623914	1.30336	0	0	0
SCNN1D	-0.382191	3.59244	3.16065	0.0997811	0.623914	1.30332	0	0	0
IGDCC4	-0.381636	3.38012	9.77083	0.0083913	0.623914	1.30282	0	0	0
APOBEC3C	-0.381622	4.87722	13.0948	0.00331561	0.623914	1.30281	0	0	0
RASSF7	-0.381417	5.15406	1.69168	0.216875	0.669129	1.30262	0	0	0
APBA3	-0.381206	3.7307	3.32888	0.0920853	0.623914	1.30243	0	0	0
SNORD12	-0.381096	0.388625	0.888048	0.363886	0.723274	1.30233	0	0	0
CCDC69	-0.38108	2.52813	7.31775	0.0185637	0.623914	1.30232	0	0	0
HRAT17	-0.380972	-0.615031	0.733491	0.407892	0.734166	1.30222	0	0	0
S100A5	-0.38096	-0.94453	0.594739	0.454941	0.754557	1.30221	0	0	0
NUDT22	-0.380731	4.61686	2.26168	0.15748	0.643014	1.302	0	0	0
SLC12A7	-0.380384	3.49666	5.90184	0.0310593	0.623914	1.30169	0	0	0
ASPHD1	-0.38012	4.23858	2.41736	0.144972	0.635872	1.30145	0	0	0
LLGL2	-0.379993	4.8418	2.79363	0.119499	0.627576	1.30134	0	0	0
HR	-0.379769	1.57066	2.22078	0.16099	0.643466	1.30113	0	0	0
CHST12	-0.379632	2.50148	2.63045	0.129799	0.629781	1.30101	0	0	0
KIAA1109	-0.379564	6.67017	6.03765	0.0295	0.623914	1.30095	0	0	0
SSH3	-0.379531	5.20166	6.73472	0.0228143	0.623914	1.30092	0	0	0
TMEM86A	-0.379223	1.6106	5.18353	0.0411346	0.623914	1.30064	0	0	0
UGDH-AS1	-0.378983	0.739303	1.48033	0.246225	0.677365	1.30042	0	0	0
FAAP100	-0.37889	5.99903	2.39526	0.146669	0.637147	1.30034	0	0	0
COL6A2	-0.378832	7.51042	2.14918	0.167376	0.644788	1.30029	0	0	0
PIGZ	-0.378726	3.05532	6.11443	0.0286595	0.623914	1.30019	0	0	0
MFI2	-0.378614	4.91186	3.5927	0.0814196	0.623914	1.30009	0	0	0
C2	-0.378603	2.51678	4.64758	0.051249	0.623914	1.30008	0	0	0
MIR6840	-0.378348	0.0174404	1.44056	0.252329	0.678882	1.29985	0	0	0
MESP1	-0.37832	1.63112	1.39459	0.259641	0.680657	1.29983	0	0	0
C1QTNF1	-0.378301	0.337654	1.59113	0.230225	0.671555	1.29981	0	0	0
SLC4A3	-0.378245	5.06826	6.36799	0.0260782	0.623914	1.29976	0	0	0
MXD3	-0.378041	4.2472	2.03357	0.178382	0.648911	1.29958	0	0	0
SSSCA1	-0.377894	4.35627	2.23949	0.159372	0.643014	1.29944	0	0	0
NEURL1	-0.377763	-0.792051	0.56887	0.464698	0.758782	1.29933	0	0	0
FRG1CP	-0.377504	1.40617	3.78575	0.0745554	0.623914	1.29909	0	0	0
TTYH1	-0.377328	-0.121749	0.816833	0.383216	0.727252	1.29893	0	0	0
HMCN2	-0.376941	-0.336364	1.04984	0.324988	0.710271	1.29859	0	0	0
CRIP1	-0.376716	3.49524	3.4976	0.0850818	0.623914	1.29838	0	0	0
CXorf40A	-0.376682	2.35885	5.94083	0.0306019	0.623914	1.29835	0	0	0
OSR1	-0.375846	0.655616	2.99513	0.108135	0.623914	1.2976	0	0	0
TMEM129	-0.375664	4.96954	2.62018	0.130484	0.629781	1.29744	0	0	0
IL17RE	-0.37563	0.095798	2.18303	0.164317	0.643466	1.29741	0	0	0
TREM2	-0.375274	0.500942	2.58261	0.133027	0.629781	1.29709	0	0	0
ANKRD23	-0.375226	1.34824	2.22259	0.160832	0.643466	1.29704	0	0	0
CELSR2	-0.375078	6.36032	5.65072	0.0342077	0.623914	1.29691	0	0	0
IL5RA	-0.374937	-0.73379	1.46674	0.248288	0.67871	1.29678	0	0	0
TCEAL2	-0.374875	2.14239	7.39502	0.0180734	0.623914	1.29673	0	0	0
PTH1R	-0.374833	2.47593	2.43951	0.143295	0.634322	1.29669	0	0	0
SRD5A3-AS1	-0.374673	-1.31306	0.595264	0.454747	0.754557	1.29655	0	0	0
HAPLN4	-0.374565	0.251599	1.78529	0.205345	0.664987	1.29645	0	0	0
OSCAR	-0.374421	2.40588	2.51905	0.13747	0.632724	1.29632	0	0	0
SECTM1	-0.374373	4.38769	2.3372	0.15125	0.638166	1.29628	0	0	0
RASGRP2	-0.374301	3.42217	4.4631	0.0554009	0.623914	1.29621	0	0	0
NPPA-AS1	-0.373873	-0.392235	0.56619	0.465728	0.758971	1.29583	0	0	0
DST	-0.373759	7.50792	4.85049	0.0471042	0.623914	1.29572	0	0	0
ECSCR	-0.373687	3.03116	10.6266	0.00651347	0.623914	1.29566	0	0	0
SNORD49A	-0.373555	-0.663884	1.15441	0.302955	0.697632	1.29554	0	0	0
RGMB-AS1	-0.373462	-1.46568	0.725629	0.410347	0.734622	1.29546	0	0	0
NPM2	-0.373403	2.18778	2.47568	0.140609	0.633241	1.2954	0	0	0
METTL7A	-0.373397	0.115337	1.47513	0.247012	0.67845	1.2954	0	0	0
MDN1	-0.373251	6.0325	3.12034	0.10174	0.623914	1.29527	0	0	0
PPFIA4	-0.373231	3.57568	3.83459	0.0729311	0.623914	1.29525	0	0	0
TIGD3	-0.373021	0.59624	2.93289	0.111497	0.623914	1.29506	0	0	0
GGT1	-0.372851	0.928979	1.99468	0.182292	0.65157	1.29491	0	0	0
ZDHHC24	-0.372644	2.84311	1.60792	0.227922	0.671251	1.29472	0	0	0
C15orf59	-0.372378	-0.344399	2.00617	0.181125	0.65157	1.29449	0	0	0
IDH1-AS1	-0.372096	0.568745	1.48388	0.245689	0.677365	1.29423	0	0	0
SEPW1	-0.371996	5.01299	8.70945	0.0116746	0.623914	1.29414	0	0	0
BTG2	-0.371931	4.61599	16.3891	0.00149402	0.623914	1.29408	0	0	0
LOC102723927	-0.371833	0.50761	0.881168	0.365689	0.724104	1.294	0	0	0
LURAP1	-0.371664	1.37183	2.70761	0.124797	0.629781	1.29384	0	0	0
FRG1HP	-0.371242	2.54809	8.59589	0.0121082	0.623914	1.29347	0	0	0
FLT1	-0.37102	-0.550115	1.43598	0.253045	0.678882	1.29327	0	0	0
SLC25A45	-0.37089	1.34048	3.81596	0.0735458	0.623914	1.29315	0	0	0
JAKMIP3	-0.370689	-1.44691	0.293334	0.597625	0.820627	1.29297	0	0	0
RDH5	-0.370518	-0.279285	0.407989	0.534535	0.790405	1.29282	0	0	0
SMIM10L2B	-0.370274	0.638477	1.6055	0.228252	0.671334	1.2926	0	0	0
ATP5D	-0.369496	5.08416	1.31116	0.273661	0.687954	1.2919	0	0	0
ABHD14A	-0.369413	1.94929	3.90965	0.0705177	0.623914	1.29183	0	0	0
NACAD	-0.368912	3.6392	2.97836	0.109028	0.623914	1.29138	0	0	0
FAT4	-0.368903	4.64735	6.48146	0.0250127	0.623914	1.29137	0	0	0
ARHGAP27	-0.368862	4.11048	6.2015	0.0277405	0.623914	1.29133	0	0	0
JAK3	-0.368592	3.2766	5.62746	0.034518	0.623914	1.29109	0	0	0
FAM71E1	-0.368503	-0.569259	2.30525	0.224233	0.669129	1.29101	0	0	0
KMT2A	-0.368085	7.97596	4.62515	0.0517333	0.623914	1.29064	0	0	0
VASH1	-0.367795	3.40704	7.60397	0.016822	0.623914	1.29038	0	0	0
COL18A1	-0.367552	6.56147	1.88576	0.193841	0.657273	1.29016	0	0	0
ABCA10	-0.366954	-0.808607	0.697305	0.419384	0.738768	1.28963	0	0	0
LRFN4	-0.366941	3.02355	1.4786	0.246486	0.677432	1.28962	0	0	0
INO80B	-0.366703	0.0997659	1.0071	0.334652	0.714128	1.2894	0	0	0
ZDHHC8	-0.36668	5.93901	2.42191	0.144625	0.635872	1.28938	0	0	0
TRIM17	-0.36668	1.5596	3.4493	0.0870185	0.623914	1.28938	0	0	0
MATN4	-0.366677	-0.196388	1.33272	0.269942	0.685867	1.28938	0	0	0
CHD5	-0.366606	1.74423	4.76971	0.0487044	0.623914	1.28932	0	0	0
FRAS1	-0.366469	0.565434	1.46397	0.248711	0.678882	1.28919	0	0	0
DNM1	-0.366172	5.75777	7.11548	0.0199231	0.623914	1.28893	0	0	0
KMT2D	-0.366151	7.44333	1.87259	0.1953	0.658226	1.28891	0	0	0
DLK2	-0.366135	4.35486	2.54267	0.135798	0.632724	1.2889	0	0	0
CACNA1I	-0.366043	-0.380396	1.15399	0.30304	0.697632	1.28881	0	0	0
ATP7B	-0.365887	3.83749	10.6998	0.00637718	0.623914	1.28867	0	0	0
FAM98C	-0.365808	3.04269	3.30892	0.0929596	0.623914	1.2886	0	0	0
TLE2	-0.365807	3.85728	2.96084	0.109972	0.623914	1.2886	0	0	0
NCALD	-0.365473	1.55096	2.95822	0.110114	0.623914	1.2883	0	0	0
HEXIM2	-0.365253	3.41323	2.46153	0.141652	0.633241	1.28811	0	0	0
GNG12-AS1	-0.365236	-1.0504	0.661837	0.431155	0.744235	1.28809	0	0	0
SYTL3	-0.364823	1.03275	3.40919	0.0886675	0.623914	1.28772	0	0	0
UBR4	-0.364209	9.14007	4.61108	0.05204	0.623914	1.28718	0	0	0
SCUBE2	-0.36346	0.925945	2.6511	0.128437	0.629781	1.28651	0	0	0
SSPO	-0.363436	-1.04772	0.837637	0.377412	0.725391	1.28649	0	0	0
EPHA2	-0.363365	7.28524	5.2101	0.0406984	0.623914	1.28642	0	0	0
PIP5KL1	-0.363331	1.8627	3.39317	0.0893366	0.623914	1.28639	0	0	0
MORN3	-0.363172	0.560995	1.57996	0.231774	0.671956	1.28625	0	0	0
LAMTOR5-AS1	-0.363161	-1.45466	0.591429	0.45617	0.754772	1.28624	0	0	0
MIR616	-0.362978	-1.29121	0.711164	0.414923	0.736683	1.28608	0	0	0
ME3	-0.36297	1.08528	2.49162	0.139445	0.633241	1.28607	0	0	0
DMPK	-0.362112	5.10834	5.30428	0.039196	0.623914	1.28531	0	0	0
RGL3	-0.362068	3.81553	3.39991	0.0890546	0.623914	1.28527	0	0	0
CDKN2D	-0.361983	2.97479	3.5146	0.0844128	0.623914	1.28519	0	0	0
SELO	-0.361962	4.46841	3.21138	0.0973804	0.623914	1.28517	0	0	0
BMI1	-0.361074	-1.32636	0.772326	0.396098	0.732194	1.28438	0	0	0
PLCG1-AS1	-0.360927	-0.657032	0.58174	0.4598	0.757211	1.28425	0	0	0
ZFR2	-0.360894	1.81916	3.0375	0.105917	0.623914	1.28422	0	0	0
EPO	-0.360653	-0.579416	0.880154	0.419801	0.738968	1.28401	0	0	0
TMEM134	-0.360592	3.61541	2.80077	0.119072	0.627408	1.28395	0	0	0
PRKCDBP	-0.360391	1.96965	1.56245	0.23423	0.672007	1.28377	0	0	0
SELV	-0.360056	0.300741	1.48502	0.245517	0.677233	1.28348	0	0	0
SEPT4	-0.35992	3.9102	7.85269	0.015463	0.623914	1.28336	0	0	0
C19orf24	-0.359843	4.28566	1.02773	0.329936	0.713096	1.28329	0	0	0
KCND1	-0.359675	4.38321	6.37736	0.0259882	0.623914	1.28314	0	0	0
ZNF415	-0.359578	1.27141	2.71822	0.124128	0.629781	1.28305	0	0	0
MAPK15	-0.359296	0.852599	1.58509	0.231061	0.671748	1.2828	0	0	0
NTHL1	-0.358871	3.55036	1.22571	0.289118	0.691403	1.28242	0	0	0
ATP8A2	-0.358846	2.31549	3.99252	0.0679638	0.623914	1.2824	0	0	0
CBR3-AS1	-0.358753	1.52794	3.20295	0.0977744	0.623914	1.28232	0	0	0
PDK2	-0.358649	5.70114	7.04289	0.0204394	0.623914	1.28222	0	0	0
BFSP1	-0.358552	1.25433	2.81132	0.118444	0.626159	1.28214	0	0	0
SYT16	-0.358515	1.06685	2.00938	0.180801	0.65157	1.28211	0	0	0
MPPE1	-0.358498	2.72346	5.61132	0.0347354	0.623914	1.28209	0	0	0
ITIH5	-0.358112	1.88664	3.12458	0.101532	0.623914	1.28175	0	0	0
ARHGDIB	-0.358052	1.85809	4.88117	0.0465127	0.623914	1.28169	0	0	0
TMEM63C	-0.357993	3.40074	3.57369	0.0821359	0.623914	1.28164	0	0	0
HSPB1	-0.357934	6.86148	1.53537	0.238098	0.673881	1.28159	0	0	0
PPP1R16B	-0.357863	2.57614	5.47378	0.0366547	0.623914	1.28153	0	0	0
DPYSL5	-0.357734	0.285534	1.6011	0.228854	0.671334	1.28141	0	0	0
DMC1	-0.357497	1.56371	5.91038	0.0309584	0.623914	1.2812	0	0	0
DHRS1	-0.356935	4.50362	12.9517	0.00344104	0.623914	1.2807	0	0	0
TMEM160	-0.356754	2.1591	2.3699	0.148649	0.637147	1.28054	0	0	0
SPINT1	-0.356667	5.8448	6.01509	0.0297525	0.623914	1.28046	0	0	0
SLC2A1-AS1	-0.356522	-0.811866	0.393129	0.541956	0.793418	1.28034	0	0	0
MICAL1	-0.356357	4.91245	4.87045	0.0467184	0.623914	1.28019	0	0	0
SNCB	-0.356224	0.40145	1.29193	0.277039	0.688622	1.28007	0	0	0
AP3S2	-0.355961	0.100775	3.13172	0.101182	0.623914	1.27984	0	0	0
CDHR1	-0.355889	5.67525	12.3961	0.0039835	0.623914	1.27977	0	0	0
SAMD10	-0.355654	3.60194	2.17853	0.16472	0.643535	1.27957	0	0	0
IL22RA1	-0.355008	1.85376	5.93501	0.0306697	0.623914	1.27899	0	0	0
HVCN1	-0.354792	1.7612	5.99268	0.0300059	0.623914	1.2788	0	0	0
SIVA1	-0.354527	5.33831	1.39694	0.259261	0.680657	1.27857	0	0	0
ARVCF	-0.354346	4.1232	2.1634	0.166082	0.644527	1.27841	0	0	0
ZBED3	-0.354149	2.60933	3.13824	0.100864	0.623914	1.27823	0	0	0
ZNF385B	-0.3541	-1.23144	0.640279	0.438571	0.747031	1.27819	0	0	0
GDPGP1	-0.353599	0.868829	4.06859	0.0657172	0.623914	1.27774	0	0	0
TMUB1	-0.353585	4.72614	1.42874	0.254182	0.679291	1.27773	0	0	0
RAD51-AS1	-0.353408	0.87745	1.23401	0.287564	0.691403	1.27758	0	0	0
ADAMTS7	-0.353211	4.05937	2.23913	0.159403	0.643014	1.2774	0	0	0
TMEM38A	-0.35294	1.94747	5.18441	0.0411202	0.623914	1.27716	0	0	0
MXRA8	-0.352851	5.84537	4.31642	0.0589922	0.623914	1.27708	0	0	0
TPPP3	-0.352814	1.50133	2.11394	0.170637	0.646164	1.27705	0	0	0
TTYH3	-0.352809	5.55143	2.87358	0.114822	0.625154	1.27704	0	0	0
AHRR	-0.35266	4.4402	4.07855	0.0654294	0.623914	1.27691	0	0	0
ARRDC1	-0.352264	4.10006	2.52774	0.136851	0.632724	1.27656	0	0	0
ANPEP	-0.352189	3.10264	4.24516	0.0608376	0.623914	1.2765	0	0	0
LINC00685	-0.352122	0.526369	0.639322	0.438905	0.747339	1.27644	0	0	0
AGPAT2	-0.352083	4.99969	1.60436	0.228408	0.671334	1.2764	0	0	0
ANO2	-0.351963	1.0456	2.75731	0.121701	0.629012	1.2763	0	0	0
LOC730183	-0.351876	-1.19919	0.377674	0.549887	0.797029	1.27622	0	0	0
ANXA9	-0.35172	-1.09082	1.08193	0.338649	0.714128	1.27608	0	0	0
UBALD1	-0.351595	3.90016	1.58183	0.231513	0.671944	1.27597	0	0	0
NOVA2	-0.351595	0.77473	1.60338	0.228542	0.671334	1.27597	0	0	0
PCBP3	-0.351424	1.61978	2.53649	0.136233	0.632724	1.27582	0	0	0
ADRA2C	-0.351347	-0.627772	0.745997	0.404035	0.7327	1.27575	0	0	0
KRBA1	-0.351335	4.69994	4.1974	0.062113	0.623914	1.27574	0	0	0
IGSF9	-0.35127	-0.715784	0.894809	0.362127	0.722574	1.27568	0	0	0
C2orf50	-0.351167	-0.868324	0.598339	0.453611	0.754288	1.27559	0	0	0
SLC16A5	-0.351023	3.48314	5.98339	0.0301117	0.623914	1.27546	0	0	0
LRRC37A6P	-0.350859	-1.06313	0.734626	0.40754	0.733836	1.27532	0	0	0
DNM1P46	-0.350518	0.48382	2.18098	0.164501	0.643466	1.27502	0	0	0
NBPF14	-0.350456	1.43761	2.2439	0.158994	0.643014	1.27496	0	0	0
SEMA3F	-0.350004	4.71331	4.62641	0.0517059	0.623914	1.27456	0	0	0
RHPN1	-0.349784	4.06789	1.76792	0.207423	0.666149	1.27437	0	0	0
ARSI	-0.349725	4.11665	3.33558	0.0917942	0.623914	1.27432	0	0	0
C1orf186	-0.349633	1.51745	2.00825	0.180916	0.65157	1.27424	0	0	0
ALS2CL	-0.349436	3.34878	2.07724	0.174119	0.648534	1.27406	0	0	0
HERC2	-0.349315	7.33094	3.74629	0.0758997	0.623914	1.27396	0	0	0
DCHS1	-0.349209	5.57447	4.96002	0.0450333	0.623914	1.27386	0	0	0
HLA-G	-0.349124	2.20824	1.51066	0.241701	0.675314	1.27379	0	0	0
ARC	-0.349115	0.0940912	0.531224	0.479543	0.765144	1.27378	0	0	0
ADAM8	-0.349102	1.35948	3.09731	0.102881	0.623914	1.27377	0	0	0
VAV1	-0.348962	-0.328738	1.54534	0.236665	0.672657	1.27364	0	0	0
IGSF8	-0.348816	5.22869	2.1866	0.163999	0.643466	1.27352	0	0	0
VPS13D	-0.348783	6.73308	5.43771	0.0371786	0.623914	1.27349	0	0	0
FBLN7	-0.348588	2.7467	3.50542	0.0847731	0.623914	1.27331	0	0	0
PLA2G15	-0.348136	5.26554	5.41126	0.0375686	0.623914	1.27292	0	0	0
DNAJC4	-0.348096	4.47336	3.65703	0.0790504	0.623914	1.27288	0	0	0
MAP2	-0.348096	0.471089	1.42836	0.254242	0.679291	1.27288	0	0	0
PHYHIP	-0.348004	1.26221	1.7632	0.207993	0.666584	1.2728	0	0	0
NOL3	-0.347979	3.81663	4.41754	0.0564875	0.623914	1.27278	0	0	0
CASP9	-0.34781	3.17469	9.19754	0.0100064	0.623914	1.27263	0	0	0
BAHCC1	-0.3471	5.14436	3.11604	0.101952	0.623914	1.272	0	0	0
DND1	-0.34616	0.281007	1.89538	0.192784	0.65725	1.27117	0	0	0
BTBD2	-0.345619	6.60055	1.85623	0.197133	0.659281	1.2707	0	0	0
NFATC1	-0.345609	1.9104	2.30835	0.153592	0.641529	1.27069	0	0	0
GRIK5	-0.34523	-6.73402e-05	1.98994	0.182775	0.65157	1.27035	0	0	0
TGFBR3L	-0.345194	0.813325	1.28747	0.277831	0.688622	1.27032	0	0	0
BBC3	-0.344899	2.43811	1.24804	0.284966	0.691403	1.27006	0	0	0
FBXW9	-0.34463	3.40813	2.45222	0.142344	0.633852	1.26982	0	0	0
HIATL2	-0.344607	0.664097	2.41113	0.145448	0.636378	1.2698	0	0	0
ALKBH7	-0.344604	3.09457	0.717705	0.412844	0.735659	1.2698	0	0	0
C10orf54	-0.344441	4.55795	3.18533	0.0986043	0.623914	1.26966	0	0	0
IL27RA	-0.344441	3.88363	3.14819	0.100382	0.623914	1.26966	0	0	0
LINC00174	-0.344003	2.84665	1.83827	0.199172	0.661083	1.26927	0	0	0
POMGNT2	-0.343936	4.86599	4.28721	0.0597403	0.623914	1.26921	0	0	0
BZRAP1	-0.343799	3.57645	3.21776	0.0970833	0.623914	1.26909	0	0	0
B3GNT3	-0.343729	0.493948	2.07772	0.181849	0.65157	1.26903	0	0	0
FBLN2	-0.343662	5.15442	2.03869	0.177875	0.648534	1.26897	0	0	0
TMEM185A	-0.343661	2.6993	5.88119	0.0313049	0.623914	1.26897	0	0	0
C1QTNF6	-0.34339	3.06437	4.67583	0.0506465	0.623914	1.26873	0	0	0
LOC389834	-0.343308	-1.10399	0.495472	0.494416	0.770338	1.26866	0	0	0
GPR173	-0.343216	3.72613	2.67477	0.126897	0.629781	1.26858	0	0	0
RHBDL3	-0.342898	2.28591	3.16918	0.0993721	0.623914	1.2683	0	0	0
IFITM10	-0.342742	1.39756	1.13903	0.306062	0.698938	1.26816	0	0	0
ATP2A3	-0.342599	5.09748	2.31562	0.152998	0.641399	1.26804	0	0	0
PTCHD4	-0.342534	-0.253176	0.860268	0.371248	0.72496	1.26798	0	0	0
ACSL5	-0.342375	1.54599	3.95815	0.0690092	0.623914	1.26784	0	0	0
ARHGEF37	-0.342337	1.68579	3.51149	0.0845346	0.623914	1.26781	0	0	0
LRP5	-0.342176	5.73953	2.98004	0.108938	0.623914	1.26767	0	0	0
LIPC	-0.341986	-0.34177	1.2186	0.290459	0.691761	1.2675	0	0	0
REEP2	-0.341792	5.3683	2.98054	0.108912	0.623914	1.26733	0	0	0
LRP2BP	-0.341538	-1.22216	0.70456	0.437507	0.746572	1.26711	0	0	0
LINC00605	-0.341509	-0.640378	0.38854	0.544288	0.794502	1.26708	0	0	0
AGAP9	-0.341443	1.14333	1.99101	0.182666	0.65157	1.26702	0	0	0
FGFR3	-0.341442	3.71758	4.38934	0.057173	0.623914	1.26702	0	0	0
RPL23AP82	-0.340837	2.29703	5.02158	0.0439173	0.623914	1.26649	0	0	0
SCN3A	-0.340833	0.0526673	2.15075	0.167232	0.644662	1.26649	0	0	0
KIF19	-0.34064	0.20868	1.00437	0.335285	0.714128	1.26632	0	0	0
RTEL1	-0.340513	2.18357	1.58242	0.231432	0.671944	1.26621	0	0	0
IQCA1	-0.340356	2.53896	5.20505	0.0407809	0.623914	1.26607	0	0	0
XAB2	-0.34035	6.16358	3.09969	0.102762	0.623914	1.26606	0	0	0
PLXNB2	-0.340271	8.23979	2.91711	0.11237	0.623914	1.26599	0	0	0
ATP1A3	-0.339993	3.34235	3.78782	0.0744856	0.623914	1.26575	0	0	0
HID1	-0.339864	3.9034	4.85216	0.0470717	0.623914	1.26564	0	0	0
RHPN1-AS1	-0.339448	1.07395	2.09668	0.172263	0.647265	1.26527	0	0	0
RTN2	-0.339379	1.89266	1.70198	0.215566	0.669129	1.26521	0	0	0
TIE1	-0.339339	4.35592	3.92168	0.0701397	0.623914	1.26518	0	0	0
MANSC1	-0.339318	2.29909	4.4374	0.0560109	0.623914	1.26516	0	0	0
MST1	-0.338678	1.50203	2.2614	0.157504	0.643014	1.2646	0	0	0
TP73	-0.338283	3.58555	2.82406	0.117692	0.626136	1.26425	0	0	0
SELM	-0.338154	5.0387	2.19275	0.163453	0.643466	1.26414	0	0	0
TMEM80	-0.338012	3.49285	5.60032	0.0348844	0.623914	1.26401	0	0	0
FBN1	-0.337802	6.24882	9.14221	0.0101808	0.623914	1.26383	0	0	0
COL25A1	-0.337696	-1.01116	0.520257	0.484022	0.766107	1.26374	0	0	0
ATP2A1	-0.337425	2.41977	2.92798	0.111768	0.623914	1.2635	0	0	0
ZNF428	-0.337394	3.69129	3.10305	0.102595	0.623914	1.26347	0	0	0
LOC100132111	-0.337105	-0.364102	0.877001	0.366787	0.724949	1.26322	0	0	0
DTNA	-0.337093	0.451939	2.47834	0.142907	0.633962	1.26321	0	0	0
MVD	-0.336911	5.32762	1.58589	0.23095	0.671558	1.26305	0	0	0
CACNA1H	-0.336866	5.28227	1.97321	0.184497	0.65157	1.26301	0	0	0
PTPRU	-0.336719	4.47307	2.88862	0.113967	0.624022	1.26288	0	0	0
FAM69B	-0.336632	4.46412	3.16345	0.0996465	0.623914	1.26281	0	0	0
LINC00910	-0.336358	1.83198	2.52636	0.136949	0.632724	1.26257	0	0	0
ZNF628	-0.336288	2.31974	1.21696	0.290769	0.691845	1.2625	0	0	0
NPDC1	-0.336265	3.56266	1.27298	0.280423	0.689105	1.26248	0	0	0
MIR762HG	-0.336157	0.139907	1.67035	0.21962	0.669129	1.26239	0	0	0
ADAM23	-0.336043	0.114222	1.37902	0.262182	0.68231	1.26229	0	0	0
SGK2	-0.335932	1.77416	2.01679	0.180056	0.65157	1.26219	0	0	0
CCNI2	-0.335894	0.623018	2.48447	0.139965	0.633241	1.26216	0	0	0
ADCK5	-0.335818	3.69573	2.64881	0.128587	0.629781	1.26209	0	0	0
SLC6A16	-0.335784	0.941728	2.03295	0.178443	0.648911	1.26206	0	0	0
FAM83H	-0.335465	4.30035	3.88539	0.071287	0.623914	1.26178	0	0	0
LINC00341	-0.335298	1.3177	2.49782	0.138996	0.633241	1.26164	0	0	0
SNORD2	-0.335179	0.234363	0.591271	0.456229	0.754772	1.26153	0	0	0
EFNB1	-0.33515	4.01606	5.05056	0.0434033	0.623914	1.26151	0	0	0
NBPF20	-0.334961	0.340129	1.39893	0.258938	0.680657	1.26134	0	0	0
ISM2	-0.334739	0.470481	1.42934	0.254088	0.679193	1.26115	0	0	0
IL12RB1	-0.334611	-1.05012	1.14059	0.305745	0.698938	1.26104	0	0	0
TMEM173	-0.334433	5.09951	9.22432	0.00992331	0.623914	1.26088	0	0	0
BRSK2	-0.334217	4.45563	2.31904	0.152719	0.641333	1.26069	0	0	0
ESPNL	-0.334211	-1.4274	0.284083	0.603396	0.822804	1.26069	0	0	0
ADGRB2	-0.33416	5.47826	3.48274	0.085672	0.623914	1.26064	0	0	0
LINC01023	-0.333955	-1.02662	0.504272	0.490681	0.767678	1.26046	0	0	0
ERI3-IT1	-0.333878	-0.27285	0.85196	0.373493	0.725374	1.2604	0	0	0
ECI1	-0.333749	5.73192	2.02835	0.178901	0.649038	1.26028	0	0	0
ST3GAL3	-0.333595	4.06745	7.47317	0.017593	0.623914	1.26015	0	0	0
POLD1	-0.333543	5.80884	2.09579	0.172348	0.647265	1.2601	0	0	0
MIR4517	-0.33328	-0.251976	0.38926	0.543921	0.794502	1.25987	0	0	0
PAOX	-0.333255	2.85086	2.53834	0.136102	0.632724	1.25985	0	0	0
OBSCN	-0.333153	4.29108	1.95545	0.186346	0.651808	1.25976	0	0	0
KCNQ4	-0.332899	1.2623	1.40721	0.257605	0.680273	1.25954	0	0	0
FAM124A	-0.3327	0.0517522	2.18069	0.164527	0.643466	1.25937	0	0	0
BCAM	-0.332616	7.01493	2.93205	0.111543	0.623914	1.25929	0	0	0
GPX1	-0.332385	6.2267	2.21146	0.161804	0.643466	1.25909	0	0	0
CEACAM1	-0.332315	2.72309	4.48452	0.0548986	0.623914	1.25903	0	0	0
ABCA12	-0.332243	0.0397115	0.727077	0.409893	0.734622	1.25897	0	0	0
C11orf45	-0.332226	1.0649	4.56488	0.0530623	0.623914	1.25895	0	0	0
ZMYND10	-0.331841	0.628922	1.66163	0.220757	0.669129	1.25862	0	0	0
TP53I13	-0.331834	5.07964	1.66288	0.220593	0.669129	1.25861	0	0	0
C21orf2	-0.331736	2.69823	1.02901	0.329647	0.713096	1.25853	0	0	0
KCNJ14	-0.331633	1.84266	2.37346	0.148368	0.637147	1.25844	0	0	0
BRAT1	-0.331524	3.84205	2.05207	0.17656	0.648534	1.25834	0	0	0
GREB1L	-0.331447	3.93193	7.72631	0.0161367	0.623914	1.25827	0	0	0
BCL9L	-0.331409	6.56549	2.60702	0.131367	0.629781	1.25824	0	0	0
LBH	-0.331382	5.16437	6.79999	0.0222852	0.623914	1.25822	0	0	0
PPP1R13L	-0.331349	5.20485	3.44142	0.0873392	0.623914	1.25819	0	0	0
SLC9A7P1	-0.331324	0.603878	1.82202	0.201039	0.662659	1.25817	0	0	0
HSD3B7	-0.331087	2.94344	1.70817	0.214785	0.668234	1.25796	0	0	0
TYSND1	-0.331047	3.75192	4.64713	0.0512586	0.623914	1.25793	0	0	0
CEACAM19	-0.331023	2.6096	2.19073	0.163632	0.643466	1.25791	0	0	0
ADAM33	-0.3309	4.00385	3.36685	0.0904499	0.623914	1.2578	0	0	0
LOC440434	-0.330874	0.243516	1.33462	0.269617	0.685519	1.25777	0	0	0
RAC2	-0.330705	5.53449	6.48292	0.0249993	0.623914	1.25763	0	0	0
LGI4	-0.330656	0.0198535	1.01342	0.333199	0.714128	1.25759	0	0	0
GACAT2	-0.330521	-0.358802	0.839458	0.37691	0.725391	1.25747	0	0	0
FAM110A	-0.330503	2.96428	2.44903	0.142582	0.633862	1.25745	0	0	0
WNT2B	-0.330442	1.40241	2.28831	0.155247	0.641656	1.2574	0	0	0
WBP1	-0.330296	0.514004	1.16867	0.300115	0.696281	1.25727	0	0	0
SNORD94	-0.329903	-0.805129	0.461194	0.509461	0.776968	1.25693	0	0	0
PPIEL	-0.329645	-0.999903	0.361197	0.558596	0.800926	1.2567	0	0	0
PITPNM1	-0.329457	5.93424	1.94202	0.187761	0.652549	1.25654	0	0	0
CAMK2N2	-0.329405	1.95635	1.64103	0.223469	0.669129	1.2565	0	0	0
CAPN15	-0.32871	5.20139	1.03215	0.32894	0.713096	1.25589	0	0	0
FBXL14	-0.328573	2.24326	1.21351	0.291424	0.692143	1.25577	0	0	0
ABCG4	-0.328384	2.51776	6.69545	0.0231398	0.623914	1.25561	0	0	0
MFGE8	-0.32837	7.84659	5.79374	0.0323706	0.623914	1.25559	0	0	0
PALM	-0.328346	6.12543	1.68961	0.21714	0.669129	1.25557	0	0	0
C19orf18	-0.328345	-1.48309	0.516288	0.48566	0.766471	1.25557	0	0	0
EPS8L2	-0.328015	7.23002	3.39447	0.0892821	0.623914	1.25529	0	0	0
ZSWIM4	-0.328009	2.78556	2.77732	0.120482	0.628017	1.25528	0	0	0
LOC100506730	-0.327947	1.69015	1.65749	0.221298	0.669129	1.25523	0	0	0
RASSF4	-0.327843	4.05106	9.84503	0.00820541	0.623914	1.25513	0	0	0
SNORD116-4	-0.327835	0.287736	1.17934	0.298014	0.696019	1.25513	0	0	0
ITGA2B	-0.32779	4.56795	5.98519	0.0300911	0.623914	1.25509	0	0	0
FBXO17	-0.327458	4.19572	4.72034	0.0497144	0.623914	1.2548	0	0	0
MRGPRF	-0.327431	3.81268	2.44162	0.143137	0.634322	1.25478	0	0	0
EFHD1	-0.327377	4.79383	9.65926	0.00868016	0.623914	1.25473	0	0	0
ZFP36	-0.327266	3.16671	3.83115	0.0730441	0.623914	1.25463	0	0	0
ABCA3	-0.32718	4.74876	4.80845	0.0479289	0.623914	1.25456	0	0	0
CD82	-0.327022	5.14691	3.13295	0.101122	0.623914	1.25442	0	0	0
HSD17B1	-0.326871	-0.887998	0.436014	0.52105	0.784071	1.25429	0	0	0
NPAS2	-0.326863	1.51428	4.05154	0.0662128	0.623914	1.25428	0	0	0
SOGA1	-0.326761	7.35742	3.27203	0.0946022	0.623914	1.25419	0	0	0
ZNF221	-0.32675	1.10455	2.44986	0.14252	0.633862	1.25418	0	0	0
PRR12	-0.32657	5.18233	1.68813	0.217329	0.669129	1.25403	0	0	0
CEP170B	-0.326446	6.29497	2.47548	0.140623	0.633241	1.25392	0	0	0
LOC101929340	-0.326157	-0.452992	0.858945	0.371604	0.725023	1.25367	0	0	0
MBD3	-0.326151	6.27915	1.06626	0.32138	0.707704	1.25366	0	0	0
ZNF414	-0.326051	2.2937	0.929731	0.353239	0.719821	1.25358	0	0	0
ISG15	-0.325964	7.87168	0.946682	0.34904	0.71805	1.2535	0	0	0
GAL3ST4	-0.325938	1.86218	4.78679	0.0483606	0.623914	1.25348	0	0	0
TRPV1	-0.325832	3.13169	5.87162	0.0314194	0.623914	1.25339	0	0	0
SMC5-AS1	-0.32561	-0.818237	1.00297	0.335609	0.714128	1.25319	0	0	0
LBX2	-0.32557	0.159641	1.75803	0.208619	0.666584	1.25316	0	0	0
TPT1-AS1	-0.325536	1.79185	3.18452	0.0986423	0.623914	1.25313	0	0	0
LOC101928796	-0.325477	0.519848	2.1396	0.168254	0.64602	1.25308	0	0	0
DFNB31	-0.325389	2.86821	1.85898	0.196825	0.659084	1.253	0	0	0
SPTB	-0.325243	0.920171	2.44656	0.142766	0.633862	1.25288	0	0	0
ZNF213	-0.325184	3.45464	2.79275	0.119552	0.627576	1.25282	0	0	0
CDH1	-0.325148	3.3549	4.69916	0.0501553	0.623914	1.25279	0	0	0
LOC100129534	-0.324725	1.23834	3.01809	0.106926	0.623914	1.25243	0	0	0
BSN	-0.324592	2.188	1.41171	0.256885	0.679774	1.25231	0	0	0
CCDC114	-0.324501	-0.148263	0.60009	0.452966	0.753741	1.25223	0	0	0
STAP2	-0.324438	1.75779	1.62575	0.225509	0.669129	1.25218	0	0	0
PARTICL	-0.324348	0.721449	2.2027	0.162573	0.643466	1.2521	0	0	0
LINC01125	-0.324331	-0.263702	0.708096	0.415904	0.737597	1.25208	0	0	0
TPRN	-0.324193	3.83071	1.11132	0.31177	0.702692	1.25196	0	0	0
LOC553103	-0.324092	-0.0859929	0.992174	0.338126	0.714128	1.25188	0	0	0
SPNS3	-0.323957	0.792613	1.23527	0.287331	0.691403	1.25176	0	0	0
NAPRT	-0.323704	4.25528	1.64227	0.223304	0.669129	1.25154	0	0	0
S100A1	-0.323613	2.04383	1.00531	0.335067	0.714128	1.25146	0	0	0
EFHC2	-0.323577	0.361325	0.725023	0.410537	0.734622	1.25143	0	0	0
PSD	-0.323463	1.96152	1.78604	0.205256	0.664987	1.25133	0	0	0
AMT	-0.323189	3.91774	1.74655	0.210018	0.666584	1.25109	0	0	0
SORCS2	-0.323007	1.71109	1.97549	0.184261	0.65157	1.25094	0	0	0
TRMT2A	-0.322984	5.73018	2.24946	0.158519	0.643014	1.25092	0	0	0
EXD3	-0.322961	2.83209	1.66669	0.220097	0.669129	1.2509	0	0	0
LRRK2	-0.322807	-1.10282	0.661215	0.431366	0.744235	1.25076	0	0	0
LPIN3	-0.32273	6.40752	3.89186	0.0710806	0.623914	1.25069	0	0	0
DGAT1	-0.322643	5.19749	3.77133	0.0750432	0.623914	1.25062	0	0	0
JUP	-0.322544	4.11967	2.14425	0.167827	0.645423	1.25053	0	0	0
CNTN2	-0.322394	-1.55647	0.845185	0.375339	0.725391	1.2504	0	0	0
ELFN2	-0.322361	4.58317	4.56151	0.0531379	0.623914	1.25037	0	0	0
LEF1	-0.322229	-0.936015	1.67863	0.252708	0.678882	1.25026	0	0	0
TRANK1	-0.321718	3.60901	7.03554	0.0204925	0.623914	1.24982	0	0	0
SNORA44	-0.321633	0.370796	1.12201	0.30955	0.701271	1.24974	0	0	0
SYNE1	-0.32163	5.1325	3.84308	0.0726533	0.623914	1.24974	0	0	0
HLA-DOB	-0.321518	-0.734753	1.22549	0.289159	0.691403	1.24965	0	0	0
RPS2P32	-0.321404	0.552466	1.01859	0.332016	0.713755	1.24955	0	0	0
CLIP3	-0.321271	6.38648	4.86204	0.0468805	0.623914	1.24943	0	0	0
TBXA2R	-0.321254	1.57597	1.37463	0.262905	0.682808	1.24942	0	0	0
CFAP58	-0.321203	0.762881	3.29557	0.09355	0.623914	1.24937	0	0	0
MYH14	-0.320597	3.54922	2.28809	0.155265	0.641656	1.24885	0	0	0
SNCG	-0.320052	1.02875	1.87588	0.194935	0.657924	1.24838	0	0	0
KLHL22	-0.31994	4.31228	4.7281	0.049554	0.623914	1.24828	0	0	0
SLC22A17	-0.319763	5.07555	2.99691	0.108041	0.623914	1.24813	0	0	0
OSBPL5	-0.319606	4.51409	3.05207	0.105168	0.623914	1.24799	0	0	0
B4GAT1	-0.31958	5.47608	7.83174	0.0155723	0.623914	1.24797	0	0	0
N4BP2L2-IT2	-0.319411	0.225586	0.387048	0.54505	0.794502	1.24782	0	0	0
SLC22A18	-0.319325	3.4304	1.43627	0.252998	0.678882	1.24775	0	0	0
LINGO1	-0.319301	-1.02841	0.594433	0.455055	0.754557	1.24773	0	0	0
CLIC3	-0.319115	1.97608	0.903723	0.359827	0.722438	1.24757	0	0	0
TMEM8B	-0.318918	4.47327	5.38064	0.038026	0.623914	1.2474	0	0	0
TMEM265	-0.318568	3.15745	3.73184	0.0763993	0.623914	1.24709	0	0	0
PRRT2	-0.31849	4.60628	3.45544	0.0867693	0.623914	1.24702	0	0	0
CYP2S1	-0.318405	3.77218	4.86741	0.046777	0.623914	1.24695	0	0	0
FOXS1	-0.318206	-0.157299	1.13451	0.306982	0.699639	1.24678	0	0	0
YIPF2	-0.318015	5.03531	3.1857	0.0985867	0.623914	1.24661	0	0	0
ROM1	-0.317875	1.09306	2.20378	0.162477	0.643466	1.24649	0	0	0
ZSCAN23	-0.317803	3.22024	5.84736	0.0317122	0.623914	1.24643	0	0	0
PPP2R3B	-0.317796	4.48164	2.47778	0.140454	0.633241	1.24642	0	0	0
NAALADL1	-0.317724	0.394527	0.293686	0.597408	0.820627	1.24636	0	0	0
NEURL1B	-0.317638	4.92807	6.17382	0.0280288	0.623914	1.24629	0	0	0
SLC45A3	-0.317591	2.22734	2.60948	0.131202	0.629781	1.24625	0	0	0
SOWAHB	-0.317444	-0.521755	0.593401	0.455437	0.754772	1.24612	0	0	0
LTBP4	-0.317167	6.16435	1.52714	0.23929	0.674453	1.24588	0	0	0
HIC1	-0.317159	1.49269	1.63125	0.224772	0.669129	1.24587	0	0	0
DMTN	-0.316791	3.88824	4.54778	0.053447	0.623914	1.24556	0	0	0
LRRN4	-0.316565	0.655177	1.63131	0.26652	0.683702	1.24536	0	0	0
TREX1	-0.316467	3.0376	2.17329	0.16519	0.643535	1.24528	0	0	0
PLD3	-0.316389	6.8718	2.58191	0.133075	0.629781	1.24521	0	0	0
NOTCH1	-0.316388	5.3354	1.72908	0.21217	0.66723	1.24521	0	0	0
CD34	-0.316309	1.51718	3.77659	0.074865	0.623914	1.24514	0	0	0
PLA2R1	-0.316188	1.84496	1.31696	0.272655	0.687391	1.24504	0	0	0
TSPAN4	-0.316129	5.32685	2.05408	0.176364	0.648534	1.24499	0	0	0
HOGA1	-0.316038	3.7828	6.18195	0.0279438	0.623914	1.24491	0	0	0
PLEKHA7	-0.316014	3.38917	6.30931	0.0266503	0.623914	1.24489	0	0	0
TMEM150A	-0.315942	2.41297	3.16368	0.0996358	0.623914	1.24482	0	0	0
ZER1	-0.315935	6.27642	4.1896	0.0623245	0.623914	1.24482	0	0	0
KIFC2	-0.315932	5.62246	3.13046	0.101244	0.623914	1.24482	0	0	0
MRPL41	-0.315843	4.26741	1.13119	0.307661	0.70021	1.24474	0	0	0
HTRA3	-0.315673	2.1556	3.10235	0.10263	0.623914	1.24459	0	0	0
NAGPA	-0.315477	4.31543	3.33678	0.0917419	0.623914	1.24442	0	0	0
STX10	-0.315467	4.82346	3.46073	0.0865552	0.623914	1.24441	0	0	0
SSNA1	-0.315442	5.12413	1.61945	0.226358	0.669129	1.24439	0	0	0
C1QL1	-0.315355	3.43068	1.73677	0.211219	0.66723	1.24432	0	0	0
HDAC10	-0.315307	4.83167	2.42473	0.144411	0.635872	1.24428	0	0	0
CYB561	-0.315258	3.46845	6.91393	0.0213959	0.623914	1.24423	0	0	0
SSSCA1-AS1	-0.315236	-0.499415	0.267091	0.614322	0.827722	1.24422	0	0	0
SUSD3	-0.315186	3.26847	1.77668	0.206372	0.66555	1.24417	0	0	0
ACTA2	-0.315115	2.92749	4.13313	0.0638806	0.623914	1.24411	0	0	0
NME3	-0.315092	3.18981	0.846766	0.374907	0.725391	1.24409	0	0	0
P4HTM	-0.315086	3.76242	3.99014	0.0680354	0.623914	1.24409	0	0	0
FLJ42969	-0.315008	-0.814893	0.491076	0.496302	0.77155	1.24402	0	0	0
PKD1P1	-0.314982	4.41275	1.79829	0.203808	0.664694	1.244	0	0	0
PGF	-0.314881	2.93908	1.89281	0.193066	0.65725	1.24391	0	0	0
MEGF6	-0.314868	4.58498	3.11597	0.101956	0.623914	1.2439	0	0	0
C1QTNF2	-0.314829	-0.986966	0.3358	0.572572	0.807332	1.24386	0	0	0
PLXDC2	-0.314803	-0.100262	1.11356	0.311304	0.702672	1.24384	0	0	0
MAP1LC3A	-0.314767	4.15812	1.95375	0.186525	0.651808	1.24381	0	0	0
TMEM8A	-0.31456	5.90043	1.73791	0.211078	0.66723	1.24363	0	0	0
FAM63A	-0.314426	3.16579	4.88358	0.0464667	0.623914	1.24352	0	0	0
MYO18A	-0.31439	6.83949	3.50883	0.084639	0.623914	1.24349	0	0	0
SUCLG2-AS1	-0.314254	1.18906	2.77424	0.120669	0.628017	1.24337	0	0	0
LOC100506834	-0.314184	-1.27648	0.401451	0.537776	0.791865	1.24331	0	0	0
SLC9A3R2	-0.314149	4.96556	1.58307	0.231342	0.671944	1.24328	0	0	0
CEP72	-0.314011	4.03475	6.31604	0.026584	0.623914	1.24316	0	0	0
NNAT	-0.313996	1.11965	2.27121	0.156677	0.642417	1.24315	0	0	0
KREMEN2	-0.313917	2.6626	1.19505	0.294959	0.695307	1.24308	0	0	0
CPT1C	-0.31385	5.66598	4.14831	0.0634578	0.623914	1.24302	0	0	0
TBX4	-0.313587	1.60578	5.84809	0.0317033	0.623914	1.24279	0	0	0
DOC2A	-0.313582	3.80282	3.15161	0.100216	0.623914	1.24279	0	0	0
RN7SL2	-0.313282	1.71501	0.792678	0.390126	0.730894	1.24253	0	0	0
RNU86	-0.313078	0.671534	1.32546	0.271187	0.686473	1.24236	0	0	0
ASIC1	-0.31299	5.18989	6.58491	0.0240857	0.623914	1.24228	0	0	0
VMAC	-0.312584	1.32413	2.86034	0.11558	0.625645	1.24193	0	0	0
FAXDC2	-0.312427	4.43032	12.1908	0.00420876	0.623914	1.2418	0	0	0
EFNA2	-0.312166	1.39848	1.29771	0.276018	0.688622	1.24157	0	0	0
DDR1	-0.312088	6.38036	3.71001	0.0771616	0.623914	1.2415	0	0	0
PARD6A	-0.312029	1.96678	1.49681	0.243753	0.676329	1.24145	0	0	0
LOH12CR1	-0.311974	2.54061	5.44732	0.0370381	0.623914	1.2414	0	0	0
ZNF467	-0.311795	0.469151	0.693887	0.420496	0.738976	1.24125	0	0	0
ANKDD1A	-0.311792	1.39971	1.84188	0.19876	0.660986	1.24125	0	0	0
KCTD21	-0.311755	4.35033	7.52901	0.0172589	0.623914	1.24122	0	0	0
SYNGR3	-0.31174	3.19551	2.78069	0.120278	0.628017	1.2412	0	0	0
FLJ46906	-0.311513	1.95417	4.56273	0.0531106	0.623914	1.24101	0	0	0
MTHFR	-0.31135	4.65305	7.18799	0.0194227	0.623914	1.24087	0	0	0
LINC01018	-0.31132	-0.700338	0.944146	0.349664	0.718472	1.24084	0	0	0
SH3D21	-0.311225	4.10309	4.39728	0.056979	0.623914	1.24076	0	0	0
HAP1	-0.311186	1.05774	1.57458	0.232525	0.671968	1.24073	0	0	0
KIF12	-0.311003	3.68855	2.56213	0.134439	0.632724	1.24057	0	0	0
LOC100506639	-0.310911	2.12104	4.19355	0.0622173	0.623914	1.24049	0	0	0
RHBDD3	-0.310651	3.35392	1.37936	0.262126	0.68231	1.24027	0	0	0
POMT1	-0.310489	5.21486	6.10369	0.0287754	0.623914	1.24013	0	0	0
SEPT3	-0.310409	1.27256	3.55907	0.0826921	0.623914	1.24006	0	0	0
TMC6	-0.310183	4.25611	1.81076	0.202347	0.663658	1.23987	0	0	0
RAB11FIP3	-0.31008	5.08073	3.02341	0.106649	0.623914	1.23978	0	0	0
TUBB3	-0.310048	3.62937	1.67229	0.21937	0.669129	1.23975	0	0	0
DLX4	-0.309935	1.01529	2.61763	0.130655	0.629781	1.23965	0	0	0
C1orf159	-0.309886	2.9605	1.49599	0.243875	0.676329	1.23961	0	0	0
TNFRSF8	-0.309711	1.12069	0.987959	0.339117	0.714128	1.23946	0	0	0
CFB	-0.309642	2.78409	5.81149	0.0321509	0.623914	1.2394	0	0	0
TGFB3	-0.309575	1.85255	3.91042	0.0704933	0.623914	1.23934	0	0	0
CASZ1	-0.309525	2.64052	3.21954	0.0970007	0.623914	1.2393	0	0	0
S100A3	-0.309444	1.54537	1.65984	0.22099	0.669129	1.23923	0	0	0
CCM2L	-0.309214	1.50787	3.86819	0.0718388	0.623914	1.23903	0	0	0
[truncated: 13,237 more rows]

## Sheet: Genes counterbalanced AAT
Antigen presentation					Cytokine signaling					Complement activation					Interferon signaling					Antigen presentation			Cytokine signaling			Complement activation			Interferon signaling
[truncated: 157 more rows]

[truncated: 1 more sheets: Genes counterbalanced gamma+AAT]
